# Supplementary material for: Changes in the Organics Metabolism in the Hepatopancreas Induced by Eyestalk Ablation of the Chinese Mitten Crab Eriocheir sinensis Determined via Transcriptome and DGE Analysis
Source: PLoS One. 2014 Apr 22;9(4):e95827. doi: 10.1371/journal.pone.0095827 (PMC3995808; doi:10.1371/journal.pone.0095827)
Supplement: Table S1 — BlastX searching of the unigenes against NCBI Nr database. (XLSX) [file pone.0095827.s001.xlsx]

## Sheet: Sheet1
geneID	Nr-annotation
CL1.Contig1_A0A	Unknown [Ascaris suum]
CL1.Contig2_A0A	Unknown [Ascaris suum]
CL1.Contig3_A0A	ORF91 [Caligus rogercresseyi]
CL1.Contig4_A0A	Unknown [Ascaris suum]
CL1.Contig5_A0A	ORF91 [Caligus rogercresseyi]
CL1.Contig6_A0A	ORF91 [Caligus rogercresseyi]
CL10.Contig1_A0A	PREDICTED: similar to endonuclease/reverse transcriptase [Strongylocentrotus purpuratus] >gi|115631739|ref|XP_001184109.1| PREDICTED: similar to endonuclease/reverse transcriptase [Strongylocentrotus purpuratus]
CL100.Contig1_A0A	--
CL101.Contig1_A0A	--
CL101.Contig2_A0A	--
CL1015.Contig1_A0A	smooth muscle caldesmon [Trichomonas vaginalis G3]
CL1018.Contig1_A0A	--
CL1019.Contig1_A0A	--
CL102.Contig1_A0A	--
CL104.Contig1_A0A	CG2839 [Drosophila melanogaster] >gi|22945532|gb|AAF51469.2| CG2839 [Drosophila melanogaster]
CL1041.Contig1_A0A	--
CL105.Contig1_A0A	Vomeronasal type-1 receptor 4 [Cricetulus griseus]
CL105.Contig2_A0A	LRRGT00097 [Rattus norvegicus]
CL1052.Contig1_A0A	--
CL1056.Contig1_A0A	--
CL1058.Contig1_A0A	--
CL106.Contig1_A0A	hypothetical protein [Theileria parva strain Muguga] >gi|68352137|gb|EAN32898.1| hypothetical protein TP02_0615 [Theileria parva]
CL1060.Contig1_A0A	Vomeronasal type-1 receptor 4 [Cricetulus griseus]
CL1061.Contig1_A0A	Coiled-coil domain-containing protein 94 [Lepeophtheirus salmonis]
CL1063.Contig1_A0A	--
CL1064.Contig1_A0A	--
CL1065.Contig1_A0A	--
CL1068.Contig1_A0A	--
CL1069.Contig1_A0A	--
CL107.Contig1_A0A	--
CL1071.Contig1_A0A	--
CL1072.Contig1_A0A	--
CL1074.Contig1_A0A	smooth muscle caldesmon [Trichomonas vaginalis G3]
CL1075.Contig1_A0A	--
CL1077.Contig1_A0A	PREDICTED: TPR repeat-containing protein C10orf93 [Mus musculus]
CL1079.Contig1_A0A	--
CL108.Contig1_A0A	Tumor protein p53-inducible protein 13 [Harpegnathos saltator]
CL1080.Contig1_A0A	--
CL1081.Contig1_A0A	--
CL1082.Contig1_A0A	PREDICTED: similar to endo-beta-N-acetylglucosaminidase [Ornithorhynchus anatinus]
CL1084.Contig1_A0A	--
CL1085.Contig1_A0A	RNA-binding protein 25 [Cricetulus griseus]
CL1088.Contig1_A0A	--
CL109.Contig1_A0A	pugilistDominant [Culex quinquefasciatus] >gi|167872266|gb|EDS35649.1| pugilistDominant [Culex quinquefasciatus]
CL1096.Contig1_A0A	--
CL1097.Contig1_A0A	--
CL1099.Contig1_A0A	LRRGT00202 [Rattus norvegicus] >gi|149048554|gb|EDM01095.1| rCG65905 [Rattus norvegicus]
CL11.Contig2_A0A	endonuclease-reverse transcriptase [Bombyx mori]
CL11.Contig3_A0A	PREDICTED: endonuclease-reverse transcriptase HmRTE-e01-like, partial [Saccoglossus kowalevskii]
CL110.Contig1_A0A	--
CL1102.Contig1_A0A	--
CL1105.Contig1_A0A	--
CL1106.Contig1_A0A	--
CL1108.Contig1_A0A	--
CL111.Contig1_A0A	RecName: Full=Compound eye opsin BCRH1 >gi|829043|dbj|BAA09132.1| opsin BcRh1 [Hemigrapsus sanguineus]
CL1110.Contig1_A0A	Vomeronasal type-1 receptor 4 [Cricetulus griseus]
CL1113.Contig1_A0A	Hypothetical 17.1 kDa protein in PUR5 3'region [Brugia malayi]
CL1114.Contig1_A0A	PREDICTED: PERQ amino acid-rich with GYF domain-containing protein CG11148-like isoform 1 [Apis mellifera]
CL112.Contig1_A0A	--
CL1122.Contig1_A0A	--
CL1123.Contig1_A0A	--
CL1124.Contig1_A0A	PHD zinc finger-containing protein [Dictyostelium discoideum AX4] >gi|90970872|gb|EAS66936.1| PHD zinc finger-containing protein [Dictyostelium discoideum AX4]
CL1127.Contig1_A0A	Vomeronasal type-1 receptor 4 [Cricetulus griseus]
CL113.Contig1_A0A	RecName: Full=Uncharacterized protein LOC284861
CL1130.Contig1_A0A	--
CL1132.Contig1_A0A	--
CL1133.Contig1_A0A	tropomyosin [Penaeus monodon]
CL1137.Contig1_A0A	conserved hypothetical protein [Culex quinquefasciatus] >gi|167867732|gb|EDS31115.1| conserved hypothetical protein [Culex quinquefasciatus]
CL1138.Contig1_A0A	Vomeronasal type-1 receptor 4 [Cricetulus griseus]
CL114.Contig1_A0A	--
CL1140.Contig1_A0A	--
CL1143.Contig1_A0A	--
CL1144.Contig1_A0A	GH15023 [Drosophila grimshawi] >gi|193892394|gb|EDV91260.1| GH15023 [Drosophila grimshawi]
CL1145.Contig1_A0A	Plasmodium exported protein [Plasmodium falciparum 3D7] >gi|254832585|gb|AAN35624.2| Plasmodium exported protein [Plasmodium falciparum 3D7]
CL1147.Contig1_A0A	--
CL1148.Contig1_A0A	--
CL115.Contig1_A0A	--
CL1150.Contig1_A0A	--
CL1152.Contig1_A0A	--
CL1153.Contig1_A0A	--
CL1156.Contig1_A0A	--
CL1158.Contig1_A0A	--
CL116.Contig1_A0A	unnamed protein product [Oikopleura dioica]
CL1160.Contig1_A0A	--
CL1163.Contig1_A0A	--
CL1164.Contig1_A0A	--
CL1165.Contig1_A0A	smooth muscle caldesmon [Trichomonas vaginalis G3]
CL1166.Contig1_A0A	--
CL1168.Contig1_A0A	AGAP000318-PA [Anopheles gambiae str. PEST]
CL117.Contig1_A0A	Hypothetical protein CBG03276 [Caenorhabditis briggsae]
CL1170.Contig1_A0A	--
CL1171.Contig1_A0A	--
CL1173.Contig1_A0A	--
CL118.Contig1_A0A	--
CL1181.Contig1_A0A	--
CL1183.Contig1_A0A	--
CL1184.Contig1_A0A	non-muscle caldesmon [Entamoeba dispar SAW760]
CL1185.Contig1_A0A	AGAP009139-PA [Anopheles gambiae str. PEST] >gi|157013734|gb|EAU75958.2| AGAP009139-PA [Anopheles gambiae str. PEST]
CL1188.Contig1_A0A	--
CL119.Contig1_A0A	--
CL1192.Contig1_A0A	allatostatin precursor protein [Panulirus interruptus]
CL1193.Contig1_A0A	NADH dehydrogenase subunit 5 [Heterodera glycines]
CL1196.Contig1_A0A	--
CL12.Contig1_A0A	--
CL120.Contig1_A0A	--
CL1203.Contig1_A0A	--
CL1204.Contig1_A0A	--
CL1206.Contig1_A0A	--
CL1208.Contig1_A0A	--
CL121.Contig1_A0A	--
CL1211.Contig1_A0A	--
CL1212.Contig1_A0A	--
CL1213.Contig1_A0A	NOTCH2 protein [Salpingoeca sp. ATCC 50818]
CL1217.Contig1_A0A	--
CL1218.Contig1_A0A	--
CL1219.Contig1_A0A	--
CL122.Contig1_A0A	--
CL1221.Contig1_A0A	--
CL1223.Contig1_A0A	--
CL1227.Contig1_A0A	I-connectin [Procambarus clarkii]
CL1228.Contig1_A0A	--
CL123.Contig1_A0A	unnamed protein product [Oikopleura dioica]
CL1234.Contig1_A0A	--
CL1237.Contig1_A0A	--
CL1239.Contig1_A0A	--
CL124.Contig1_A0A	--
CL1242.Contig1_A0A	ATP synthase F0 subunit 6 [Heterodera glycines]
CL1243.Contig1_A0A	--
CL1244.Contig1_A0A	--
CL1246.Contig1_A0A	--
CL1247.Contig1_A0A	--
CL1248.Contig1_A0A	serine proteinase inhibitor [Procambarus clarkii]
CL1249.Contig1_A0A	--
CL1250.Contig1_A0A	--
CL1251.Contig1_A0A	--
CL1252.Contig1_A0A	possible succinate-ubiquinone reductase cytochrome b small subunit [Ixodes scapularis]
CL1253.Contig1_A0A	Nuclear factor 1 A-type [Harpegnathos saltator]
CL1255.Contig1_A0A	--
CL1258.Contig1_A0A	--
CL1259.Contig1_A0A	PREDICTED: titin [Rattus norvegicus]
CL126.Contig1_A0A	RING finger protein 6 [Cricetulus griseus]
CL1260.Contig1_A0A	--
CL1265.Contig1_A0A	--
CL1266.Contig1_A0A	THAP domain-containing protein 4 [Anoplopoma fimbria]
CL1267.Contig1_A0A	Zgc:162345 protein [Danio rerio]
CL127.Contig1_A0A	protein CREG1 [Danio rerio] >gi|120537611|gb|AAI29191.1| Zgc:158288 [Danio rerio]
CL1271.Contig1_A0A	--
CL1272.Contig1_A0A	hydroxyproline-rich glycoprotein precursor [Cryptosporidium hominis] >gi|183396275|gb|ACC62008.1| hydroxyproline-rich glycoprotein [Cryptosporidium hominis]
CL1273.Contig1_A0A	Zgc:162345 protein [Danio rerio]
CL1274.Contig1_A0A	--
CL1275.Contig1_A0A	GK13516 [Drosophila willistoni] >gi|194168834|gb|EDW83735.1| GK13516 [Drosophila willistoni]
CL1276.Contig1_A0A	--
CL128.Contig1_A0A	NADH dehydrogenase subunit 5 [Heterodera glycines]
CL1281.Contig1_A0A	--
CL1283.Contig1_A0A	--
CL1286.Contig1_A0A	--
CL1287.Contig1_A0A	--
CL1288.Contig1_A0A	--
CL1289.Contig1_A0A	--
CL1290.Contig1_A0A	--
CL1291.Contig1_A0A	Vomeronasal type-1 receptor 4 [Cricetulus griseus]
CL1292.Contig1_A0A	Olfactory receptor 4F15 [Cricetulus griseus]
CL1293.Contig1_A0A	--
CL1294.Contig1_A0A	trichohyalin [Trichomonas vaginalis G3]
CL1295.Contig1_A0A	--
CL1296.Contig1_A0A	trichohyalin [Trichomonas vaginalis G3]
CL1297.Contig1_A0A	--
CL1298.Contig1_A0A	gC1qR [Pacifastacus leniusculus]
CL1299.Contig1_A0A	proteophosphoglycan ppg1 [Leishmania mexicana MHOM/GT/2001/U1103]
CL13.Contig1_A0A	--
CL13.Contig2_A0A	hypothetical protein CRE_23115 [Caenorhabditis remanei] >gi|308249508|gb|EFO93460.1| hypothetical protein CRE_23115 [Caenorhabditis remanei]
CL130.Contig1_A0A	PREDICTED: similar to cAMP-dependent protein kinase R2 [Tribolium castaneum]
CL1300.Contig1_A0A	IQ calmodulin-binding motif domain-containing protein [Toxoplasma gondii ME49] >gi|211962264|gb|EEA97459.1| IQ calmodulin-binding motif domain-containing protein [Toxoplasma gondii ME49]
CL1301.Contig1_A0A	hypothetical protein [Monosiga brevicollis MX1] >gi|163772536|gb|EDQ86187.1| predicted protein [Monosiga brevicollis MX1]
CL1302.Contig1_A0A	--
CL1303.Contig1_A0A	cadherin [Tribolium castaneum]
CL1304.Contig1_A0A	--
CL1305.Contig1_A0A	Arrestin-like protein [Harpegnathos saltator]
CL1306.Contig1_A0A	--
CL1307.Contig1_A0A	GilT [Giardia intestinalis]
CL1308.Contig1_A0A	--
CL1309.Contig1_A0A	--
CL131.Contig1_A0A	PREDICTED: similar to endo-beta-N-acetylglucosaminidase [Ornithorhynchus anatinus]
CL1310.Contig1_A0A	--
CL1311.Contig1_A0A	--
CL1312.Contig1_A0A	PREDICTED: Ras homolog enriched in brain like 1-like, partial [Rattus norvegicus]
CL1313.Contig1_A0A	hypothetical protein DAPPUDRAFT_67127 [Daphnia pulex]
CL1314.Contig1_A0A	Methyltransferase-like protein, related [Neospora caninum Liverpool]
CL1315.Contig1_A0A	RPGR [Callithrix jacchus]
CL1316.Contig1_A0A	--
CL1317.Contig1_A0A	histone H3 domain-containing protein [Dictyostelium discoideum AX4] >gi|74851544|sp|Q54F38.1|H3V1_DICDI RecName: Full=Histone H3.v1 >gi|60463694|gb|EAL61876.1| histone H3 domain-containing protein [Dictyostelium discoideum AX4]
CL1318.Contig1_A0A	PREDICTED: similar to endonuclease-reverse transcriptase [Strongylocentrotus purpuratus] >gi|115943864|ref|XP_001196702.1| PREDICTED: similar to endonuclease-reverse transcriptase [Strongylocentrotus purpuratus]
CL1319.Contig1_A0A	trichohyalin [Trichomonas vaginalis G3]
CL132.Contig1_A0A	reverse transcriptase [Gallus gallus]
CL1320.Contig1_A0A	AGAP008679-PA [Anopheles gambiae str. PEST] >gi|157016707|gb|EDO64008.1| AGAP008679-PA [Anopheles gambiae str. PEST]
CL1321.Contig1_A0A	--
CL1322.Contig1_A0A	--
CL1323.Contig1_A0A	--
CL1324.Contig1_A0A	--
CL1325.Contig1_A0A	PREDICTED: similar to endo-beta-N-acetylglucosaminidase [Ornithorhynchus anatinus]
CL1326.Contig1_A0A	NADH dehydrogenase subunit 5 [Heterodera glycines]
CL1327.Contig1_A0A	--
CL1328.Contig1_A0A	--
CL1329.Contig1_A0A	--
CL133.Contig1_A0A	PREDICTED: similar to predicted protein [Hydra magnipapillata]
CL1330.Contig1_A0A	--
CL1331.Contig1_A0A	Hypothetical protein CBG17156 [Caenorhabditis briggsae]
CL1332.Contig1_A0A	hypothetical protein EAI_11049 [Harpegnathos saltator]
CL1333.Contig1_A0A	--
CL1334.Contig1_A0A	--
CL1335.Contig1_A0A	GE16292 [Drosophila yakuba] >gi|194187723|gb|EDX01307.1| GE16292 [Drosophila yakuba]
CL1336.Contig1_A0A	--
CL1338.Contig1_A0A	--
CL1339.Contig1_A0A	--
CL134.Contig1_A0A	Serine/threonine-protein phosphatase 2A 65 kDa regulatory subunit A alpha isoform [Camponotus floridanus]
CL134.Contig2_A0A	Serine/threonine-protein phosphatase 2A 65 kDa regulatory subunit A alpha isoform [Camponotus floridanus]
CL1340.Contig1_A0A	--
CL1341.Contig1_A0A	Ab1-013 [Rattus norvegicus] >gi|149025437|gb|EDL81804.1| rCG63023 [Rattus norvegicus]
CL1342.Contig1_A0A	--
CL1343.Contig1_A0A	--
CL1344.Contig1_A0A	GJ19229 [Drosophila virilis] >gi|194149697|gb|EDW65388.1| GJ19229 [Drosophila virilis]
CL1345.Contig1_A0A	AGAP000318-PA [Anopheles gambiae str. PEST]
CL1347.Contig1_A0A	gustatory receptor candidate 19 [Tribolium castaneum] >gi|163716740|gb|ABY40594.1| gustatory receptor [Tribolium castaneum]
CL1348.Contig1_A0A	IQ calmodulin-binding motif domain-containing protein [Toxoplasma gondii ME49] >gi|211962264|gb|EEA97459.1| IQ calmodulin-binding motif domain-containing protein [Toxoplasma gondii ME49]
CL1349.Contig1_A0A	trans-sialidase [Trypanosoma cruzi strain CL Brener]
CL135.Contig1_A0A	--
CL1350.Contig1_A0A	Hypothetical protein CBG23181 [Caenorhabditis briggsae]
CL1351.Contig1_A0A	--
CL1352.Contig1_A0A	NADH dehydrogenase subunit 5 [Heterodera glycines]
CL1353.Contig1_A0A	--
CL1354.Contig1_A0A	--
CL1355.Contig1_A0A	pugilistDominant [Culex quinquefasciatus] >gi|167872266|gb|EDS35649.1| pugilistDominant [Culex quinquefasciatus]
CL1356.Contig1_A0A	GM16758 [Drosophila sechellia] >gi|194123384|gb|EDW45427.1| GM16758 [Drosophila sechellia]
CL1357.Contig1_A0A	--
CL1358.Contig1_A0A	Aminopeptidase N [Camponotus floridanus]
CL1359.Contig1_A0A	PREDICTED: zinc finger CCCH-type containing 13 [Oryctolagus cuniculus]
CL136.Contig1_A0A	--
CL1360.Contig1_A0A	Vomeronasal type-1 receptor 4 [Cricetulus griseus]
CL1361.Contig1_A0A	--
CL1362.Contig1_A0A	--
CL1363.Contig1_A0A	Methyltransferase-like protein, related [Neospora caninum Liverpool]
CL1364.Contig1_A0A	--
CL1365.Contig1_A0A	--
CL1366.Contig1_A0A	--
CL1367.Contig1_A0A	--
CL1368.Contig1_A0A	GI19857 [Drosophila mojavensis] >gi|193914592|gb|EDW13459.1| GI19857 [Drosophila mojavensis]
CL1369.Contig1_A0A	PREDICTED: similar to endo-beta-N-acetylglucosaminidase [Ornithorhynchus anatinus]
CL137.Contig1_A0A	--
CL1370.Contig1_A0A	RecName: Full=Uncharacterized histidine-rich protein DDB_G0274557; Flags: Precursor
CL1371.Contig1_A0A	--
CL1372.Contig1_A0A	IQ calmodulin-binding motif domain-containing protein [Toxoplasma gondii ME49] >gi|211962264|gb|EEA97459.1| IQ calmodulin-binding motif domain-containing protein [Toxoplasma gondii ME49]
CL1373.Contig1_A0A	pancreatic lipase-related protein [Mizuhopecten yessoensis]
CL1374.Contig1_A0A	trans-sialidase [Trypanosoma cruzi strain CL Brener]
CL1375.Contig1_A0A	--
CL1376.Contig1_A0A	PREDICTED: ras-related GTP-binding protein D-like [Meleagris gallopavo]
CL1377.Contig1_A0A	Hypothetical 17.1 kDa protein in PUR5 3'region [Brugia malayi]
CL1378.Contig1_A0A	--
CL1379.Contig1_A0A	--
CL138.Contig1_A0A	Vomeronasal type-1 receptor 4 [Cricetulus griseus]
CL1380.Contig1_A0A	GI19857 [Drosophila mojavensis] >gi|193914592|gb|EDW13459.1| GI19857 [Drosophila mojavensis]
CL1381.Contig1_A0A	NADH dehydrogenase subunit 5 [Heterodera glycines]
CL1382.Contig1_A0A	PREDICTED: insulin receptor substrate 1-like isoform 3 [Bombus terrestris]
CL1383.Contig1_A0A	--
CL1384.Contig1_A0A	--
CL1385.Contig1_A0A	Protein hu-li tai shao [Acromyrmex echinatior]
CL1386.Contig1_A0A	--
CL1387.Contig1_A0A	--
CL1388.Contig1_A0A	--
CL139.Contig1_A0A	PREDICTED: synaptotagmin-11 [Nasonia vitripennis]
CL1390.Contig1_A0A	--
CL1391.Contig1_A0A	T-cell receptor beta chain ANA 11 [Brugia malayi]
CL1392.Contig1_A0A	PREDICTED: cubilin-like [Saccoglossus kowalevskii]
CL1393.Contig1_A0A	GI15025 [Drosophila mojavensis] >gi|193908282|gb|EDW07149.1| GI15025 [Drosophila mojavensis]
CL1394.Contig1_A0A	--
CL1395.Contig1_A0A	--
CL1396.Contig1_A0A	IQ calmodulin-binding motif domain-containing protein [Toxoplasma gondii ME49] >gi|211962264|gb|EEA97459.1| IQ calmodulin-binding motif domain-containing protein [Toxoplasma gondii ME49]
CL1397.Contig1_A0A	smooth muscle caldesmon [Trichomonas vaginalis G3]
CL1398.Contig1_A0A	--
CL1399.Contig1_A0A	--
CL14.Contig1_A0A	endonuclease-reverse transcriptase-like protein [Scylla paramamosain]
CL14.Contig2_A0A	endonuclease and reverse transcriptase-like protein [Bombyx mori]
CL140.Contig1_A0A	muscleblind, isoform E [Drosophila melanogaster] >gi|220902259|gb|ACL83142.1| muscleblind, isoform E [Drosophila melanogaster]
CL1401.Contig1_A0A	--
CL1402.Contig1_A0A	--
CL1403.Contig1_A0A	GI24566 [Drosophila mojavensis] >gi|193916115|gb|EDW14982.1| GI24566 [Drosophila mojavensis]
CL1404.Contig1_A0A	--
CL1405.Contig1_A0A	--
CL1406.Contig1_A0A	--
CL1407.Contig1_A0A	--
CL1408.Contig1_A0A	--
CL1409.Contig1_A0A	--
CL141.Contig1_A0A	acid ceramidase [Gallus gallus]
CL1410.Contig1_A0A	--
CL1411.Contig1_A0A	--
CL1413.Contig1_A0A	PREDICTED: similar to endonuclease-reverse transcriptase [Strongylocentrotus purpuratus] >gi|115970603|ref|XP_001182201.1| PREDICTED: similar to endonuclease-reverse transcriptase [Strongylocentrotus purpuratus]
CL1414.Contig1_A0A	--
CL1415.Contig1_A0A	--
CL1416.Contig1_A0A	PREDICTED: hypothetical protein LOC100503213, partial [Mus musculus]
CL1417.Contig1_A0A	--
CL1418.Contig1_A0A	--
CL1419.Contig1_A0A	T-cell receptor beta chain ANA 11 [Brugia malayi]
CL142.Contig1_A0A	--
CL1420.Contig1_A0A	--
CL1421.Contig1_A0A	--
CL1422.Contig1_A0A	--
CL1423.Contig1_A0A	--
CL1424.Contig1_A0A	--
CL1425.Contig1_A0A	--
CL1426.Contig1_A0A	--
CL1427.Contig1_A0A	--
CL1428.Contig1_A0A	--
CL1429.Contig1_A0A	--
CL143.Contig1_A0A	--
CL1430.Contig1_A0A	NADH dehydrogenase subunit 2 [Heterodera glycines]
CL1432.Contig1_A0A	--
CL1433.Contig1_A0A	--
CL1434.Contig1_A0A	GI21743 [Drosophila mojavensis] >gi|193907597|gb|EDW06464.1| GI21743 [Drosophila mojavensis]
CL1439.Contig1_A0A	--
CL144.Contig1_A0A	--
CL1440.Contig1_A0A	--
CL1441.Contig1_A0A	--
CL1442.Contig1_A0A	--
CL1443.Contig1_A0A	--
CL1444.Contig1_A0A	--
CL1445.Contig1_A0A	--
CL1446.Contig1_A0A	PREDICTED: CLIP-associating protein 1-A isoform 2 [Apis mellifera]
CL1447.Contig1_A0A	Late embryogenesis abundant protein B19.4 [Brugia malayi]
CL1448.Contig1_A0A	Immunoglobulin G-binding protein A [Acromyrmex echinatior]
CL1449.Contig1_A0A	--
CL145.Contig1_A0A	--
CL1450.Contig1_A0A	--
CL1451.Contig1_A0A	PREDICTED: similar to AGAP005258-PA [Tribolium castaneum]
CL1452.Contig1_A0A	--
CL1453.Contig1_A0A	--
CL1454.Contig1_A0A	--
CL1455.Contig1_A0A	--
CL1456.Contig1_A0A	--
CL1457.Contig1_A0A	--
CL1458.Contig1_A0A	--
CL1459.Contig1_A0A	--
CL146.Contig1_A0A	--
CL1460.Contig1_A0A	--
CL1461.Contig1_A0A	--
CL1462.Contig1_A0A	--
CL1463.Contig1_A0A	Hypothetical protein CBG23181 [Caenorhabditis briggsae]
CL1464.Contig1_A0A	PREDICTED: putative methyltransferase NSUN5-like [Apis mellifera]
CL1465.Contig1_A0A	--
CL1466.Contig1_A0A	NADH dehydrogenase subunit 5 [Heterodera glycines]
CL1467.Contig1_A0A	--
CL1468.Contig1_A0A	--
CL1469.Contig1_A0A	--
CL147.Contig1_A0A	GF24314 [Drosophila ananassae] >gi|190624218|gb|EDV39742.1| GF24314 [Drosophila ananassae]
CL1470.Contig1_A0A	unknown [Schistosoma japonicum]
CL1471.Contig1_A0A	--
CL1472.Contig1_A0A	PREDICTED: segmentation polarity homeobox protein engrailed-like [Bombus terrestris]
CL1473.Contig1_A0A	--
CL1474.Contig1_A0A	--
CL1475.Contig1_A0A	--
CL1476.Contig1_A0A	Hypothetical protein CBG03276 [Caenorhabditis briggsae]
CL1477.Contig1_A0A	--
CL1478.Contig1_A0A	--
CL148.Contig1_A0A	gustatory receptor [Tribolium castaneum]
CL1480.Contig1_A0A	--
CL1481.Contig1_A0A	--
CL1482.Contig1_A0A	--
CL1483.Contig1_A0A	--
CL1484.Contig1_A0A	Ab1-013 [Rattus norvegicus] >gi|149025437|gb|EDL81804.1| rCG63023 [Rattus norvegicus]
CL1485.Contig1_A0A	--
CL1486.Contig1_A0A	--
CL1487.Contig1_A0A	ran binding protein 1 [Plasmodium vivax SaI-1]
CL1488.Contig1_A0A	GE16990 [Drosophila yakuba] >gi|194173558|gb|EDW87169.1| GE16990 [Drosophila yakuba]
CL1489.Contig1_A0A	--
CL1490.Contig1_A0A	--
CL1491.Contig1_A0A	T. brucei spp.-specific protein [Trypanosoma brucei gambiense DAL972]
CL1492.Contig1_A0A	NADH dehydrogenase subunit 5 [Heterodera glycines]
CL1493.Contig1_A0A	--
CL1494.Contig1_A0A	--
CL1495.Contig1_A0A	Vomeronasal type-1 receptor 4 [Cricetulus griseus]
CL1496.Contig1_A0A	--
CL1497.Contig1_A0A	--
CL1498.Contig1_A0A	--
CL1499.Contig1_A0A	--
CL15.Contig3_A0A	PREDICTED: similar to endonuclease-reverse transcriptase [Strongylocentrotus purpuratus] >gi|115976177|ref|XP_001194706.1| PREDICTED: similar to endonuclease-reverse transcriptase [Strongylocentrotus purpuratus]
CL150.Contig1_A0A	PREDICTED: corepressor interacting with RBPJ 1-like [Ornithorhynchus anatinus]
CL1500.Contig1_A0A	IQ calmodulin-binding motif domain-containing protein [Toxoplasma gondii ME49] >gi|211962264|gb|EEA97459.1| IQ calmodulin-binding motif domain-containing protein [Toxoplasma gondii ME49]
CL1501.Contig1_A0A	T. brucei spp.-specific protein [Trypanosoma brucei gambiense DAL972]
CL1502.Contig1_A0A	--
CL1503.Contig1_A0A	--
CL1504.Contig1_A0A	PREDICTED: similar to LOC495988 protein [Strongylocentrotus purpuratus] >gi|115939970|ref|XP_001184648.1| PREDICTED: similar to LOC495988 protein [Strongylocentrotus purpuratus]
CL1505.Contig1_A0A	--
CL1506.Contig1_A0A	--
CL1507.Contig1_A0A	PREDICTED: similar to endonuclease-reverse transcriptase, partial [Strongylocentrotus purpuratus]
CL1508.Contig1_A0A	--
CL1509.Contig1_A0A	--
CL151.Contig1_A0A	Vomeronasal type-1 receptor 4 [Cricetulus griseus]
CL1510.Contig1_A0A	--
CL1511.Contig1_A0A	--
CL1512.Contig1_A0A	--
CL1513.Contig1_A0A	AGAP009139-PA [Anopheles gambiae str. PEST] >gi|157013734|gb|EAU75958.2| AGAP009139-PA [Anopheles gambiae str. PEST]
CL1514.Contig1_A0A	AGAP000049-PA [Anopheles gambiae str. PEST]
CL1515.Contig1_A0A	PREDICTED: similar to AGAP006454-PA [Tribolium castaneum]
CL1516.Contig1_A0A	--
CL1517.Contig1_A0A	U box domain-containing protein [Dictyostelium discoideum AX4] >gi|60473632|gb|EAL71573.1| U box domain-containing protein [Dictyostelium discoideum AX4]
CL1518.Contig1_A0A	laccase 1 [Tribolium castaneum] >gi|68137818|gb|AAX84206.1| laccase 1 [Tribolium castaneum]
CL1519.Contig1_A0A	smooth muscle caldesmon [Trichomonas vaginalis G3]
CL152.Contig1_A0A	--
CL1520.Contig1_A0A	AGAP000049-PA [Anopheles gambiae str. PEST]
CL1521.Contig1_A0A	--
CL1522.Contig1_A0A	PREDICTED: protein max-like isoform 1 [Bombus terrestris]
CL1523.Contig1_A0A	GJ14223 [Drosophila virilis] >gi|194142167|gb|EDW58575.1| GJ14223 [Drosophila virilis]
CL1524.Contig1_A0A	--
CL1525.Contig1_A0A	nuclear localization signal binding protein [Mus musculus]
CL1526.Contig1_A0A	--
CL1527.Contig1_A0A	GJ23266 [Drosophila virilis] >gi|194151673|gb|EDW67107.1| GJ23266 [Drosophila virilis]
CL1528.Contig1_A0A	Vomeronasal type-1 receptor 4 [Cricetulus griseus]
CL1529.Contig1_A0A	--
CL153.Contig1_A0A	--
CL1530.Contig1_A0A	Transposon Ty3-I Gag-Pol polyprotein [Camponotus floridanus]
CL1531.Contig1_A0A	--
CL1532.Contig1_A0A	pugilistDominant [Culex quinquefasciatus] >gi|167872266|gb|EDS35649.1| pugilistDominant [Culex quinquefasciatus]
CL1533.Contig1_A0A	smooth muscle caldesmon [Trichomonas vaginalis G3]
CL1535.Contig1_A0A	PREDICTED: calmodulin-like [Acyrthosiphon pisum]
CL1537.Contig1_A0A	--
CL1538.Contig1_A0A	AGAP005585-PB [Anopheles gambiae str. PEST] >gi|158294429|ref|XP_001688685.1| AGAP005585-PA [Anopheles gambiae str. PEST] >gi|158294431|ref|XP_001688686.1| AGAP005585-PC [Anopheles gambiae str. PEST] >gi|116126450|gb|EAA44050.3| AGAP005585-PB [Anopheles gambiae str. PEST] >gi|157015560|gb|EDO63691.1| AGAP005585-PA [Anopheles gambiae str. PEST] >gi|157015561|gb|EDO63692.1| AGAP005585-PC [Anopheles…
CL1539.Contig1_A0A	--
CL154.Contig1_A0A	--
CL1540.Contig1_A0A	Hypothetical protein CBG17156 [Caenorhabditis briggsae]
CL1541.Contig1_A0A	PREDICTED: dehydrogenase/reductase SDR family member 12-like [Anolis carolinensis]
CL1542.Contig1_A0A	--
CL1543.Contig1_A0A	GH16336 [Drosophila grimshawi] >gi|193897724|gb|EDV96590.1| GH16336 [Drosophila grimshawi]
CL1544.Contig1_A0A	GE23066 [Drosophila yakuba] >gi|194186101|gb|EDW99712.1| GE23066 [Drosophila yakuba]
CL1545.Contig1_A0A	--
CL1546.Contig1_A0A	GI15025 [Drosophila mojavensis] >gi|193908282|gb|EDW07149.1| GI15025 [Drosophila mojavensis]
CL1547.Contig1_A0A	--
CL1548.Contig1_A0A	PREDICTED: forkhead box B2-like [Oryctolagus cuniculus]
CL1549.Contig1_A0A	--
CL155.Contig1_A0A	--
CL1550.Contig1_A0A	--
CL1551.Contig1_A0A	--
CL1552.Contig1_A0A	hypothetical protein DDB_G0284513 [Dictyostelium discoideum AX4] >gi|60467147|gb|EAL65183.1| hypothetical protein DDB_G0284513 [Dictyostelium discoideum AX4]
CL1553.Contig1_A0A	PREDICTED: similar to endonuclease-reverse transcriptase [Strongylocentrotus purpuratus] >gi|115976177|ref|XP_001194706.1| PREDICTED: similar to endonuclease-reverse transcriptase [Strongylocentrotus purpuratus]
CL1554.Contig1_A0A	PREDICTED: similar to nuclear transcription factor Y, alpha like [Tribolium castaneum]
CL1555.Contig1_A0A	T. brucei spp.-specific protein [Trypanosoma brucei gambiense DAL972]
CL1556.Contig1_A0A	--
CL1557.Contig1_A0A	GF16888 [Drosophila ananassae] >gi|190627196|gb|EDV42720.1| GF16888 [Drosophila ananassae]
CL1558.Contig1_A0A	AGAP000078-PA [Anopheles gambiae str. PEST]
CL1559.Contig1_A0A	RecName: Full=Semaphorin-1A; AltName: Full=Fasciclin IV; AltName: Full=Fasciclin-4; AltName: Full=Semaphorin-I; Short=Sema I; Flags: Precursor >gi|160845|gb|AAA29808.1| fasciclin IV [Schistocerca americana]
CL156.Contig1_A0A	--
CL1560.Contig1_A0A	Uncharacterized protein [Dicentrarchus labrax]
CL1561.Contig1_A0A	GG21524 [Drosophila erecta] >gi|190657255|gb|EDV54468.1| GG21524 [Drosophila erecta]
CL1562.Contig1_A0A	expressed protein [Schistosoma mansoni]
CL1563.Contig1_A0A	--
CL1564.Contig1_A0A	--
CL1565.Contig1_A0A	--
CL1566.Contig1_A0A	PREDICTED: polyamine modulated factor 1 binding protein 1-like, partial [Saccoglossus kowalevskii]
CL1567.Contig1_A0A	Zgc:55461 [Danio rerio] >gi|123232717|emb|CAM15965.1| novel protein (zgc:55461) [Danio rerio]
CL1569.Contig1_A0A	Hypothetical protein CBG17156 [Caenorhabditis briggsae]
CL1570.Contig1_A0A	Hypothetical protein CBG17156 [Caenorhabditis briggsae]
CL1571.Contig1_A0A	--
CL1572.Contig1_A0A	trichohyalin [Trichomonas vaginalis G3]
CL1573.Contig1_A0A	GA23868 [Drosophila pseudoobscura pseudoobscura] >gi|198150454|gb|EDY73732.1| GA23868 [Drosophila pseudoobscura pseudoobscura]
CL1574.Contig1_A0A	MBCTL1 [Monosiga brevicollis]
CL1575.Contig1_A0A	PREDICTED: similar to endonuclease/reverse transcriptase [Strongylocentrotus purpuratus] >gi|115975767|ref|XP_001179547.1| PREDICTED: similar to endonuclease/reverse transcriptase [Strongylocentrotus purpuratus]
CL1576.Contig1_A0A	IQ calmodulin-binding motif domain-containing protein [Toxoplasma gondii ME49] >gi|211962264|gb|EEA97459.1| IQ calmodulin-binding motif domain-containing protein [Toxoplasma gondii ME49]
CL1577.Contig1_A0A	PREDICTED: similar to harbinger transposase derived 1 [Taeniopygia guttata]
CL1578.Contig1_A0A	PREDICTED: similar to AGAP008611-PA [Tribolium castaneum]
CL1579.Contig1_A0A	Vomeronasal type-1 receptor 4 [Cricetulus griseus]
CL158.Contig1_A0A	--
CL1580.Contig1_A0A	--
CL1582.Contig1_A0A	Hypothetical protein CBG17156 [Caenorhabditis briggsae]
CL1583.Contig1_A0A	Hypothetical protein CBG17156 [Caenorhabditis briggsae]
CL1584.Contig1_A0A	PREDICTED: LOW QUALITY PROTEIN: extracellular sulfatase SULF-1 homolog [Bombus terrestris]
CL1585.Contig1_A0A	zinc finger protein 484 isoform 1 [Xenopus (Silurana) tropicalis] >gi|115530817|emb|CAL49420.1| novel protein [Xenopus (Silurana) tropicalis]
CL1586.Contig1_A0A	sodium-dependent phosphate transporter [Aedes aegypti] >gi|108871081|gb|EAT35306.1| sodium-dependent phosphate transporter [Aedes aegypti]
CL1587.Contig1_A0A	PREDICTED: similar to GA11164-PA [Tribolium castaneum]
CL1588.Contig1_A0A	calmodulin-binding protein [Dictyostelium discoideum AX4] >gi|74849435|sp|Q9TW28.1|MYOM_DICDI RecName: Full=Myosin-M heavy chain; AltName: Full=RhoGEF domain-containing protein myoM >gi|5714396|gb|AAD47903.1|AF090533_1 unconventional myosin heavy chain MyoM [Dictyostelium discoideum] >gi|5922602|dbj|BAA84604.1| myoM [Dictyostelium discoideum] >gi|60463060|gb|EAL61255.1| calmodulin-binding protein…
CL1589.Contig1_A0A	PREDICTED: probable phospholipid-transporting ATPase IA-like [Nasonia vitripennis]
CL159.Contig1_A0A	RalA-binding protein 1 [Harpegnathos saltator]
CL1592.Contig1_A0A	Vomeronasal type-1 receptor 4 [Cricetulus griseus]
CL1593.Contig1_A0A	ORF91 [Caligus rogercresseyi]
CL1594.Contig1_A0A	Vomeronasal type-1 receptor 4 [Cricetulus griseus]
CL1595.Contig1_A0A	PREDICTED: DNA replication licensing factor MCM8 [Apis mellifera]
CL1596.Contig1_A0A	PREDICTED: UDP-N-acetylglucosamine--peptide N-acetylglucosaminyltransferase 110 kDa subunit isoform 1 [Apis mellifera]
CL1597.Contig1_A0A	sodium-dependent phosphate transporter [Aedes aegypti] >gi|108871081|gb|EAT35306.1| sodium-dependent phosphate transporter [Aedes aegypti]
CL1598.Contig1_A0A	PREDICTED: max-like protein X-like [Bombus terrestris]
CL1599.Contig1_A0A	PREDICTED: max-like protein X-like [Apis mellifera]
CL16.Contig1_A0A	--
CL160.Contig1_A0A	Plasmodium exported protein [Plasmodium falciparum 3D7] >gi|254832585|gb|AAN35624.2| Plasmodium exported protein [Plasmodium falciparum 3D7]
CL1600.Contig1_A0A	--
CL1601.Contig1_A0A	mCG1050357 [Mus musculus]
CL1602.Contig1_A0A	--
CL1603.Contig1_A0A	ORF2 [Platemys spixii]
CL1604.Contig1_A0A	Plasmodium exported protein [Plasmodium falciparum 3D7] >gi|254832585|gb|AAN35624.2| Plasmodium exported protein [Plasmodium falciparum 3D7]
CL1605.Contig1_A0A	GI15025 [Drosophila mojavensis] >gi|193908282|gb|EDW07149.1| GI15025 [Drosophila mojavensis]
CL1606.Contig1_A0A	kruppel homolog 1 isoform C [Frankliniella occidentalis]
CL1607.Contig1_A0A	PREDICTED: similar to CG34355 CG34355-PA [Tribolium castaneum]
CL1608.Contig1_A0A	--
CL1609.Contig1_A0A	Hypothetical protein CBG17156 [Caenorhabditis briggsae]
CL161.Contig1_A0A	integrin beta-like protein 1 [Danio rerio] >gi|66267505|gb|AAH95744.1| Integrin, beta-like 1 [Danio rerio]
CL1610.Contig1_A0A	GF14082 [Drosophila ananassae] >gi|190616860|gb|EDV32384.1| GF14082 [Drosophila ananassae]
CL1611.Contig1_A0A	GI15025 [Drosophila mojavensis] >gi|193908282|gb|EDW07149.1| GI15025 [Drosophila mojavensis]
CL1612.Contig1_A0A	PREDICTED: max-like protein X-like isoform 1 [Nasonia vitripennis] >gi|345494331|ref|XP_003427271.1| PREDICTED: max-like protein X-like isoform 2 [Nasonia vitripennis]
CL1613.Contig1_A0A	predicted protein [Nematostella vectensis] >gi|156217833|gb|EDO38742.1| predicted protein [Nematostella vectensis]
CL1614.Contig1_A0A	Titin [Harpegnathos saltator]
CL1615.Contig1_A0A	Hypothetical repeat protein [Leishmania infantum JPCM5] >gi|134069012|emb|CAM67156.1| Hypothetical repeat protein [Leishmania infantum JPCM5]
CL1616.Contig1_A0A	--
CL1617.Contig1_A0A	Vomeronasal type-1 receptor 4 [Cricetulus griseus]
CL1618.Contig1_A0A	cytochrome P450 3A5 [Callithrix jacchus] >gi|156573441|gb|ABU85101.1| cyp3a5 [Callithrix jacchus]
CL1619.Contig1_A0A	PREDICTED: calmodulin-like [Acyrthosiphon pisum]
CL162.Contig1_A0A	Protein kinase domain containing protein [Plasmodium vivax SaI-1] >gi|148803908|gb|EDL45307.1| Protein kinase domain containing protein [Plasmodium vivax]
CL1620.Contig1_A0A	PREDICTED: zinc finger protein 91-like, partial [Danio rerio]
CL1621.Contig1_A0A	Hypothetical protein CBG17156 [Caenorhabditis briggsae]
CL1622.Contig1_A0A	isocitrate dehydrogenase 1 [Anser anser]
CL1623.Contig1_A0A	smooth muscle caldesmon [Trichomonas vaginalis G3]
CL1624.Contig1_A0A	mCG141253 [Mus musculus]
CL1625.Contig1_A0A	PREDICTED: mKIAA0310 protein-like [Saccoglossus kowalevskii]
CL1626.Contig1_A0A	--
CL1628.Contig1_A0A	--
CL1629.Contig1_A0A	G4 [Leishmania amazonensis]
CL163.Contig1_A0A	MAR-binding protein [Polysphondylium pallidum PN500]
CL1630.Contig1_A0A	RecName: Full=Putative cyclin-dependent serine/threonine-protein kinase DDB_G0272797/DDB_G0274007
CL1631.Contig1_A0A	Vomeronasal type-1 receptor 4 [Cricetulus griseus]
CL1632.Contig1_A0A	Hypothetical protein CBG17156 [Caenorhabditis briggsae]
CL1633.Contig1_A0A	--
CL1634.Contig1_A0A	--
CL1635.Contig1_A0A	--
CL1637.Contig1_A0A	Hypothetical protein ZK84.1 [Caenorhabditis elegans]
CL1638.Contig1_A0A	--
CL1639.Contig1_A0A	GD23040 [Drosophila simulans] >gi|194189676|gb|EDX03252.1| GD23040 [Drosophila simulans]
CL164.Contig1_A0A	--
CL164.Contig2_A0A	--
CL1640.Contig1_A0A	--
CL1641.Contig1_A0A	--
CL1642.Contig1_A0A	Aa2-050 [Rattus norvegicus]
CL1643.Contig1_A0A	--
CL1644.Contig1_A0A	--
CL1645.Contig1_A0A	Histidine-rich glycoprotein precursor [Brugia malayi]
CL1646.Contig1_A0A	Hypothetical protein CBG17156 [Caenorhabditis briggsae]
CL1647.Contig1_A0A	Plasmodium exported protein [Plasmodium falciparum 3D7] >gi|254832585|gb|AAN35624.2| Plasmodium exported protein [Plasmodium falciparum 3D7]
CL1648.Contig1_A0A	Plasmodium exported protein [Plasmodium falciparum 3D7] >gi|254832585|gb|AAN35624.2| Plasmodium exported protein [Plasmodium falciparum 3D7]
CL1649.Contig1_A0A	--
CL165.Contig1_A0A	--
CL1650.Contig1_A0A	--
CL1651.Contig1_A0A	--
CL1652.Contig1_A0A	--
CL1653.Contig1_A0A	--
CL1654.Contig1_A0A	GI15025 [Drosophila mojavensis] >gi|193908282|gb|EDW07149.1| GI15025 [Drosophila mojavensis]
CL1655.Contig1_A0A	PREDICTED: similar to Syne-1B [Strongylocentrotus purpuratus]
CL1656.Contig1_A0A	--
CL1657.Contig1_A0A	--
CL1658.Contig1_A0A	--
CL1659.Contig1_A0A	hypothetical protein [Monosiga brevicollis MX1] >gi|163779094|gb|EDQ92708.1| predicted protein [Monosiga brevicollis MX1]
CL166.Contig1_A0A	NADH dehydrogenase subunit 5 [Heterodera glycines]
CL1660.Contig1_A0A	PREDICTED: peptidyl-prolyl cis-trans isomerase H-like [Bombus terrestris]
CL1661.Contig1_A0A	--
CL1662.Contig1_A0A	--
CL1663.Contig1_A0A	--
CL1664.Contig1_A0A	--
CL1665.Contig1_A0A	--
CL1666.Contig1_A0A	--
CL1667.Contig1_A0A	--
CL1668.Contig1_A0A	Ran-binding protein [Plasmodium yoelii yoelii]
CL1669.Contig1_A0A	--
CL167.Contig1_A0A	--
CL1670.Contig1_A0A	PREDICTED: hrp65 protein-like [Nasonia vitripennis]
CL1671.Contig1_A0A	--
CL1672.Contig1_A0A	--
CL1673.Contig1_A0A	--
CL1674.Contig1_A0A	--
CL1675.Contig1_A0A	Plasmodium exported protein [Plasmodium falciparum 3D7] >gi|254832585|gb|AAN35624.2| Plasmodium exported protein [Plasmodium falciparum 3D7]
CL1676.Contig1_A0A	ORF91 [Caligus rogercresseyi]
CL1678.Contig1_A0A	Hypothetical protein CBG23181 [Caenorhabditis briggsae]
CL1679.Contig1_A0A	KS1 protein precursor [Entamoeba dispar SAW760]
CL168.Contig1_A0A	--
CL1680.Contig1_A0A	--
CL1681.Contig1_A0A	U88 [Brugia malayi]
CL1682.Contig1_A0A	--
CL1683.Contig1_A0A	--
CL1684.Contig1_A0A	--
CL1685.Contig1_A0A	THAP domain-containing protein 4 [Anoplopoma fimbria]
CL1686.Contig1_A0A	GI15025 [Drosophila mojavensis] >gi|193908282|gb|EDW07149.1| GI15025 [Drosophila mojavensis]
CL1687.Contig1_A0A	PREDICTED: lactoylglutathione lyase-like [Monodelphis domestica]
CL1688.Contig1_A0A	GI19606 [Drosophila mojavensis] >gi|193909521|gb|EDW08388.1| GI19606 [Drosophila mojavensis]
CL1689.Contig1_A0A	PREDICTED: max-like protein X-like [Bombus terrestris]
CL169.Contig1_A0A	tubulin, alpha 1 [Schistosoma japonicum]
CL1691.Contig1_A0A	--
CL1692.Contig1_A0A	PREDICTED: similar to UDP-N-acetylglucosaminyltransferase [Strongylocentrotus purpuratus] >gi|115936542|ref|XP_001177116.1| PREDICTED: similar to UDP-N-acetylglucosaminyltransferase [Strongylocentrotus purpuratus]
CL1693.Contig1_A0A	hypothetical protein [Monosiga brevicollis MX1] >gi|163773410|gb|EDQ87051.1| predicted protein [Monosiga brevicollis MX1]
CL1694.Contig1_A0A	choriogenin Hminor [Oryzias latipes]
CL1695.Contig1_A0A	--
CL1696.Contig1_A0A	--
CL1697.Contig1_A0A	gustatory receptor [Tribolium castaneum]
CL1698.Contig1_A0A	PREDICTED: similar to AGAP005258-PA [Tribolium castaneum]
CL1699.Contig1_A0A	NADH dehydrogenase subunit 5 [Heterodera glycines]
CL17.Contig1_A0A	putative salivary protein [Culicoides sonorensis]
CL170.Contig1_A0A	Histone-lysine N-methyltransferase trithorax [Acromyrmex echinatior]
CL1700.Contig1_A0A	--
CL1701.Contig1_A0A	ficolin 3 [Halocynthia roretzi]
CL1702.Contig1_A0A	A 'c' was inserted after nt 369 (=nt 10459 in genomic sequence (M10126)) to correct -1 frameshift probably due to gel compression [Leishmania tarentolae]
CL1703.Contig1_A0A	--
CL1705.Contig1_A0A	reverse transcriptase [Penaeus monodon]
CL1706.Contig1_A0A	--
CL1707.Contig1_A0A	PREDICTED: similar to discs large 1 CG1725-PK [Tribolium castaneum]
CL1708.Contig1_A0A	--
CL1709.Contig1_A0A	zinc finger protein 300-like [Danio rerio] >gi|159155787|gb|AAI54453.1| Zgc:171551 protein [Danio rerio]
CL171.Contig1_A0A	--
CL1710.Contig1_A0A	--
CL1711.Contig1_A0A	smooth muscle caldesmon [Trichomonas vaginalis G3]
CL1712.Contig1_A0A	ACYPI005467 [Acyrthosiphon pisum]
CL1713.Contig1_A0A	RecName: Full=Uncharacterized proline-rich protein
CL1714.Contig1_A0A	--
CL1715.Contig1_A0A	GATA-binding transcription factor [Polysphondylium pallidum PN500]
CL1716.Contig1_A0A	endonuclease-reverse transcriptase [Bombyx mori]
CL1718.Contig1_A0A	--
CL1719.Contig1_A0A	--
CL172.Contig1_A0A	M83163 circumsporozoite protein [Plasmodium yoelii yoelii str. 17XNL] >gi|23487310|gb|EAA21020.1| M83163 circumsporozoite protein-related [Plasmodium yoelii yoelii]
CL1720.Contig1_A0A	--
CL1721.Contig1_A0A	PREDICTED: similar to endo-beta-N-acetylglucosaminidase [Ornithorhynchus anatinus]
CL1722.Contig1_A0A	PREDICTED: PERQ amino acid-rich with GYF domain-containing protein CG11148-like isoform 1 [Apis mellifera]
CL1723.Contig1_A0A	--
CL1724.Contig1_A0A	Actin-related protein 2 [Cricetulus griseus]
CL1725.Contig1_A0A	--
CL1726.Contig1_A0A	--
CL1727.Contig1_A0A	PREDICTED: TBC1 domain family member 10A-like isoform 1 [Bombus terrestris] >gi|340727633|ref|XP_003402144.1| PREDICTED: TBC1 domain family member 10A-like isoform 2 [Bombus terrestris]
CL1728.Contig1_A0A	Zinc finger protein Xfin [Harpegnathos saltator]
CL1729.Contig1_A0A	--
CL173.Contig1_A0A	--
CL1730.Contig1_A0A	--
CL1731.Contig1_A0A	conserved hypothetical protein [Culex quinquefasciatus] >gi|167871463|gb|EDS34846.1| conserved hypothetical protein [Culex quinquefasciatus]
CL1732.Contig1_A0A	NADH dehydrogenase subunit 5 [Heterodera glycines]
CL1734.Contig1_A0A	GI11771 [Drosophila mojavensis] >gi|193920140|gb|EDW19007.1| GI11771 [Drosophila mojavensis]
CL1735.Contig1_A0A	reverse transcriptase [Gallus gallus]
CL1736.Contig1_A0A	--
CL1737.Contig1_A0A	--
CL1738.Contig1_A0A	--
CL1739.Contig1_A0A	GI19695 [Drosophila mojavensis] >gi|193909353|gb|EDW08220.1| GI19695 [Drosophila mojavensis]
CL174.Contig1_A0A	--
CL1740.Contig1_A0A	--
CL1744.Contig1_A0A	--
CL1746.Contig1_A0A	--
CL1747.Contig1_A0A	--
CL1748.Contig1_A0A	--
CL1750.Contig1_A0A	--
CL1753.Contig1_A0A	--
CL176.Contig1_A0A	Vomeronasal type-1 receptor 4 [Cricetulus griseus]
CL1761.Contig1_A0A	GD23040 [Drosophila simulans] >gi|194189676|gb|EDX03252.1| GD23040 [Drosophila simulans]
CL1764.Contig1_A0A	--
CL1767.Contig1_A0A	--
CL1768.Contig1_A0A	--
CL177.Contig1_A0A	PHD zinc finger-containing protein [Dictyostelium discoideum AX4] >gi|90970872|gb|EAS66936.1| PHD zinc finger-containing protein [Dictyostelium discoideum AX4]
CL1771.Contig1_A0A	--
CL1777.Contig1_A0A	NADH dehydrogenase subunit 5 [Heterodera glycines]
CL1779.Contig1_A0A	--
CL178.Contig1_A0A	GD23040 [Drosophila simulans] >gi|194189676|gb|EDX03252.1| GD23040 [Drosophila simulans]
CL1780.Contig1_A0A	smooth muscle caldesmon [Trichomonas vaginalis G3]
CL1781.Contig1_A0A	--
CL1783.Contig1_A0A	--
CL1784.Contig1_A0A	--
CL1786.Contig1_A0A	--
CL1787.Contig1_A0A	--
CL1789.Contig1_A0A	--
CL179.Contig1_A0A	--
CL1791.Contig1_A0A	--
CL1792.Contig1_A0A	--
CL1795.Contig1_A0A	--
CL1797.Contig1_A0A	--
CL1798.Contig1_A0A	sodium-potassium-activated adenosine triphosphatase alpha subunit D isoform [Pachygrapsus marmoratus]
CL1799.Contig1_A0A	Hypothetical protein CBG23181 [Caenorhabditis briggsae]
CL18.Contig1_A0A	--
CL18.Contig2_A0A	--
CL180.Contig1_A0A	voltage gated chloride channel domain-containing protein [Toxoplasma gondii ME49] >gi|211966343|gb|EEB01539.1| voltage gated chloride channel domain-containing protein [Toxoplasma gondii ME49]
CL180.Contig2_A0A	mucin-2 precursor [Homo sapiens]
CL1801.Contig1_A0A	--
CL1802.Contig1_A0A	PREDICTED: similar to endonuclease/reverse transcriptase [Strongylocentrotus purpuratus] >gi|115944666|ref|XP_001184610.1| PREDICTED: similar to endonuclease/reverse transcriptase [Strongylocentrotus purpuratus]
CL1803.Contig1_A0A	--
CL1804.Contig1_A0A	conserved Plasmodium protein [Plasmodium falciparum 3D7] >gi|254832703|gb|AAN35996.2| conserved Plasmodium protein [Plasmodium falciparum 3D7]
CL1805.Contig1_A0A	--
CL1806.Contig1_A0A	CG5225 [Drosophila melanogaster] >gi|23171516|gb|AAF55377.2| CG5225 [Drosophila melanogaster]
CL1807.Contig1_A0A	--
CL1808.Contig1_A0A	--
CL1809.Contig1_A0A	--
CL1810.Contig1_A0A	Vomeronasal type-1 receptor 4 [Cricetulus griseus]
CL1813.Contig1_A0A	dehydrogenase/reductase SDR family member 11 [Danio rerio] >gi|148725718|emb|CAN88198.1| novel protein containing a short chain dehydrogenase domain (zgc:153028) [Danio rerio]
CL1814.Contig1_A0A	--
CL1815.Contig1_A0A	conserved hypothetical protein [Culex quinquefasciatus] >gi|167864434|gb|EDS27817.1| conserved hypothetical protein [Culex quinquefasciatus]
CL1816.Contig1_A0A	--
CL1817.Contig1_A0A	--
CL1818.Contig1_A0A	--
CL1819.Contig1_A0A	--
CL182.Contig1_A0A	RecName: Full=Uncharacterized histidine-rich protein DDB_G0274557; Flags: Precursor
CL1820.Contig1_A0A	Vomeronasal type-1 receptor 4 [Cricetulus griseus]
CL1821.Contig1_A0A	--
CL1822.Contig1_A0A	--
CL1823.Contig1_A0A	PREDICTED: nuclear pore complex-interacting protein-like 3-like [Pan troglodytes]
CL1824.Contig1_A0A	ribosomal protein S17 containing protein [Tetrahymena thermophila] >gi|319443372|pdb|2XZM|Q Chain Q, Crystal Structure Of The Eukaryotic 40s Ribosomal Subunit In Complex With Initiation Factor 1. This File Contains The 40s Subunit And Initiation Factor For Molecule 1 >gi|319443407|pdb|2XZN|Q Chain Q, Crystal Structure Of The Eukaryotic 40s Ribosomal Subunit In Complex With Initiation Factor 1. Th…
CL1825.Contig1_A0A	--
CL1826.Contig1_A0A	GD23040 [Drosophila simulans] >gi|194189676|gb|EDX03252.1| GD23040 [Drosophila simulans]
CL1827.Contig1_A0A	pugilistDominant [Culex quinquefasciatus] >gi|167872266|gb|EDS35649.1| pugilistDominant [Culex quinquefasciatus]
CL183.Contig1_A0A	--
CL183.Contig2_A0A	--
CL183.Contig3_A0A	--
CL1830.Contig1_A0A	--
CL1836.Contig1_A0A	--
CL1837.Contig1_A0A	AGAP002737-PA [Anopheles gambiae str. PEST]
CL1839.Contig1_A0A	--
CL184.Contig1_A0A	Hypothetical protein CBG17156 [Caenorhabditis briggsae]
CL1840.Contig1_A0A	--
CL1841.Contig1_A0A	PREDICTED: Ras homolog enriched in brain like 1-like, partial [Rattus norvegicus]
CL1842.Contig1_A0A	--
CL1843.Contig1_A0A	--
CL1844.Contig1_A0A	--
CL1845.Contig1_A0A	--
CL1846.Contig1_A0A	hypothetical protein IMG5_069370 [Ichthyophthirius multifiliis]
CL1847.Contig1_A0A	PREDICTED: hypothetical protein LOC100505244, partial [Mus musculus]
CL185.Contig1_A0A	PREDICTED: similar to endonuclease/reverse transcriptase [Strongylocentrotus purpuratus]
CL1851.Contig1_A0A	Hypothetical protein CBG23181 [Caenorhabditis briggsae]
CL1852.Contig1_A0A	--
CL1857.Contig1_A0A	--
CL1859.Contig1_A0A	--
CL186.Contig1_A0A	--
CL1862.Contig1_A0A	--
CL1863.Contig1_A0A	Vomeronasal type-1 receptor 4 [Cricetulus griseus]
CL187.Contig1_A0A	PREDICTED: hypothetical protein, partial [Rattus norvegicus]
CL1875.Contig1_A0A	--
CL1876.Contig1_A0A	--
CL1883.Contig1_A0A	PREDICTED: hypothetical protein, partial [Rattus norvegicus]
CL1884.Contig1_A0A	LIM-type zinc finger-containing protein [Polysphondylium pallidum PN500]
CL189.Contig1_A0A	pugilistDominant [Drosophila melanogaster]
CL1890.Contig1_A0A	--
CL19.Contig1_A0A	Hypothetical protein CBG17156 [Caenorhabditis briggsae]
CL19.Contig2_A0A	trichohyalin [Entamoeba dispar SAW760]
CL19.Contig3_A0A	RecName: Full=Putative cyclin-dependent serine/threonine-protein kinase DDB_G0272797/DDB_G0274007
CL19.Contig4_A0A	RecName: Full=Zinc finger homeobox protein 4; AltName: Full=Zinc finger homeodomain protein 4; Short=ZFH-4; AltName: Full=Zinc finger/apterous-related homeobox protein
CL19.Contig5_A0A	RecName: Full=Zinc finger homeobox protein 4; AltName: Full=Zinc finger homeodomain protein 4; Short=ZFH-4; AltName: Full=Zinc finger/apterous-related homeobox protein
CL19.Contig6_A0A	Hypothetical protein CBG17156 [Caenorhabditis briggsae]
CL190.Contig1_A0A	PREDICTED: similar to CG30069-PA [Nasonia vitripennis]
CL1904.Contig1_A0A	LOC495149 protein [Xenopus laevis]
CL1906.Contig1_A0A	PREDICTED: fat-like cadherin-related tumor suppressor homolog [Apis mellifera]
CL1910.Contig1_A0A	Nuclear factor 1 A-type [Harpegnathos saltator]
CL1911.Contig1_A0A	PREDICTED: similar to endonuclease/reverse transcriptase [Strongylocentrotus purpuratus] >gi|115963521|ref|XP_001197689.1| PREDICTED: similar to endonuclease/reverse transcriptase [Strongylocentrotus purpuratus]
CL1912.Contig1_A0A	--
CL192.Contig1_A0A	--
CL1921.Contig1_A0A	PREDICTED: Antigen KI-67-like [Saccoglossus kowalevskii]
CL1923.Contig1_A0A	--
CL1924.Contig1_A0A	CBN-XNP-1 protein [Caenorhabditis brenneri]
CL1926.Contig1_A0A	--
CL1929.Contig1_A0A	Vomeronasal type-1 receptor 4 [Cricetulus griseus]
CL193.Contig1_A0A	LRRGT00142 [Rattus norvegicus] >gi|149020623|gb|EDL78428.1| rCG65852 [Rattus norvegicus]
CL1930.Contig1_A0A	--
CL1931.Contig1_A0A	--
CL1932.Contig1_A0A	--
CL1933.Contig1_A0A	--
CL1939.Contig1_A0A	--
CL194.Contig1_A0A	--
CL1941.Contig1_A0A	--
CL1947.Contig1_A0A	IQ calmodulin-binding motif domain-containing protein [Toxoplasma gondii ME49] >gi|211962264|gb|EEA97459.1| IQ calmodulin-binding motif domain-containing protein [Toxoplasma gondii ME49]
CL1949.Contig1_A0A	--
CL195.Contig1_A0A	--
CL1950.Contig1_A0A	--
CL1951.Contig1_A0A	--
CL1953.Contig1_A0A	neurofilament, heavy polypeptide 200kDa-like isoform 1 [Bos taurus]
CL1954.Contig1_A0A	ATP synthase F0 subunit 6 [Heterodera glycines]
CL1955.Contig1_A0A	--
CL1957.Contig1_A0A	--
CL1966.Contig1_A0A	--
CL1968.Contig1_A0A	Hypothetical protein CBG23181 [Caenorhabditis briggsae]
CL1969.Contig1_A0A	--
CL197.Contig1_A0A	ATPase subunit 6 [Trypanosoma cruzi]
CL197.Contig2_A0A	ATPase subunit 6 [Trypanosoma cruzi]
CL1970.Contig1_A0A	--
CL1971.Contig1_A0A	--
CL1973.Contig1_A0A	--
CL1974.Contig1_A0A	NADH dehydrogenase subunit 5 [Heterodera glycines]
CL1977.Contig1_A0A	Aminopeptidase N [Camponotus floridanus]
CL1978.Contig1_A0A	--
CL1979.Contig1_A0A	Hypothetical protein CBG23181 [Caenorhabditis briggsae]
CL198.Contig1_A0A	TPA: endonuclease-reverse transcriptase [Schistosoma mansoni]
CL1980.Contig1_A0A	GA19454 [Drosophila pseudoobscura pseudoobscura] >gi|254808000|sp|Q2M0J9.2|KLHDB_DROPS RecName: Full=Kelch-like protein diablo >gi|198149951|gb|EAL30933.2| GA19454 [Drosophila pseudoobscura pseudoobscura]
CL1982.Contig1_A0A	Vomeronasal type-1 receptor 4 [Cricetulus griseus]
CL1983.Contig1_A0A	--
CL1986.Contig1_A0A	--
CL1987.Contig1_A0A	--
CL1989.Contig1_A0A	PREDICTED: src substrate cortactin-like [Acyrthosiphon pisum]
CL199.Contig1_A0A	--
CL1990.Contig1_A0A	AGAP000318-PA [Anopheles gambiae str. PEST]
CL1991.Contig1_A0A	--
CL1992.Contig1_A0A	--
CL1993.Contig1_A0A	--
CL1994.Contig1_A0A	Prefoldin subunit 3 [Cricetulus griseus]
CL1995.Contig1_A0A	--
CL1996.Contig1_A0A	--
CL1998.Contig1_A0A	--
CL1999.Contig1_A0A	--
CL2.Contig1_A0A	PREDICTED: similar to endonuclease-reverse transcriptase, partial [Strongylocentrotus purpuratus]
CL2.Contig2_A0A	PREDICTED: similar to endonuclease-reverse transcriptase, partial [Strongylocentrotus purpuratus]
CL2.Contig3_A0A	PREDICTED: similar to endonuclease-reverse transcriptase, partial [Strongylocentrotus purpuratus]
CL2.Contig4_A0A	PREDICTED: similar to endonuclease-reverse transcriptase [Strongylocentrotus purpuratus] >gi|115965877|ref|XP_001185788.1| PREDICTED: similar to endonuclease-reverse transcriptase [Strongylocentrotus purpuratus]
CL2.Contig5_A0A	PREDICTED: similar to endonuclease-reverse transcriptase [Strongylocentrotus purpuratus] >gi|115930783|ref|XP_001183329.1| PREDICTED: similar to endonuclease-reverse transcriptase [Strongylocentrotus purpuratus]
CL2.Contig6_A0A	PREDICTED: similar to endonuclease-reverse transcriptase [Strongylocentrotus purpuratus] >gi|115930783|ref|XP_001183329.1| PREDICTED: similar to endonuclease-reverse transcriptase [Strongylocentrotus purpuratus]
CL2.Contig7_A0A	PREDICTED: similar to endonuclease-reverse transcriptase [Strongylocentrotus purpuratus] >gi|115930783|ref|XP_001183329.1| PREDICTED: similar to endonuclease-reverse transcriptase [Strongylocentrotus purpuratus]
CL20.Contig1_A0A	--
CL200.Contig1_A0A	--
CL2000.Contig1_A0A	Immunoglobulin G-binding protein A [Acromyrmex echinatior]
CL2001.Contig1_A0A	hypothetical protein PTSG_12141 [Salpingoeca sp. ATCC 50818]
CL2002.Contig1_A0A	AGAP009139-PA [Anopheles gambiae str. PEST] >gi|157013734|gb|EAU75958.2| AGAP009139-PA [Anopheles gambiae str. PEST]
CL2003.Contig1_A0A	hypothetical protein DAPPUDRAFT_191054 [Daphnia pulex]
CL2004.Contig1_A0A	--
CL2005.Contig1_A0A	--
CL2006.Contig1_A0A	--
CL2007.Contig1_A0A	--
CL2008.Contig1_A0A	hCG1793893 [Homo sapiens]
CL2009.Contig1_A0A	--
CL201.Contig1_A0A	IQ calmodulin-binding motif domain-containing protein [Toxoplasma gondii ME49] >gi|211962264|gb|EEA97459.1| IQ calmodulin-binding motif domain-containing protein [Toxoplasma gondii ME49]
CL2010.Contig1_A0A	--
CL2011.Contig1_A0A	Prefoldin subunit 3 [Cricetulus griseus]
CL2012.Contig1_A0A	--
CL2013.Contig1_A0A	GF15033 [Drosophila ananassae] >gi|190615259|gb|EDV30783.1| GF15033 [Drosophila ananassae]
CL2014.Contig1_A0A	Proteophosphoglycan ppg4, related [Neospora caninum Liverpool]
CL2016.Contig1_A0A	novel protein (zgc:101677) [Danio rerio] >gi|148726332|emb|CAN88374.1| novel protein (zgc:101677) [Danio rerio]
CL2017.Contig1_A0A	ORF2 [Trypanosoma brucei]
CL2018.Contig1_A0A	--
CL2019.Contig1_A0A	--
CL202.Contig1_A0A	hCG1793893 [Homo sapiens]
CL2020.Contig1_A0A	--
CL2021.Contig1_A0A	nematoblast-specific protein nb035-sv2 [Hydra magnipapillata]
CL2022.Contig1_A0A	--
CL2023.Contig1_A0A	hypothetical protein [Entamoeba dispar SAW760] >gi|165903628|gb|EDR29091.1| hypothetical protein, conserved [Entamoeba dispar SAW760]
CL2024.Contig1_A0A	Eukaryotic translation initiation factor 4B [Salmo salar]
CL2025.Contig1_A0A	--
CL2027.Contig1_A0A	--
CL2028.Contig1_A0A	--
CL2029.Contig1_A0A	--
CL203.Contig1_A0A	--
CL2031.Contig1_A0A	--
CL2032.Contig1_A0A	hypothetical protein TcasGA2_TC005636 [Tribolium castaneum]
CL2033.Contig1_A0A	--
CL2034.Contig1_A0A	--
CL2036.Contig1_A0A	--
CL2037.Contig1_A0A	--
CL2038.Contig1_A0A	--
CL2039.Contig1_A0A	--
CL204.Contig1_A0A	--
CL2040.Contig1_A0A	--
CL2041.Contig1_A0A	--
CL2042.Contig1_A0A	NADH dehydrogenase subunit 6 [Strongyloides stercoralis]
CL2043.Contig1_A0A	--
CL2045.Contig1_A0A	--
CL2048.Contig1_A0A	--
CL205.Contig1_A0A	--
CL2050.Contig1_A0A	--
CL2052.Contig1_A0A	--
CL2055.Contig1_A0A	Histone-lysine N-methyltransferase trithorax [Acromyrmex echinatior]
CL2057.Contig1_A0A	--
CL2058.Contig1_A0A	--
CL2059.Contig1_A0A	--
CL206.Contig1_A0A	unnamed protein product [Oikopleura dioica]
CL2060.Contig1_A0A	--
CL2062.Contig1_A0A	NADH dehydrogenase subunit 5 [Heterodera glycines]
CL2063.Contig1_A0A	PREDICTED: oocyte zinc finger protein XlCOF6-like [Anolis carolinensis]
CL2064.Contig1_A0A	--
CL2065.Contig1_A0A	--
CL2066.Contig1_A0A	--
CL2067.Contig1_A0A	Ab1-013 [Rattus norvegicus] >gi|149025437|gb|EDL81804.1| rCG63023 [Rattus norvegicus]
CL2069.Contig1_A0A	Hypothetical protein CBG23181 [Caenorhabditis briggsae]
CL207.Contig1_A0A	--
CL2070.Contig1_A0A	--
CL2071.Contig1_A0A	--
CL2072.Contig1_A0A	--
CL2073.Contig1_A0A	GI17343 [Drosophila mojavensis] >gi|193912934|gb|EDW11801.1| GI17343 [Drosophila mojavensis]
CL2074.Contig1_A0A	PREDICTED: similar to endonuclease-reverse transcriptase [Strongylocentrotus purpuratus] >gi|115976177|ref|XP_001194706.1| PREDICTED: similar to endonuclease-reverse transcriptase [Strongylocentrotus purpuratus]
CL2075.Contig1_A0A	--
CL2076.Contig1_A0A	PREDICTED: similar to RHO guanyl-nucleotide exchange factor [Tribolium castaneum]
CL2077.Contig1_A0A	--
CL2078.Contig1_A0A	--
CL2079.Contig1_A0A	--
CL208.Contig1_A0A	--
CL2080.Contig1_A0A	--
CL2081.Contig1_A0A	mCG145004 [Mus musculus]
CL2082.Contig1_A0A	--
CL2083.Contig1_A0A	--
CL2084.Contig1_A0A	--
CL2085.Contig1_A0A	Progestin and adipoQ receptor family member 4 [Acromyrmex echinatior]
CL2086.Contig1_A0A	--
CL2087.Contig1_A0A	Eukaryotic translation initiation factor 4B [Salmo salar]
CL2088.Contig1_A0A	PREDICTED: sacsin-like [Amphimedon queenslandica]
CL2089.Contig1_A0A	GI11167 [Drosophila mojavensis] >gi|193906808|gb|EDW05675.1| GI11167 [Drosophila mojavensis]
CL209.Contig1_A0A	--
CL2090.Contig1_A0A	--
CL2091.Contig1_A0A	--
CL2092.Contig1_A0A	--
CL2093.Contig1_A0A	--
CL2094.Contig1_A0A	--
CL2095.Contig1_A0A	GE16990 [Drosophila yakuba] >gi|194173558|gb|EDW87169.1| GE16990 [Drosophila yakuba]
CL2096.Contig1_A0A	endonuclease-reverse transcriptase [Bombyx mori]
CL2097.Contig1_A0A	--
CL2098.Contig1_A0A	--
CL2099.Contig1_A0A	--
CL21.Contig1_A0A	Laminin-like protein epi-1 [Camponotus floridanus]
CL210.Contig1_A0A	NOTCH2 protein [Salpingoeca sp. ATCC 50818]
CL2100.Contig1_A0A	--
CL2101.Contig1_A0A	PREDICTED: hypothetical protein, partial [Rattus norvegicus]
CL2102.Contig1_A0A	PREDICTED: DNA topoisomerase 1-like [Nasonia vitripennis]
CL2103.Contig1_A0A	--
CL2104.Contig1_A0A	GI12938 [Drosophila mojavensis] >gi|193919027|gb|EDW17894.1| GI12938 [Drosophila mojavensis]
CL2105.Contig1_A0A	PREDICTED: similar to cell-cycle and apoptosis regulatory protein 1 [Strongylocentrotus purpuratus] >gi|115974585|ref|XP_001190742.1| PREDICTED: similar to cell-cycle and apoptosis regulatory protein 1 [Strongylocentrotus purpuratus]
CL2106.Contig1_A0A	--
CL2107.Contig1_A0A	--
CL2108.Contig1_A0A	--
CL211.Contig1_A0A	--
CL211.Contig2_A0A	--
CL2110.Contig1_A0A	TPA: TPA_exp: troponin T isoform 3 [Apis mellifera]
CL2111.Contig1_A0A	--
CL2112.Contig1_A0A	Olfactory receptor 4F15 [Cricetulus griseus]
CL2113.Contig1_A0A	--
CL2114.Contig1_A0A	--
CL2115.Contig1_A0A	--
CL2116.Contig1_A0A	ETS translocation variant 1 [Harpegnathos saltator]
CL2117.Contig1_A0A	--
CL2118.Contig1_A0A	CPSF6 protein [Homo sapiens]
CL2119.Contig1_A0A	--
CL212.Contig1_A0A	Hypothetical repeat protein [Leishmania infantum JPCM5] >gi|134069012|emb|CAM67156.1| Hypothetical repeat protein [Leishmania infantum JPCM5]
CL2120.Contig1_A0A	--
CL2121.Contig1_A0A	--
CL2122.Contig1_A0A	--
CL2123.Contig1_A0A	--
CL2124.Contig1_A0A	PREDICTED: glycosyltransferase 8 domain containing 1-like [Saccoglossus kowalevskii]
CL2125.Contig1_A0A	--
CL2126.Contig1_A0A	--
CL2127.Contig1_A0A	Vomeronasal type-1 receptor 4 [Cricetulus griseus]
CL2128.Contig1_A0A	--
CL2129.Contig1_A0A	--
CL213.Contig1_A0A	PREDICTED: similar to AGAP005258-PA [Tribolium castaneum]
CL2130.Contig1_A0A	--
CL2131.Contig1_A0A	--
CL2132.Contig1_A0A	PREDICTED: similar to guanyl-nucleotide exchange factor [Tribolium castaneum]
CL2133.Contig1_A0A	--
CL2134.Contig1_A0A	pugilistDominant [Culex quinquefasciatus] >gi|167872266|gb|EDS35649.1| pugilistDominant [Culex quinquefasciatus]
CL2135.Contig1_A0A	--
CL2136.Contig1_A0A	--
CL2137.Contig1_A0A	--
CL2138.Contig1_A0A	--
CL2139.Contig1_A0A	--
CL214.Contig1_A0A	chitinase 4 precursor [Litopenaeus vannamei]
CL2140.Contig1_A0A	Vomeronasal type-1 receptor 4 [Cricetulus griseus]
CL2141.Contig1_A0A	--
CL2142.Contig1_A0A	galactokinase [Danio rerio] >gi|53734075|gb|AAH83195.1| Galactokinase 1 [Danio rerio]
CL2143.Contig1_A0A	--
CL2144.Contig1_A0A	--
CL2145.Contig1_A0A	NADH dehydrogenase subunit 5 [Heterodera glycines]
CL2147.Contig1_A0A	--
CL2148.Contig1_A0A	--
CL2149.Contig1_A0A	--
CL2151.Contig1_A0A	--
CL2152.Contig1_A0A	Acp27b [Drosophila mojavensis]
CL2153.Contig1_A0A	Enterin neuropeptide [Acromyrmex echinatior]
CL2154.Contig1_A0A	pugilistDominant [Culex quinquefasciatus] >gi|167872266|gb|EDS35649.1| pugilistDominant [Culex quinquefasciatus]
CL2155.Contig1_A0A	--
CL2156.Contig1_A0A	--
CL2157.Contig1_A0A	Drosophila melanogaster SD07741p [Plasmodium yoelii yoelii]
CL2158.Contig1_A0A	--
CL2159.Contig1_A0A	smooth muscle caldesmon [Trichomonas vaginalis G3]
CL216.Contig1_A0A	Hypothetical protein CBG08247 [Caenorhabditis briggsae]
CL2160.Contig1_A0A	Plasmodium exported protein [Plasmodium falciparum 3D7] >gi|254832585|gb|AAN35624.2| Plasmodium exported protein [Plasmodium falciparum 3D7]
CL2161.Contig1_A0A	--
CL2162.Contig1_A0A	--
CL2163.Contig1_A0A	--
CL2164.Contig1_A0A	--
CL2165.Contig1_A0A	--
CL2166.Contig1_A0A	--
CL2167.Contig1_A0A	--
CL2168.Contig1_A0A	--
CL2169.Contig1_A0A	--
CL217.Contig1_A0A	--
CL2170.Contig1_A0A	--
CL2171.Contig1_A0A	--
CL2172.Contig1_A0A	RING finger protein 165 [Camponotus floridanus]
CL2173.Contig1_A0A	rCG21007 [Rattus norvegicus]
CL2174.Contig1_A0A	--
CL2175.Contig1_A0A	--
CL2176.Contig1_A0A	Zonadhesin [Acromyrmex echinatior]
CL2177.Contig1_A0A	Scavenger receptor class A member 5 [Cricetulus griseus]
CL2178.Contig1_A0A	sex-determining region Y protein [Salpingoeca sp. ATCC 50818]
CL2179.Contig1_A0A	--
CL218.Contig1_A0A	ORF2 [Platemys spixii]
CL2180.Contig1_A0A	--
CL2181.Contig1_A0A	Vomeronasal type-1 receptor 4 [Cricetulus griseus]
CL2182.Contig1_A0A	--
CL2183.Contig1_A0A	ORF2 [Platemys spixii]
CL2184.Contig1_A0A	TPA: endonuclease-reverse transcriptase [Schistosoma mansoni]
CL2185.Contig1_A0A	super cysteine rich protein [Homo sapiens]
CL2186.Contig1_A0A	--
CL2187.Contig1_A0A	PREDICTED: exonuclease 3'-5' domain-containing protein 2-like [Anolis carolinensis]
CL2188.Contig1_A0A	--
CL2189.Contig1_A0A	--
CL219.Contig1_A0A	NADH dehydrogenase subunit 5 [Heterodera glycines]
CL2190.Contig1_A0A	Vomeronasal type-1 receptor 4 [Cricetulus griseus]
CL2191.Contig1_A0A	bindin precursor [Patiria miniata]
CL2192.Contig1_A0A	PREDICTED: similar to AGAP009638-PA [Tribolium castaneum]
CL2193.Contig1_A0A	--
CL2194.Contig1_A0A	hCG1793893 [Homo sapiens]
CL2195.Contig1_A0A	--
CL2196.Contig1_A0A	--
CL22.Contig1_A0A	PREDICTED: similar to AGAP003656-PA [Tribolium castaneum]
CL22.Contig2_A0A	PREDICTED: similar to AGAP003656-PA [Tribolium castaneum]
CL22.Contig3_A0A	PREDICTED: similar to AGAP003656-PA [Tribolium castaneum]
CL22.Contig4_A0A	proteoliaisin [Lytechinus variegatus]
CL220.Contig1_A0A	protein kinase [Dictyostelium discoideum]
CL220.Contig2_A0A	PREDICTED: rCG54054-like [Rattus norvegicus]
CL221.Contig1_A0A	--
CL221.Contig2_A0A	--
CL222.Contig1_A0A	--
CL223.Contig1_A0A	--
CL225.Contig1_A0A	unnamed protein product [Oikopleura dioica]
CL226.Contig1_A0A	--
CL227.Contig1_A0A	Kazal-type proteinase inhibitor [Pacifastacus leniusculus]
CL228.Contig1_A0A	--
CL229.Contig1_A0A	AGAP009139-PA [Anopheles gambiae str. PEST] >gi|157013734|gb|EAU75958.2| AGAP009139-PA [Anopheles gambiae str. PEST]
CL23.Contig1_A0A	--
CL231.Contig1_A0A	--
CL232.Contig1_A0A	Titin [Harpegnathos saltator]
CL234.Contig1_A0A	cadherin [Aedes aegypti] >gi|108872553|gb|EAT36778.1| cadherin [Aedes aegypti]
CL235.Contig1_A0A	--
CL236.Contig1_A0A	--
CL237.Contig1_A0A	GI21743 [Drosophila mojavensis] >gi|193907597|gb|EDW06464.1| GI21743 [Drosophila mojavensis]
CL238.Contig1_A0A	--
CL239.Contig1_A0A	--
CL24.Contig1_A0A	--
CL24.Contig2_A0A	--
CL240.Contig1_A0A	--
CL241.Contig1_A0A	GJ19119 [Drosophila virilis] >gi|194149489|gb|EDW65180.1| GJ19119 [Drosophila virilis]
CL243.Contig1_A0A	--
CL244.Contig1_A0A	--
CL245.Contig1_A0A	Hypothetical protein CBG17156 [Caenorhabditis briggsae]
CL247.Contig1_A0A	--
CL248.Contig1_A0A	--
CL249.Contig1_A0A	IQ calmodulin-binding motif domain-containing protein [Toxoplasma gondii ME49] >gi|211962264|gb|EEA97459.1| IQ calmodulin-binding motif domain-containing protein [Toxoplasma gondii ME49]
CL25.Contig1_A0A	--
CL250.Contig1_A0A	ORF2-encoded protein [Danio rerio]
CL251.Contig1_A0A	COLlagen family member (col-154) [Caenorhabditis elegans] >gi|3877661|emb|CAA98486.1| C. elegans protein F55C10.2, confirmed by transcript evidence [Caenorhabditis elegans]
CL252.Contig1_A0A	--
CL253.Contig1_A0A	--
CL254.Contig1_A0A	--
CL255.Contig1_A0A	--
CL256.Contig1_A0A	T-cell receptor beta chain ANA 11 [Brugia malayi]
CL257.Contig1_A0A	--
CL258.Contig1_A0A	Hypothetical protein CBG23181 [Caenorhabditis briggsae]
CL259.Contig1_A0A	trichohyalin [Trichomonas vaginalis G3]
CL26.Contig1_A0A	PREDICTED: similar to CG30069-PA [Nasonia vitripennis]
CL26.Contig2_A0A	PREDICTED: similar to AGAP009638-PA [Tribolium castaneum]
CL260.Contig1_A0A	--
CL261.Contig1_A0A	RecName: Full=Uncharacterized histidine-rich protein DDB_G0274557; Flags: Precursor
CL262.Contig1_A0A	--
CL263.Contig1_A0A	--
CL264.Contig1_A0A	--
CL265.Contig1_A0A	PREDICTED: Ras homolog enriched in brain like 1-like, partial [Rattus norvegicus]
CL267.Contig1_A0A	--
CL268.Contig1_A0A	NADH dehydrogenase subunit 2 [Heterodera cardiolata]
CL27.Contig1_A0A	PREDICTED: translocation associated membrane protein 1-like [Saccoglossus kowalevskii]
CL270.Contig1_A0A	CDH1-D [Gallus gallus]
CL271.Contig1_A0A	hypothetical protein DAPPUDRAFT_307549 [Daphnia pulex]
CL272.Contig1_A0A	--
CL273.Contig1_A0A	--
CL274.Contig1_A0A	--
CL276.Contig1_A0A	--
CL277.Contig1_A0A	--
CL279.Contig1_A0A	Vomeronasal type-1 receptor 4 [Cricetulus griseus]
CL28.Contig1_A0A	RPGR [Callithrix jacchus]
CL280.Contig1_A0A	Vomeronasal type-1 receptor 4 [Cricetulus griseus]
CL281.Contig1_A0A	beta-1,3-glucan-binding protein [Fenneropenaeus chinensis]
CL282.Contig1_A0A	--
CL283.Contig1_A0A	--
CL284.Contig1_A0A	--
CL285.Contig1_A0A	--
CL287.Contig1_A0A	--
CL288.Contig1_A0A	--
CL289.Contig1_A0A	hCG1793893 [Homo sapiens]
CL289.Contig2_A0A	hCG1793893 [Homo sapiens]
CL29.Contig1_A0A	GH15522 [Drosophila grimshawi] >gi|193892320|gb|EDV91186.1| GH15522 [Drosophila grimshawi]
CL290.Contig1_A0A	AGAP003756-PA [Anopheles gambiae str. PEST]
CL291.Contig1_A0A	--
CL292.Contig1_A0A	--
CL293.Contig1_A0A	alpha-tubulin [Eriocheir sinensis]
CL294.Contig1_A0A	--
CL295.Contig1_A0A	GJ14223 [Drosophila virilis] >gi|194142167|gb|EDW58575.1| GJ14223 [Drosophila virilis]
CL296.Contig1_A0A	hypothetical protein EAI_01038 [Harpegnathos saltator]
CL297.Contig1_A0A	--
CL299.Contig1_A0A	Zinc finger protein Xfin [Harpegnathos saltator]
CL3.Contig1_A0A	--
CL3.Contig2_A0A	--
CL3.Contig3_A0A	--
CL3.Contig4_A0A	hypothetical protein DAPPUDRAFT_189478 [Daphnia pulex]
CL30.Contig1_A0A	PREDICTED: zinc finger protein 708-like isoform 5 [Nomascus leucogenys]
CL30.Contig2_A0A	PREDICTED: zinc finger protein 708-like isoform 5 [Nomascus leucogenys]
CL300.Contig1_A0A	--
CL301.Contig1_A0A	--
CL302.Contig1_A0A	--
CL303.Contig1_A0A	--
CL305.Contig1_A0A	--
CL306.Contig1_A0A	--
CL307.Contig1_A0A	--
CL308.Contig1_A0A	erythrocyte binding protein [Trichomonas vaginalis G3]
CL309.Contig1_A0A	--
CL310.Contig1_A0A	JHE-like carboxylesterase 1 [Pandalopsis japonica]
CL311.Contig1_A0A	--
CL312.Contig1_A0A	--
CL313.Contig1_A0A	--
CL314.Contig1_A0A	IQ calmodulin-binding motif domain-containing protein [Toxoplasma gondii ME49] >gi|211962264|gb|EEA97459.1| IQ calmodulin-binding motif domain-containing protein [Toxoplasma gondii ME49]
CL315.Contig1_A0A	--
CL316.Contig1_A0A	CG2839 [Drosophila melanogaster] >gi|22945532|gb|AAF51469.2| CG2839 [Drosophila melanogaster]
CL317.Contig1_A0A	PREDICTED: ubiquitin specific protease 34 [Rattus norvegicus]
CL318.Contig1_A0A	--
CL319.Contig1_A0A	protein tyrosine kinase HTK16 [Capsaspora owczarzaki ATCC 30864]
CL32.Contig1_A0A	T-cell receptor beta chain ANA 11 [Brugia malayi]
CL32.Contig2_A0A	Vomeronasal type-1 receptor 4 [Cricetulus griseus]
CL320.Contig1_A0A	--
CL321.Contig1_A0A	C-type lectin [Eriocheir sinensis]
CL322.Contig1_A0A	--
CL323.Contig1_A0A	galactosidase [Salpingoeca sp. ATCC 50818]
CL324.Contig1_A0A	--
CL325.Contig1_A0A	--
CL326.Contig1_A0A	--
CL327.Contig1_A0A	--
CL328.Contig1_A0A	--
CL33.Contig1_A0A	--
CL33.Contig2_A0A	--
CL331.Contig1_A0A	--
CL332.Contig1_A0A	--
CL333.Contig1_A0A	GI19695 [Drosophila mojavensis] >gi|193909353|gb|EDW08220.1| GI19695 [Drosophila mojavensis]
CL334.Contig1_A0A	Histone-lysine N-methyltransferase trithorax [Acromyrmex echinatior]
CL335.Contig1_A0A	hypothetical protein, conserved [Eimeria tenella] >gi|109238416|emb|CAK51380.1| hypothetical protein, conserved [Eimeria tenella]
CL336.Contig1_A0A	--
CL337.Contig1_A0A	--
CL338.Contig1_A0A	PREDICTED: hypothetical protein [Strongylocentrotus purpuratus] >gi|115968317|ref|XP_001197080.1| PREDICTED: hypothetical protein [Strongylocentrotus purpuratus]
CL339.Contig1_A0A	--
CL34.Contig1_A0A	--
CL341.Contig1_A0A	--
CL342.Contig1_A0A	--
CL344.Contig1_A0A	--
CL345.Contig1_A0A	Kelch repeat domain-containing protein KIAA0265-like protein [Camponotus floridanus]
CL345.Contig2_A0A	Kelch repeat domain-containing protein KIAA0265-like protein [Camponotus floridanus]
CL346.Contig1_A0A	hypothetical protein, conserved [Eimeria tenella] >gi|109238416|emb|CAK51380.1| hypothetical protein, conserved [Eimeria tenella]
CL347.Contig1_A0A	hypothetical protein NEMVEDRAFT_v1g155353 [Nematostella vectensis] >gi|156330400|ref|XP_001619109.1| hypothetical protein NEMVEDRAFT_v1g152336 [Nematostella vectensis] >gi|156197983|gb|EDO26100.1| predicted protein [Nematostella vectensis] >gi|156201630|gb|EDO27009.1| predicted protein [Nematostella vectensis]
CL348.Contig1_A0A	--
CL349.Contig1_A0A	--
CL35.Contig1_A0A	Late embryogenesis abundant protein B19.4 [Brugia malayi]
CL35.Contig2_A0A	NADH dehydrogenase subunit 5 [Geisha distinctissima] >gi|208436427|gb|ACI28658.1| NADH dehydrogenase subunit 5 [Geisha distinctissima]
CL350.Contig1_A0A	--
CL351.Contig1_A0A	--
CL352.Contig1_A0A	GI21743 [Drosophila mojavensis] >gi|193907597|gb|EDW06464.1| GI21743 [Drosophila mojavensis]
CL353.Contig1_A0A	--
CL357.Contig1_A0A	--
CL359.Contig1_A0A	PREDICTED: aconitate hydratase, mitochondrial-like isoform 2 [Nasonia vitripennis]
CL36.Contig1_A0A	--
CL360.Contig1_A0A	--
CL361.Contig1_A0A	--
CL362.Contig1_A0A	--
CL363.Contig1_A0A	--
CL364.Contig1_A0A	RecName: Full=Basic proline-rich protein; Contains: RecName: Full=Proline-rich peptide SP-A; Short=PRP-SP-A; Contains: RecName: Full=Proline-rich peptide SP-B; Short=PRP-SP-B; Contains: RecName: Full=Parotid hormone; AltName: Full=PH-Ab; Flags: Precursor
CL365.Contig1_A0A	Hypothetical protein CBG23181 [Caenorhabditis briggsae]
CL366.Contig1_A0A	--
CL367.Contig1_A0A	cytochrome P450 CYP6N3v2 [Aedes albopictus]
CL368.Contig1_A0A	--
CL369.Contig1_A0A	Prenylcysteine oxidase-like protein [Acromyrmex echinatior]
CL37.Contig1_A0A	PREDICTED: similar to endonuclease-reverse transcriptase [Strongylocentrotus purpuratus] >gi|115943864|ref|XP_001196702.1| PREDICTED: similar to endonuclease-reverse transcriptase [Strongylocentrotus purpuratus]
CL37.Contig2_A0A	--
CL371.Contig1_A0A	PREDICTED: Ras homolog enriched in brain like 1-like, partial [Rattus norvegicus]
CL374.Contig1_A0A	--
CL375.Contig1_A0A	--
CL376.Contig1_A0A	--
CL377.Contig1_A0A	Neurohypophysial hormones, N-terminal Domain containing protein [Trichomonas vaginalis G3] >gi|121916882|gb|EAY21660.1| Neurohypophysial hormones, N-terminal Domain containing protein [Trichomonas vaginalis G3]
CL379.Contig1_A0A	trichohyalin [Trichomonas vaginalis G3]
CL38.Contig1_A0A	--
CL381.Contig1_A0A	PREDICTED: similar to endonuclease-reverse transcriptase [Strongylocentrotus purpuratus] >gi|115976177|ref|XP_001194706.1| PREDICTED: similar to endonuclease-reverse transcriptase [Strongylocentrotus purpuratus]
CL382.Contig1_A0A	PREDICTED: similar to endo-beta-N-acetylglucosaminidase [Ornithorhynchus anatinus]
CL383.Contig1_A0A	--
CL384.Contig1_A0A	SJCHGC01957 protein [Schistosoma japonicum]
CL386.Contig1_A0A	--
CL387.Contig1_A0A	heat shock protein 90 [Tetrahymena pyriformis]
CL388.Contig1_A0A	exosome complex exonuclease [Trichomonas vaginalis G3]
CL39.Contig1_A0A	--
CL39.Contig2_A0A	--
CL390.Contig1_A0A	--
CL392.Contig1_A0A	--
CL394.Contig1_A0A	Vomeronasal type-1 receptor 4 [Cricetulus griseus]
CL395.Contig1_A0A	--
CL396.Contig1_A0A	Immunoglobulin G-binding protein A [Acromyrmex echinatior]
CL397.Contig1_A0A	--
CL398.Contig1_A0A	--
CL399.Contig1_A0A	AGAP000906-PA [Anopheles gambiae str. PEST]
CL4.Contig1_A0A	PREDICTED: cytoplasmic dynein 1 intermediate chain isoform 2 [Nasonia vitripennis]
CL4.Contig2_A0A	PREDICTED: cytoplasmic dynein 1 intermediate chain isoform 2 [Nasonia vitripennis]
CL4.Contig3_A0A	PREDICTED: cytoplasmic dynein 1 intermediate chain isoform 3 [Nasonia vitripennis]
CL4.Contig4_A0A	PREDICTED: cytoplasmic dynein 1 intermediate chain isoform 3 [Nasonia vitripennis]
CL40.Contig1_A0A	--
CL400.Contig1_A0A	--
CL401.Contig1_A0A	RecName: Full=Transferrin; Flags: Precursor >gi|155950|gb|AAA27820.1| transferrin [Blaberus discoidalis]
CL402.Contig1_A0A	--
CL403.Contig1_A0A	PREDICTED: LOW QUALITY PROTEIN: SH3 domain-binding protein 2-like [Nomascus leucogenys]
CL404.Contig1_A0A	U88 [Brugia malayi]
CL405.Contig1_A0A	--
CL406.Contig1_A0A	PREDICTED: similar to endonuclease/reverse transcriptase [Strongylocentrotus purpuratus]
CL407.Contig1_A0A	--
CL408.Contig1_A0A	--
CL409.Contig1_A0A	--
CL41.Contig1_A0A	--
CL411.Contig1_A0A	--
CL413.Contig1_A0A	--
CL414.Contig1_A0A	PREDICTED: myophilin-like [Nasonia vitripennis]
CL415.Contig1_A0A	--
CL416.Contig1_A0A	cyclic nucleotide-gated cation channel beta-1 [Rattus norvegicus] >gi|2292986|emb|CAA04133.1| cyclic nucleotide-gated channel beta subunit [Rattus norvegicus]
CL417.Contig1_A0A	PREDICTED: similar to RNA-directed DNA polymerase (Reverse transcriptase) [Strongylocentrotus purpuratus] >gi|115738542|ref|XP_781028.2| PREDICTED: similar to RNA-directed DNA polymerase (Reverse transcriptase) [Strongylocentrotus purpuratus]
CL419.Contig1_A0A	--
CL42.Contig1_A0A	--
CL420.Contig1_A0A	PREDICTED: hypothetical protein, partial [Taeniopygia guttata]
CL421.Contig1_A0A	--
CL423.Contig1_A0A	Hypothetical protein CBG17156 [Caenorhabditis briggsae]
CL424.Contig1_A0A	--
CL425.Contig1_A0A	--
CL426.Contig1_A0A	--
CL427.Contig1_A0A	--
CL428.Contig1_A0A	PREDICTED: similar to Syne-1B [Strongylocentrotus purpuratus]
CL429.Contig1_A0A	--
CL43.Contig1_A0A	GG24735 [Drosophila erecta] >gi|190660067|gb|EDV57259.1| GG24735 [Drosophila erecta]
CL430.Contig1_A0A	--
CL431.Contig1_A0A	--
CL434.Contig1_A0A	--
CL436.Contig1_A0A	--
CL437.Contig1_A0A	Cytochrome b-c1 complex subunit 9 [Acromyrmex echinatior]
CL439.Contig1_A0A	--
CL440.Contig1_A0A	--
CL444.Contig1_A0A	--
CL445.Contig1_A0A	--
CL448.Contig1_A0A	--
CL449.Contig1_A0A	--
CL45.Contig1_A0A	--
CL450.Contig1_A0A	zinc finger protein 557 isoform a [Homo sapiens] >gi|113205081|ref|NP_001037852.1| zinc finger protein 557 isoform a [Homo sapiens] >gi|119589456|gb|EAW69050.1| zinc finger protein 557, isoform CRA_c [Homo sapiens]
CL452.Contig1_A0A	--
CL453.Contig1_A0A	--
CL454.Contig1_A0A	--
CL455.Contig1_A0A	--
CL456.Contig1_A0A	PREDICTED: similar to endonuclease/reverse transcriptase [Strongylocentrotus purpuratus] >gi|115942241|ref|XP_001189330.1| PREDICTED: similar to endonuclease/reverse transcriptase [Strongylocentrotus purpuratus]
CL458.Contig1_A0A	--
CL46.Contig1_A0A	PREDICTED: similar to endonuclease-reverse transcriptase [Strongylocentrotus purpuratus] >gi|115929996|ref|XP_001194890.1| PREDICTED: similar to endonuclease-reverse transcriptase [Strongylocentrotus purpuratus]
CL460.Contig1_A0A	GG18434 [Drosophila erecta] >gi|190648746|gb|EDV46024.1| GG18434 [Drosophila erecta]
CL461.Contig1_A0A	--
CL462.Contig1_A0A	Vomeronasal type-1 receptor 4 [Cricetulus griseus]
CL463.Contig1_A0A	--
CL464.Contig1_A0A	troponin I [Culex quinquefasciatus] >gi|167874128|gb|EDS37511.1| troponin I [Culex quinquefasciatus]
CL465.Contig1_A0A	--
CL466.Contig1_A0A	ORF2 [Platemys spixii]
CL468.Contig1_A0A	PREDICTED: similar to endonuclease-reverse transcriptase [Strongylocentrotus purpuratus]
CL469.Contig1_A0A	cyclophilin-RNA interacting protein [Brugia malayi]
CL47.Contig1_A0A	--
CL47.Contig2_A0A	--
CL470.Contig1_A0A	--
CL471.Contig1_A0A	GI21743 [Drosophila mojavensis] >gi|193907597|gb|EDW06464.1| GI21743 [Drosophila mojavensis]
CL472.Contig1_A0A	--
CL472.Contig2_A0A	--
CL473.Contig1_A0A	--
CL474.Contig1_A0A	--
CL475.Contig1_A0A	--
CL476.Contig1_A0A	--
CL477.Contig1_A0A	--
CL478.Contig1_A0A	--
CL479.Contig1_A0A	--
CL48.Contig1_A0A	trichohyalin [Trichomonas vaginalis G3]
CL480.Contig1_A0A	--
CL481.Contig1_A0A	--
CL482.Contig1_A0A	--
CL483.Contig1_A0A	--
CL484.Contig1_A0A	RecName: Full=Alpha-L-fucosidase; AltName: Full=Alpha-L-fucoside fucohydrolase; Flags: Precursor
CL485.Contig1_A0A	RecName: Full=Uncharacterized protein LOC284861
CL487.Contig1_A0A	--
CL488.Contig1_A0A	PREDICTED: PHD and RING finger domain-containing protein 1-like [Meleagris gallopavo]
CL49.Contig1_A0A	ORF2 [Platemys spixii]
CL490.Contig1_A0A	--
CL491.Contig1_A0A	--
CL492.Contig1_A0A	hemocyanin subunit [Callinectes sapidus]
CL493.Contig1_A0A	--
CL495.Contig1_A0A	--
CL496.Contig1_A0A	endonuclease-reverse transcriptase HmRTE-e01 [Heliconius melpomene]
CL497.Contig1_A0A	--
CL497.Contig2_A0A	--
CL499.Contig1_A0A	--
CL5.Contig1_A0A	--
CL5.Contig2_A0A	PREDICTED: similar to endonuclease-reverse transcriptase [Strongylocentrotus purpuratus]
CL50.Contig1_A0A	Vomeronasal type-1 receptor 4 [Cricetulus griseus]
CL50.Contig2_A0A	IQ calmodulin-binding motif domain-containing protein [Toxoplasma gondii ME49] >gi|211962264|gb|EEA97459.1| IQ calmodulin-binding motif domain-containing protein [Toxoplasma gondii ME49]
CL500.Contig1_A0A	--
CL502.Contig1_A0A	--
CL506.Contig1_A0A	PREDICTED: hypothetical protein [Ornithorhynchus anatinus]
CL508.Contig1_A0A	oxygenase [Oplophorus gracilorostris]
CL51.Contig1_A0A	--
CL510.Contig1_A0A	--
CL511.Contig1_A0A	--
CL511.Contig2_A0A	--
CL512.Contig1_A0A	trichohyalin [Trichomonas vaginalis G3]
CL513.Contig1_A0A	--
CL514.Contig1_A0A	--
CL515.Contig1_A0A	NADH dehydrogenase subunit 2 [Punctodera chalcoensis]
CL515.Contig2_A0A	PREDICTED: similar to laccase 1 [Strongylocentrotus purpuratus] >gi|115621424|ref|XP_001199789.1| PREDICTED: similar to laccase 1 [Strongylocentrotus purpuratus]
CL517.Contig1_A0A	solute carrier family 13, member 5 [Danio rerio]
CL518.Contig1_A0A	Vomeronasal type-1 receptor 4 [Cricetulus griseus]
CL519.Contig1_A0A	PREDICTED: epithelial chloride channel protein-like [Anolis carolinensis]
CL52.Contig1_A0A	--
CL521.Contig1_A0A	C-type lectin-like domain-containing protein PtLP [Portunus trituberculatus]
CL522.Contig1_A0A	--
CL524.Contig1_A0A	PREDICTED: zinc finger RNA-binding protein [Ornithorhynchus anatinus]
CL525.Contig1_A0A	PREDICTED: similar to AGAP002006-PA [Tribolium castaneum]
CL528.Contig1_A0A	--
CL529.Contig1_A0A	trichohyalin [Trichomonas vaginalis G3]
CL53.Contig1_A0A	LRRGT00097 [Rattus norvegicus]
CL53.Contig2_A0A	GE16990 [Drosophila yakuba] >gi|194173558|gb|EDW87169.1| GE16990 [Drosophila yakuba]
CL531.Contig1_A0A	--
CL532.Contig1_A0A	--
CL533.Contig1_A0A	--
CL536.Contig1_A0A	--
CL537.Contig1_A0A	--
CL538.Contig1_A0A	--
CL539.Contig1_A0A	IQ calmodulin-binding motif domain-containing protein [Toxoplasma gondii ME49] >gi|211962264|gb|EEA97459.1| IQ calmodulin-binding motif domain-containing protein [Toxoplasma gondii ME49]
CL54.Contig1_A0A	--
CL54.Contig2_A0A	--
CL540.Contig1_A0A	Arginine-glutamic acid dipeptide repeats protein [Camponotus floridanus]
CL541.Contig1_A0A	tetraspanins-like protein CD63 [Fenneropenaeus chinensis]
CL542.Contig1_A0A	GK12606 [Drosophila willistoni] >gi|194163855|gb|EDW78756.1| GK12606 [Drosophila willistoni]
CL543.Contig1_A0A	--
CL544.Contig1_A0A	novel protein similar to H.sapiens RBM25, RNA binding motif protein 25 (RBM25) [Danio rerio]
CL545.Contig1_A0A	--
CL547.Contig1_A0A	PREDICTED: leucine rich repeat containing 7-like [Saccoglossus kowalevskii]
CL549.Contig1_A0A	--
CL55.Contig1_A0A	hypothetical protein Bm1_15300 [Brugia malayi] >gi|158598832|gb|EDP36636.1| hypothetical protein Bm1_15300 [Brugia malayi]
CL550.Contig1_A0A	Vomeronasal type-1 receptor 4 [Cricetulus griseus]
CL551.Contig1_A0A	--
CL552.Contig1_A0A	RecName: Full=Transferrin; Flags: Precursor >gi|155950|gb|AAA27820.1| transferrin [Blaberus discoidalis]
CL555.Contig1_A0A	Hypothetical protein CBG23181 [Caenorhabditis briggsae]
CL556.Contig1_A0A	--
CL558.Contig1_A0A	conserved hypothetical protein [Perkinsus marinus ATCC 50983] >gi|239896012|gb|EER15311.1| conserved hypothetical protein [Perkinsus marinus ATCC 50983]
CL559.Contig1_A0A	--
CL56.Contig1_A0A	--
CL560.Contig1_A0A	GI21743 [Drosophila mojavensis] >gi|193907597|gb|EDW06464.1| GI21743 [Drosophila mojavensis]
CL561.Contig1_A0A	PREDICTED: ficolin-2-like [Amphimedon queenslandica]
CL562.Contig1_A0A	--
CL563.Contig1_A0A	--
CL564.Contig1_A0A	--
CL565.Contig1_A0A	GD10095 [Drosophila simulans] >gi|194192736|gb|EDX06312.1| GD10095 [Drosophila simulans]
CL57.Contig1_A0A	--
CL570.Contig1_A0A	--
CL577.Contig1_A0A	--
CL578.Contig1_A0A	--
CL579.Contig1_A0A	Vomeronasal type-1 receptor 4 [Cricetulus griseus]
CL58.Contig1_A0A	--
CL580.Contig1_A0A	--
CL581.Contig1_A0A	--
CL584.Contig1_A0A	--
CL587.Contig1_A0A	--
CL588.Contig1_A0A	--
CL59.Contig1_A0A	endonuclease and reverse transcriptase-like protein [Bombyx mori]
CL590.Contig1_A0A	I-connectin [Procambarus clarkii]
CL592.Contig1_A0A	--
CL595.Contig1_A0A	LRRGT00202 [Rattus norvegicus] >gi|149048554|gb|EDM01095.1| rCG65905 [Rattus norvegicus]
CL597.Contig1_A0A	--
CL598.Contig1_A0A	--
CL599.Contig1_A0A	hypothetical protein [Entamoeba dispar SAW760] >gi|165895135|gb|EDR22903.1| hypothetical protein, conserved [Entamoeba dispar SAW760]
CL6.Contig1_A0A	Hypothetical protein CBG17156 [Caenorhabditis briggsae]
CL6.Contig2_A0A	Hypothetical protein CBG17156 [Caenorhabditis briggsae]
CL60.Contig1_A0A	--
CL60.Contig2_A0A	--
CL600.Contig1_A0A	Hypothetical protein CBG23181 [Caenorhabditis briggsae]
CL601.Contig1_A0A	--
CL603.Contig1_A0A	--
CL608.Contig1_A0A	--
CL609.Contig1_A0A	--
CL61.Contig1_A0A	PREDICTED: similar to endonuclease/reverse transcriptase [Strongylocentrotus purpuratus]
CL610.Contig1_A0A	lipopolysaccharide and beta-1,3-glucan binding protein [Eriocheir sinensis]
CL611.Contig1_A0A	--
CL612.Contig1_A0A	--
CL615.Contig1_A0A	--
CL618.Contig1_A0A	--
CL62.Contig1_A0A	--
CL623.Contig1_A0A	--
CL626.Contig1_A0A	--
CL629.Contig1_A0A	--
CL63.Contig1_A0A	--
CL631.Contig1_A0A	--
CL634.Contig1_A0A	--
CL635.Contig1_A0A	--
CL641.Contig1_A0A	--
CL643.Contig1_A0A	--
CL646.Contig1_A0A	--
CL648.Contig1_A0A	PREDICTED: frizzled-10, partial [Ornithorhynchus anatinus]
CL649.Contig1_A0A	PREDICTED: similar to endo-beta-N-acetylglucosaminidase [Ornithorhynchus anatinus]
CL65.Contig1_A0A	--
CL662.Contig1_A0A	--
CL67.Contig1_A0A	crustacean hyperglycemic hormone A [Gecarcinus lateralis]
CL67.Contig2_A0A	crustacean hyperglycemic hormone A [Gecarcinus lateralis]
CL67.Contig3_A0A	crustacean hyperglycemic hormone A [Gecarcinus lateralis]
CL676.Contig1_A0A	--
CL68.Contig1_A0A	--
CL69.Contig1_A0A	--
CL690.Contig1_A0A	--
CL691.Contig1_A0A	--
CL693.Contig1_A0A	U box domain-containing protein [Dictyostelium discoideum AX4] >gi|60473632|gb|EAL71573.1| U box domain-containing protein [Dictyostelium discoideum AX4]
CL694.Contig1_A0A	--
CL699.Contig1_A0A	--
CL7.Contig1_A0A	GA26736 [Drosophila pseudoobscura pseudoobscura] >gi|198131171|gb|EDY67706.1| GA26736 [Drosophila pseudoobscura pseudoobscura]
CL7.Contig2_A0A	MORN repeat-containing protein [Dictyostelium discoideum AX4] >gi|74854881|sp|Q54RZ7.1|Y1199_DICDI RecName: Full=Probable serine/threonine-protein kinase DDB_G0282895 >gi|60468016|gb|EAL66027.1| MORN repeat-containing protein [Dictyostelium discoideum AX4]
CL7.Contig3_A0A	GA26736 [Drosophila pseudoobscura pseudoobscura] >gi|198131171|gb|EDY67706.1| GA26736 [Drosophila pseudoobscura pseudoobscura]
CL7.Contig4_A0A	GA26736 [Drosophila pseudoobscura pseudoobscura] >gi|198131171|gb|EDY67706.1| GA26736 [Drosophila pseudoobscura pseudoobscura]
CL70.Contig1_A0A	--
CL71.Contig1_A0A	conserved Plasmodium protein [Plasmodium falciparum 3D7] >gi|254832640|gb|AAN35791.2| conserved Plasmodium protein [Plasmodium falciparum 3D7]
CL712.Contig1_A0A	PREDICTED: probable RNA-directed DNA polymerase from transposon X-element-like [Danio rerio]
CL714.Contig1_A0A	gamma-aminobutyric acid A receptor, epsilon, isoform CRA_a [Rattus norvegicus] >gi|149027088|gb|EDL82830.1| gamma-aminobutyric acid A receptor, epsilon, isoform CRA_a [Rattus norvegicus]
CL72.Contig1_A0A	--
CL725.Contig1_A0A	I-connectin [Procambarus clarkii]
CL728.Contig1_A0A	trichohyalin [Trichomonas vaginalis G3]
CL729.Contig1_A0A	CG2839 [Drosophila melanogaster] >gi|22945532|gb|AAF51469.2| CG2839 [Drosophila melanogaster]
CL73.Contig1_A0A	HPT factor 9 [Pacifastacus leniusculus]
CL732.Contig1_A0A	--
CL734.Contig1_A0A	--
CL736.Contig1_A0A	--
CL737.Contig1_A0A	GD23040 [Drosophila simulans] >gi|194189676|gb|EDX03252.1| GD23040 [Drosophila simulans]
CL738.Contig1_A0A	--
CL74.Contig1_A0A	trichohyalin [Trichomonas vaginalis G3]
CL742.Contig1_A0A	--
CL743.Contig1_A0A	--
CL744.Contig1_A0A	--
CL745.Contig1_A0A	--
CL746.Contig1_A0A	--
CL749.Contig1_A0A	--
CL75.Contig1_A0A	--
CL752.Contig1_A0A	--
CL753.Contig1_A0A	--
CL757.Contig1_A0A	--
CL76.Contig1_A0A	--
CL760.Contig1_A0A	--
CL761.Contig1_A0A	--
CL762.Contig1_A0A	--
CL763.Contig1_A0A	--
CL765.Contig1_A0A	AGAP000318-PA [Anopheles gambiae str. PEST]
CL766.Contig1_A0A	NADH dehydrogenase subunit 2 [Heterodera glycines]
CL767.Contig1_A0A	soluble NSF attachment protein [Culex quinquefasciatus] >gi|167875014|gb|EDS38397.1| soluble NSF attachment protein [Culex quinquefasciatus]
CL769.Contig1_A0A	--
CL77.Contig1_A0A	--
CL770.Contig1_A0A	--
CL771.Contig1_A0A	--
CL772.Contig1_A0A	endonuclease-reverse transcriptase [Bombyx mori]
CL776.Contig1_A0A	PREDICTED: glucosylceramidase-like [Bombus terrestris]
CL777.Contig1_A0A	--
CL78.Contig1_A0A	--
CL783.Contig1_A0A	rCG36614 [Rattus norvegicus]
CL79.Contig1_A0A	PREDICTED: similar to endonuclease-reverse transcriptase [Strongylocentrotus purpuratus] >gi|115976177|ref|XP_001194706.1| PREDICTED: similar to endonuclease-reverse transcriptase [Strongylocentrotus purpuratus]
CL8.Contig1_A0A	--
CL8.Contig2_A0A	--
CL8.Contig3_A0A	--
CL8.Contig4_A0A	--
CL80.Contig1_A0A	--
CL801.Contig1_A0A	--
CL802.Contig1_A0A	--
CL804.Contig1_A0A	--
CL805.Contig1_A0A	--
CL807.Contig1_A0A	--
CL81.Contig1_A0A	Pb-fam-2 protein [Plasmodium berghei strain ANKA] >gi|56495964|emb|CAI01715.1| Pb-fam-2 protein [Plasmodium berghei]
CL81.Contig2_A0A	gustatory receptor candidate 19 [Tribolium castaneum] >gi|163716740|gb|ABY40594.1| gustatory receptor [Tribolium castaneum]
CL825.Contig1_A0A	PREDICTED: hypothetical protein, partial [Rattus norvegicus]
CL83.Contig1_A0A	--
CL83.Contig2_A0A	--
CL831.Contig1_A0A	--
CL833.Contig1_A0A	--
CL834.Contig1_A0A	--
CL838.Contig1_A0A	hypothetical protein, conserved [Eimeria tenella] >gi|109238416|emb|CAK51380.1| hypothetical protein, conserved [Eimeria tenella]
CL84.Contig1_A0A	Pb-fam-2 protein [Plasmodium berghei strain ANKA] >gi|56499781|emb|CAI05455.1| Pb-fam-2 protein [Plasmodium berghei]
CL84.Contig2_A0A	CRE-CLEC-202 protein [Caenorhabditis remanei] >gi|308259993|gb|EFP03946.1| CRE-CLEC-202 protein [Caenorhabditis remanei]
CL84.Contig3_A0A	hypothetical protein, conserved [Eimeria tenella] >gi|109238416|emb|CAK51380.1| hypothetical protein, conserved [Eimeria tenella]
CL84.Contig4_A0A	CRE-CLEC-202 protein [Caenorhabditis remanei] >gi|308259993|gb|EFP03946.1| CRE-CLEC-202 protein [Caenorhabditis remanei]
CL843.Contig1_A0A	predicted protein [Nematostella vectensis] >gi|156225076|gb|EDO45897.1| predicted protein [Nematostella vectensis]
CL847.Contig1_A0A	--
CL854.Contig1_A0A	reverse transcriptase [Drosophila melanogaster]
CL86.Contig1_A0A	glutathione peroxidase [Metapenaeus ensis] >gi|171189513|gb|ACB42237.1| glutathione peroxidase [Metapenaeus ensis]
CL86.Contig2_A0A	glutathione peroxidase [Metapenaeus ensis] >gi|171189513|gb|ACB42237.1| glutathione peroxidase [Metapenaeus ensis]
CL860.Contig1_A0A	--
CL863.Contig1_A0A	--
CL869.Contig1_A0A	non-muscle caldesmon [Entamoeba dispar SAW760]
CL87.Contig1_A0A	PREDICTED: similar to cation-transporting atpase 13a1 (g-box binding protein) [Tribolium castaneum]
CL870.Contig1_A0A	NADH dehydrogenase subunit 5 [Heterodera glycines]
CL877.Contig1_A0A	--
CL878.Contig1_A0A	--
CL88.Contig1_A0A	NADH dehydrogenase subunit 5 [Heterodera glycines]
CL880.Contig1_A0A	Hypothetical protein CBG17156 [Caenorhabditis briggsae]
CL883.Contig1_A0A	--
CL888.Contig1_A0A	Plasmodium exported protein [Plasmodium falciparum 3D7] >gi|254832585|gb|AAN35624.2| Plasmodium exported protein [Plasmodium falciparum 3D7]
CL89.Contig1_A0A	AGAP011901-PA [Anopheles gambiae str. PEST] >gi|157013331|gb|EDO63344.1| AGAP011901-PA [Anopheles gambiae str. PEST]
CL890.Contig1_A0A	--
CL893.Contig1_A0A	--
CL895.Contig1_A0A	--
CL9.Contig1_A0A	--
CL9.Contig2_A0A	--
CL90.Contig1_A0A	Putative cation-transporting ATPase 13A1 [Acromyrmex echinatior]
CL907.Contig1_A0A	RecName: Full=ABC transporter F family member 4 >gi|19401863|gb|AAL87694.1|AF479256_1 non-transporter ABC protein AbcF4 [Dictyostelium discoideum]
CL91.Contig1_A0A	--
CL914.Contig1_A0A	--
CL918.Contig1_A0A	Trypanosoma vivax [Trypanosoma vivax Y486]
CL919.Contig1_A0A	--
CL92.Contig1_A0A	--
CL922.Contig1_A0A	--
CL924.Contig1_A0A	--
CL925.Contig1_A0A	--
CL93.Contig1_A0A	GA21178 [Drosophila pseudoobscura pseudoobscura] >gi|198149729|gb|EAL30733.2| GA21178 [Drosophila pseudoobscura pseudoobscura]
CL932.Contig1_A0A	--
CL933.Contig1_A0A	--
CL934.Contig1_A0A	NADH dehydrogenase subunit 2 [Heterodera glycines]
CL94.Contig1_A0A	cystatin [Eriocheir sinensis]
CL94.Contig2_A0A	cystatin [Eriocheir sinensis]
CL94.Contig3_A0A	cystatin [Eriocheir sinensis]
CL94.Contig4_A0A	cystatin [Eriocheir sinensis]
CL960.Contig1_A0A	--
CL97.Contig1_A0A	--
CL98.Contig1_A0A	--
CL99.Contig1_A0A	U88 [Brugia malayi]
CL99.Contig2_A0A	U88 [Brugia malayi]
CL994.Contig1_A0A	--
CL996.Contig1_A0A	pugilistDominant [Culex quinquefasciatus] >gi|167872266|gb|EDS35649.1| pugilistDominant [Culex quinquefasciatus]
CL998.Contig1_A0A	Vomeronasal type-1 receptor 4 [Cricetulus griseus]
Unigene10000_A0A	--
Unigene10001_A0A	--
Unigene10002_A0A	--
Unigene10003_A0A	--
Unigene10004_A0A	--
Unigene10005_A0A	--
Unigene10006_A0A	Dynamin-like 120 kDa protein, mitochondrial [Acromyrmex echinatior]
Unigene10007_A0A	Long-chain fatty acid transport protein 4 [Camponotus floridanus]
Unigene10008_A0A	--
Unigene10009_A0A	--
Unigene1000_A0A	--
Unigene10010_A0A	program cell death 5-like [Penaeus monodon]
Unigene10011_A0A	smooth muscle caldesmon [Trichomonas vaginalis G3]
Unigene10012_A0A	--
Unigene10013_A0A	--
Unigene10014_A0A	pugilistDominant [Culex quinquefasciatus] >gi|167872266|gb|EDS35649.1| pugilistDominant [Culex quinquefasciatus]
Unigene10015_A0A	U88 [Brugia malayi]
Unigene10016_A0A	AGAP002526-PA [Anopheles gambiae str. PEST]
Unigene10017_A0A	--
Unigene10018_A0A	--
Unigene10019_A0A	--
Unigene1001_A0A	--
Unigene10020_A0A	--
Unigene10021_A0A	--
Unigene10022_A0A	--
Unigene10023_A0A	--
Unigene10024_A0A	CG13937, isoform D [Drosophila melanogaster] >gi|281365493|ref|NP_001163325.1| CG13937, isoform E [Drosophila melanogaster] >gi|272455011|gb|AAF47588.3| CG13937, isoform D [Drosophila melanogaster] >gi|272455012|gb|ACZ94597.1| CG13937, isoform E [Drosophila melanogaster]
Unigene10025_A0A	--
Unigene10026_A0A	PREDICTED: lipase maturation factor 2-like [Nasonia vitripennis]
Unigene10027_A0A	novel protein [Danio rerio]
Unigene10028_A0A	--
Unigene10029_A0A	--
Unigene1002_A0A	Disco-interacting protein 2 [Harpegnathos saltator]
Unigene10030_A0A	--
Unigene10031_A0A	--
Unigene10032_A0A	--
Unigene10033_A0A	--
Unigene10034_A0A	PREDICTED: bystin isoform 1 [Apis mellifera]
Unigene10035_A0A	NADH dehydrogenase subunit 5 [Heterodera glycines]
Unigene10036_A0A	NADH dehydrogenase subunit 2 [Heterodera glycines]
Unigene10037_A0A	PREDICTED: 3-hydroxyisobutyrate dehydrogenase [Taeniopygia guttata]
Unigene10038_A0A	--
Unigene10039_A0A	PREDICTED: similar to zormin CG33484-PD [Tribolium castaneum]
Unigene1003_A0A	--
Unigene10040_A0A	--
Unigene10041_A0A	Glycine dehydrogenase [decarboxylating], mitochondrial [Acromyrmex echinatior]
Unigene10042_A0A	Putative polypeptide N-acetylgalactosaminyltransferase 9 [Harpegnathos saltator]
Unigene10043_A0A	--
Unigene10044_A0A	--
Unigene10045_A0A	--
Unigene10046_A0A	hypothetical protein [Paramecium tetraurelia strain d4-2] >gi|124405761|emb|CAK71192.1| unnamed protein product [Paramecium tetraurelia]
Unigene10047_A0A	Phenazine biosynthesis-like domain-containing protein 2 [Salmo salar] >gi|223672795|gb|ACN12579.1| Phenazine biosynthesis-like domain-containing protein 2 [Salmo salar]
Unigene10048_A0A	Dedicator of cytokinesis protein 7 [Harpegnathos saltator]
Unigene10049_A0A	--
Unigene1004_A0A	--
Unigene10050_A0A	retinol dehydrogenase 14 [Culex quinquefasciatus] >gi|167870414|gb|EDS33797.1| retinol dehydrogenase 14 [Culex quinquefasciatus]
Unigene10051_A0A	E3 ubiquitin-protein ligase HECTD1 [Camponotus floridanus]
Unigene10052_A0A	--
Unigene10053_A0A	PREDICTED: tricalbin-2-like [Nasonia vitripennis]
Unigene10054_A0A	CRE-CLEC-199 protein [Caenorhabditis remanei] >gi|308259946|gb|EFP03899.1| CRE-CLEC-199 protein [Caenorhabditis remanei]
Unigene10055_A0A	--
Unigene10056_A0A	PREDICTED: vacuolar protein sorting-associated protein 11 homolog [Equus caballus]
Unigene10057_A0A	AGAP003540-PA [Anopheles gambiae str. PEST]
Unigene10058_A0A	--
Unigene10059_A0A	--
Unigene1005_A0A	solute carrier family 25, member 27 [Xenopus (Silurana) tropicalis] >gi|56556244|gb|AAH87813.1| solute carrier family 25, member 27 [Xenopus (Silurana) tropicalis]
Unigene10060_A0A	--
Unigene10061_A0A	--
Unigene10062_A0A	--
Unigene10063_A0A	1-acyl-sn-glycerol-3-phosphate acyltransferase [Aedes aegypti] >gi|108883696|gb|EAT47921.1| 1-acyl-sn-glycerol-3-phosphate acyltransferase [Aedes aegypti]
Unigene10064_A0A	I-kappa-B kinase [Crassostrea gigas]
Unigene10065_A0A	--
Unigene10066_A0A	--
Unigene10067_A0A	--
Unigene10068_A0A	--
Unigene10069_A0A	--
Unigene1006_A0A	--
Unigene10070_A0A	GM16758 [Drosophila sechellia] >gi|194123384|gb|EDW45427.1| GM16758 [Drosophila sechellia]
Unigene10071_A0A	RecName: Full=Alpha,alpha-trehalose-phosphate synthase [UDP-forming] A; AltName: Full=Trehalose-6-phosphate synthase A; AltName: Full=UDP-glucose-glucosephosphate glucosyltransferase A
Unigene10072_A0A	--
Unigene10073_A0A	--
Unigene10074_A0A	--
Unigene10075_A0A	--
Unigene10076_A0A	--
Unigene10077_A0A	--
Unigene10078_A0A	--
Unigene10079_A0A	--
Unigene1007_A0A	PREDICTED: negative elongation factor A-like [Apis mellifera]
Unigene10080_A0A	sorbitol dehydrogenase-2 [Drosophila melanogaster] >gi|4100630|gb|AAD00903.1| sorbitol dehydrogenase [Drosophila melanogaster] >gi|7299382|gb|AAF54573.1| sorbitol dehydrogenase-2 [Drosophila melanogaster] >gi|16198265|gb|AAL13960.1| LD47736p [Drosophila melanogaster]
Unigene10081_A0A	--
Unigene10082_A0A	--
Unigene10083_A0A	--
Unigene10084_A0A	zinc finger protein [Schistosoma mansoni]
Unigene10085_A0A	--
Unigene10086_A0A	--
Unigene10087_A0A	--
Unigene10088_A0A	PREDICTED: DNA segment, Chr 3, ERATO Doi 751, expressed-like [Saccoglossus kowalevskii]
Unigene10089_A0A	PREDICTED: UDP-GalNAc:beta-1,3-N-acetylgalactosaminyltransferase 2 [Pan troglodytes]
Unigene1008_A0A	PREDICTED: NEDD8-conjugating enzyme [Oryctolagus cuniculus]
Unigene10090_A0A	PREDICTED: CCR4-NOT transcription complex subunit 6-like [Nasonia vitripennis]
Unigene10091_A0A	--
Unigene10092_A0A	glycyl-tRNA synthetase [Aedes aegypti] >gi|108878540|gb|EAT42765.1| glycyl-tRNA synthetase [Aedes aegypti]
Unigene10093_A0A	--
Unigene10094_A0A	--
Unigene10095_A0A	--
Unigene10096_A0A	--
Unigene10097_A0A	PREDICTED: WD repeat-containing and planar cell polarity effector protein fritz homolog [Amphimedon queenslandica]
Unigene10098_A0A	--
Unigene10099_A0A	PREDICTED: RNA pseudouridylate synthase domain-containing protein 2-like [Bombus terrestris]
Unigene1009_A0A	--
Unigene100_A0A	--
Unigene10100_A0A	Hypothetical repeat protein [Leishmania infantum JPCM5] >gi|134069012|emb|CAM67156.1| Hypothetical repeat protein [Leishmania infantum JPCM5]
Unigene10101_A0A	--
Unigene10102_A0A	--
Unigene10103_A0A	--
Unigene10104_A0A	--
Unigene10105_A0A	--
Unigene10106_A0A	--
Unigene10107_A0A	--
Unigene10108_A0A	--
Unigene10109_A0A	PREDICTED: LOW QUALITY PROTEIN: presequence protease, mitochondrial-like [Amphimedon queenslandica]
Unigene1010_A0A	--
Unigene10110_A0A	--
Unigene10111_A0A	--
Unigene10112_A0A	--
Unigene10113_A0A	Hypothetical protein CBG19125 [Caenorhabditis briggsae]
Unigene10114_A0A	PREDICTED: similar to AGAP005961-PA [Tribolium castaneum]
Unigene10115_A0A	female doublesex [Lucilia cuprina]
Unigene10116_A0A	--
Unigene10117_A0A	super cysteine rich protein [Homo sapiens]
Unigene10118_A0A	--
Unigene10119_A0A	pleiohomeotic [Bombyx mori] >gi|317175911|dbj|BAJ54071.1| pleiohomeotic [Bombyx mori]
Unigene1011_A0A	--
Unigene10120_A0A	PREDICTED: DNA directed RNA polymerase II polypeptide G-like [Saccoglossus kowalevskii]
Unigene10121_A0A	--
Unigene10122_A0A	--
Unigene10123_A0A	--
Unigene10124_A0A	--
Unigene10125_A0A	Netrin receptor UNC5C [Acromyrmex echinatior]
Unigene10126_A0A	PREDICTED: 1-phosphatidylinositol-4,5-bisphosphate phosphodiesterase epsilon-1-like, partial [Meleagris gallopavo]
Unigene10127_A0A	--
Unigene10128_A0A	ATP-binding cassette sub-family C member 1 [Trichoplusia ni]
Unigene10129_A0A	--
Unigene1012_A0A	--
Unigene10130_A0A	--
Unigene10131_A0A	PREDICTED: similar to Syne-1B [Strongylocentrotus purpuratus]
Unigene10132_A0A	PREDICTED: ig-like and fibronectin type-III domain-containing protein C25G4.10-like [Acyrthosiphon pisum]
Unigene10133_A0A	--
Unigene10134_A0A	--
Unigene10135_A0A	Autophagy-related protein 2-like protein B [Camponotus floridanus]
Unigene10136_A0A	--
Unigene10137_A0A	ATP-dependent RNA helicase DDX42 [Camponotus floridanus]
Unigene10138_A0A	--
Unigene10139_A0A	--
Unigene1013_A0A	--
Unigene10140_A0A	--
Unigene10141_A0A	--
Unigene10142_A0A	--
Unigene10143_A0A	--
Unigene10144_A0A	--
Unigene10145_A0A	PREDICTED: tubulin polyglutamylase TTLL4-like [Acyrthosiphon pisum]
Unigene10146_A0A	--
Unigene10147_A0A	GL22125 [Drosophila persimilis] >gi|194112164|gb|EDW34207.1| GL22125 [Drosophila persimilis]
Unigene10148_A0A	--
Unigene10149_A0A	--
Unigene1014_A0A	PREDICTED: transcriptional repressor scratch 2-like [Loxodonta africana]
Unigene10150_A0A	--
Unigene10151_A0A	--
Unigene10152_A0A	--
Unigene10153_A0A	PREDICTED: l-2-hydroxyglutarate dehydrogenase, mitochondrial-like [Equus caballus]
Unigene10154_A0A	similar to GenBank Accession Number L78668 60S ribosomal protein L5A [Schistosoma japonicum]
Unigene10155_A0A	--
Unigene10156_A0A	endo-beta-1,4-glucanase [Austrothelphusa transversa]
Unigene10157_A0A	--
Unigene10158_A0A	PREDICTED: LOW QUALITY PROTEIN: dipeptidyl peptidase 3-like [Bombus terrestris]
Unigene10159_A0A	PREDICTED: similar to AGAP000720-PA [Tribolium castaneum]
Unigene1015_A0A	--
Unigene10160_A0A	--
Unigene10161_A0A	RE69454p [Drosophila melanogaster]
Unigene10162_A0A	--
Unigene10163_A0A	PREDICTED: teneurin-3-like isoform 2 [Acyrthosiphon pisum]
Unigene10164_A0A	--
Unigene10165_A0A	--
Unigene10166_A0A	PREDICTED: poly(A) polymerase gamma [Apis mellifera]
Unigene10167_A0A	--
Unigene10168_A0A	--
Unigene10169_A0A	--
Unigene1016_A0A	60 kDa SS-A/Ro ribonucleoprotein [Harpegnathos saltator]
Unigene10170_A0A	--
Unigene10171_A0A	PREDICTED: AP-3 complex subunit beta-2-like [Nasonia vitripennis]
Unigene10172_A0A	--
Unigene10173_A0A	RecName: Full=Band 7 protein AAEL010189
Unigene10174_A0A	--
Unigene10175_A0A	--
Unigene10176_A0A	--
Unigene10177_A0A	--
Unigene10178_A0A	--
Unigene10179_A0A	retinitis pigmentosa GTPase regulator-like protein [Takifugu rubripes]
Unigene1017_A0A	--
Unigene10180_A0A	--
Unigene10181_A0A	phospholipid phospholipase C beta isoform [Homarus americanus]
Unigene10182_A0A	--
Unigene10183_A0A	--
Unigene10184_A0A	--
Unigene10185_A0A	type A von Willebrand factor domain-containing protein [Dictyostelium discoideum AX4] >gi|223635327|sp|Q869L3.2|MDN1_DICDI RecName: Full=Midasin; AltName: Full=MIDAS-containing protein >gi|256013014|gb|EEU04125.1| type A von Willebrand factor domain-containing protein [Dictyostelium discoideum AX4]
Unigene10186_A0A	PREDICTED: similar to Transcription initiation factor IIB (General transcription factor TFIIB) [Tribolium castaneum]
Unigene10187_A0A	PREDICTED: peripheral plasma membrane protein CASK-like isoform 3 [Acyrthosiphon pisum]
Unigene10188_A0A	--
Unigene10189_A0A	--
Unigene1018_A0A	hypothetical protein BRAFLDRAFT_281978 [Branchiostoma floridae] >gi|229287856|gb|EEN58557.1| hypothetical protein BRAFLDRAFT_281978 [Branchiostoma floridae]
Unigene10190_A0A	--
Unigene10191_A0A	conserved Plasmodium protein [Plasmodium falciparum 3D7] >gi|3845128|gb|AAC71834.1| conserved Plasmodium protein [Plasmodium falciparum 3D7]
Unigene10192_A0A	--
Unigene10193_A0A	--
Unigene10194_A0A	PREDICTED: myosin-VIIa [Acyrthosiphon pisum]
Unigene10195_A0A	phosphorylase kinase gamma, isoform B [Drosophila melanogaster] >gi|15291581|gb|AAK93059.1| GH28523p [Drosophila melanogaster] >gi|22833103|gb|AAN09640.1| phosphorylase kinase gamma, isoform B [Drosophila melanogaster]
Unigene10196_A0A	--
Unigene10197_A0A	PREDICTED: kelch domain-containing protein 4-like [Nasonia vitripennis]
Unigene10198_A0A	--
Unigene10199_A0A	--
Unigene1019_A0A	--
Unigene101_A0A	--
Unigene10200_A0A	--
Unigene10201_A0A	Uncharacterized peptidase C1-like protein F26E4.3 [Harpegnathos saltator]
Unigene10202_A0A	Actin-related protein 8 [Acromyrmex echinatior]
Unigene10203_A0A	PREDICTED: similar to CG33182 CG33182-PA [Tribolium castaneum]
Unigene10204_A0A	--
Unigene10205_A0A	--
Unigene10206_A0A	--
Unigene10207_A0A	PREDICTED: similar to Ets at 98B CG5583-PA [Tribolium castaneum]
Unigene10208_A0A	--
Unigene10209_A0A	--
Unigene1020_A0A	--
Unigene10210_A0A	--
Unigene10211_A0A	--
Unigene10212_A0A	--
Unigene10213_A0A	GI15025 [Drosophila mojavensis] >gi|193908282|gb|EDW07149.1| GI15025 [Drosophila mojavensis]
Unigene10214_A0A	--
Unigene10215_A0A	--
Unigene10216_A0A	hypothetical protein DAPPUDRAFT_216438 [Daphnia pulex]
Unigene10217_A0A	--
Unigene10218_A0A	--
Unigene10219_A0A	--
Unigene1021_A0A	--
Unigene10220_A0A	vermilion-like [Schistocerca americana]
Unigene10221_A0A	--
Unigene10222_A0A	--
Unigene10223_A0A	PREDICTED: E3 ubiquitin-protein ligase HERC2-like [Nasonia vitripennis]
Unigene10224_A0A	--
Unigene10225_A0A	--
Unigene10226_A0A	PREDICTED: protein G7c-like [Nomascus leucogenys]
Unigene10227_A0A	nuclear ribonucleoprotein K homology domain protein [Gallus gallus] >gi|82082415|sp|Q5ZL54.1|K0907_CHICK RecName: Full=UPF0469 protein KIAA0907 homolog
Unigene10228_A0A	Transmembrane channel-like protein 7 [Harpegnathos saltator]
Unigene10229_A0A	empty spiracles homeobox a [Branchiostoma floridae] >gi|229286411|gb|EEN57132.1| empty spiracles homeobox a [Branchiostoma floridae]
Unigene1022_A0A	--
Unigene10230_A0A	--
Unigene10231_A0A	--
Unigene10232_A0A	--
Unigene10233_A0A	--
Unigene10234_A0A	--
Unigene10235_A0A	--
Unigene10236_A0A	--
Unigene10237_A0A	--
Unigene10238_A0A	--
Unigene10239_A0A	--
Unigene1023_A0A	PREDICTED: similar to leukocyte receptor tyrosine protein kinase [Tribolium castaneum]
Unigene10240_A0A	PREDICTED: similar to center divider CG6027-PA [Tribolium castaneum]
Unigene10241_A0A	Arf-GAP with SH3 domain, ANK repeat and PH domain-containing protein 2 [Acromyrmex echinatior]
Unigene10242_A0A	--
Unigene10243_A0A	--
Unigene10244_A0A	--
Unigene10245_A0A	--
Unigene10246_A0A	PREDICTED: similar to lipoma preferred partner/lpp [Tribolium castaneum]
Unigene10247_A0A	zinc finger, RAN-binding domain containing 2 [Xenopus (Silurana) tropicalis]
Unigene10248_A0A	--
Unigene10249_A0A	F-box/LRR-repeat protein 12 [Acromyrmex echinatior]
Unigene1024_A0A	Helicase ARIP4 [Acromyrmex echinatior]
Unigene10250_A0A	ribosomal protein L23 containing protein [Tetrahymena thermophila] >gi|89301441|gb|EAR99429.1| ribosomal protein L23 containing protein [Tetrahymena thermophila SB210]
Unigene10251_A0A	--
Unigene10252_A0A	--
Unigene10253_A0A	--
Unigene10254_A0A	--
Unigene10255_A0A	--
Unigene10256_A0A	--
Unigene10257_A0A	calponin domain-containing protein [Polysphondylium pallidum PN500]
Unigene10258_A0A	LOC402861 protein [Danio rerio]
Unigene10259_A0A	RecName: Full=UPF0671 protein C14orf153 homolog
Unigene1025_A0A	--
Unigene10260_A0A	--
Unigene10261_A0A	--
Unigene10262_A0A	GK11460 [Drosophila willistoni] >gi|194165733|gb|EDW80634.1| GK11460 [Drosophila willistoni]
Unigene10263_A0A	--
Unigene10264_A0A	--
Unigene10265_A0A	PREDICTED: LOW QUALITY PROTEIN: chromatin-remodeling complex ATPase chain Iswi-like [Bombus terrestris]
Unigene10266_A0A	--
Unigene10267_A0A	--
Unigene10268_A0A	--
Unigene10269_A0A	putative protein serine/threonine kinase [Polysphondylium pallidum PN500]
Unigene1026_A0A	--
Unigene10270_A0A	PREDICTED: BRO1 domain-containing protein BROX-like [Ornithorhynchus anatinus]
Unigene10271_A0A	--
Unigene10272_A0A	--
Unigene10273_A0A	--
Unigene10274_A0A	PREDICTED: H2A histone family, member Y-like [Saccoglossus kowalevskii]
Unigene10275_A0A	--
Unigene10276_A0A	--
Unigene10277_A0A	--
Unigene10278_A0A	chitin synthase 2 [Homarus americanus]
Unigene10279_A0A	hypoxia inducible factor 1 beta [Litopenaeus vannamei]
Unigene1027_A0A	--
Unigene10280_A0A	High affinity cAMP-specific 3',5'-cyclic phosphodiesterase 7A [Acromyrmex echinatior]
Unigene10281_A0A	long-chain fatty acid transport protein 4 [Danio rerio] >gi|62204908|gb|AAH93216.1| Zgc:112138 [Danio rerio]
Unigene10282_A0A	neurotransmitter gated ion channel [Aedes aegypti] >gi|108877656|gb|EAT41881.1| neurotransmitter gated ion channel [Aedes aegypti]
Unigene10283_A0A	--
Unigene10284_A0A	RNA polymerase II largest subunit [Neogonodactylus oerstedii]
Unigene10285_A0A	PREDICTED: similar to CG6734 CG6734-PA [Tribolium castaneum]
Unigene10286_A0A	--
Unigene10287_A0A	Protein wings apart-like protein [Acromyrmex echinatior]
Unigene10288_A0A	GL16282 [Drosophila persimilis] >gi|198466096|ref|XP_002135102.1| GA23431 [Drosophila pseudoobscura pseudoobscura] >gi|194115525|gb|EDW37568.1| GL16282 [Drosophila persimilis] >gi|198150444|gb|EDY73729.1| GA23431 [Drosophila pseudoobscura pseudoobscura]
Unigene10289_A0A	AGAP003372-PA [Anopheles gambiae str. PEST]
Unigene1028_A0A	--
Unigene10290_A0A	--
Unigene10291_A0A	--
Unigene10292_A0A	--
Unigene10293_A0A	--
Unigene10294_A0A	--
Unigene10295_A0A	--
Unigene10296_A0A	--
Unigene10297_A0A	PREDICTED: mucin-2-like [Anolis carolinensis]
Unigene10298_A0A	inosine monophosphate dehydrogenase 1 [Xenopus laevis] >gi|28422466|gb|AAH46868.1| Impdh1-prov protein [Xenopus laevis]
Unigene10299_A0A	ribosomal phosphoprotein, putative [Ichthyophthirius multifiliis]
Unigene1029_A0A	--
Unigene102_A0A	--
Unigene10300_A0A	lanC-like protein 2 [Danio rerio] >gi|124481584|gb|AAI33081.1| Zgc:158293 protein [Danio rerio]
Unigene10301_A0A	--
Unigene10302_A0A	--
Unigene10303_A0A	--
Unigene10304_A0A	Charged multivesicular body protein 6 [Harpegnathos saltator]
Unigene10305_A0A	Scy1 protein [Heliconius cydno cordula]
Unigene10306_A0A	--
Unigene10307_A0A	PREDICTED: sodium leak channel non-selective protein-like [Nasonia vitripennis]
Unigene10308_A0A	--
Unigene10309_A0A	PREDICTED: ribosome biogenesis protein BRX1 homolog [Nasonia vitripennis]
Unigene1030_A0A	Protein bunched, class 2 isoform [Harpegnathos saltator]
Unigene10310_A0A	xylanase xynA [Epidinium caudatum]
Unigene10311_A0A	--
Unigene10312_A0A	Exosome complex exonuclease MTR3 [Camponotus floridanus]
Unigene10313_A0A	zinc finger protein [Salpingoeca sp. ATCC 50818]
Unigene10314_A0A	--
Unigene10315_A0A	--
Unigene10316_A0A	--
Unigene10317_A0A	Calcium-binding mitochondrial carrier protein Aralar1 [Camponotus floridanus]
Unigene10318_A0A	Protein boule [Harpegnathos saltator]
Unigene10319_A0A	cement precursor protein 3B variant 2 [Phragmatopoma californica]
Unigene1031_A0A	--
Unigene10320_A0A	GF11372 [Drosophila ananassae] >gi|190621985|gb|EDV37509.1| GF11372 [Drosophila ananassae]
Unigene10321_A0A	--
Unigene10322_A0A	--
Unigene10323_A0A	--
Unigene10324_A0A	Hypothetical protein CBG23181 [Caenorhabditis briggsae]
Unigene10325_A0A	ABC transporter [Daphnia pulex]
Unigene10326_A0A	--
Unigene10327_A0A	--
Unigene10328_A0A	--
Unigene10329_A0A	--
Unigene1032_A0A	--
Unigene10330_A0A	--
Unigene10331_A0A	GM16758 [Drosophila sechellia] >gi|194123384|gb|EDW45427.1| GM16758 [Drosophila sechellia]
Unigene10332_A0A	Ab1-013 [Rattus norvegicus] >gi|149025437|gb|EDL81804.1| rCG63023 [Rattus norvegicus]
Unigene10333_A0A	AGAP000318-PA [Anopheles gambiae str. PEST]
Unigene10334_A0A	PREDICTED: bone morphogenetic protein receptor type-1B [Apis mellifera]
Unigene10335_A0A	PREDICTED: dual specificity mitogen-activated protein kinase kinase 4-like [Nasonia vitripennis]
Unigene10336_A0A	--
Unigene10337_A0A	hypothetical protein, conserved [Eimeria tenella] >gi|109238416|emb|CAK51380.1| hypothetical protein, conserved [Eimeria tenella]
Unigene10338_A0A	PREDICTED: myosin-XVIIIa isoform 1 [Nasonia vitripennis]
Unigene10339_A0A	PREDICTED: similar to MYST histone acetyltransferase monocytic leukemia 4 [Hydra magnipapillata]
Unigene1033_A0A	--
Unigene10340_A0A	--
Unigene10341_A0A	--
Unigene10342_A0A	--
Unigene10343_A0A	--
Unigene10344_A0A	--
Unigene10345_A0A	Plasmodium exported protein [Plasmodium falciparum 3D7] >gi|254832585|gb|AAN35624.2| Plasmodium exported protein [Plasmodium falciparum 3D7]
Unigene10346_A0A	--
Unigene10347_A0A	--
Unigene10348_A0A	PREDICTED: vacuolar fusion protein MON1 homolog A-like [Nasonia vitripennis]
Unigene10349_A0A	--
Unigene1034_A0A	PREDICTED: prestin-like isoform 2 [Bombus terrestris]
Unigene10350_A0A	PREDICTED: transcription initiation factor TFIID subunit 8-like [Bombus terrestris]
Unigene10351_A0A	Tankyrase-1 [Harpegnathos saltator]
Unigene10352_A0A	--
Unigene10353_A0A	--
Unigene10354_A0A	--
Unigene10355_A0A	--
Unigene10356_A0A	PREDICTED: polypeptide N-acetylgalactosaminyltransferase 2-like [Bombus terrestris]
Unigene10357_A0A	n-acetylgalactosaminyltransferase [Aedes aegypti] >gi|108883556|gb|EAT47781.1| n-acetylgalactosaminyltransferase [Aedes aegypti]
Unigene10358_A0A	PREDICTED: polypeptide N-acetylgalactosaminyltransferase 2-like [Bombus terrestris]
Unigene10359_A0A	PREDICTED: sn1-specific diacylglycerol lipase beta-like [Nasonia vitripennis]
Unigene1035_A0A	--
Unigene10360_A0A	--
Unigene10361_A0A	--
Unigene10362_A0A	--
Unigene10363_A0A	--
Unigene10364_A0A	--
Unigene10365_A0A	C. elegans protein Y43F8C.9, confirmed by transcript evidence [Caenorhabditis elegans]
Unigene10366_A0A	--
Unigene10367_A0A	PREDICTED: phosphorylated adapter RNA export protein-like [Xenopus (Silurana) tropicalis]
Unigene10368_A0A	--
Unigene10369_A0A	--
Unigene1036_A0A	--
Unigene10370_A0A	PREDICTED: similar to pinn [Tribolium castaneum]
Unigene10371_A0A	PREDICTED: dedicator of cytokinesis protein 3-like [Apis mellifera]
Unigene10372_A0A	NADH dehydrogenase subunit 5 [Heterodera glycines]
Unigene10373_A0A	Probable ATP-dependent RNA helicase DDX56 [Harpegnathos saltator]
Unigene10374_A0A	--
Unigene10375_A0A	PREDICTED: e3 ubiquitin-protein ligase Bre1-like [Bombus terrestris]
Unigene10376_A0A	NF-kappa-B-activating protein [Harpegnathos saltator]
Unigene10377_A0A	--
Unigene10378_A0A	--
Unigene10379_A0A	--
Unigene1037_A0A	--
Unigene10380_A0A	--
Unigene10381_A0A	--
Unigene10382_A0A	--
Unigene10383_A0A	LOC100145052 protein [Xenopus (Silurana) tropicalis]
Unigene10384_A0A	--
Unigene10385_A0A	--
Unigene10386_A0A	--
Unigene10387_A0A	--
Unigene10388_A0A	Hypothetical protein CBG08535 [Caenorhabditis briggsae]
Unigene10389_A0A	PREDICTED: RNA polymerase II-associated factor 1 homolog [Bombus terrestris]
Unigene1038_A0A	PREDICTED: trafficking protein particle complex subunit 9 [Equus caballus]
Unigene10390_A0A	--
Unigene10391_A0A	NADH dehydrogenase subunit 4 [Lycorma delicatula] >gi|215788986|gb|ACJ69451.1| NADH dehydrogenase subunit 4 [Lycorma delicatula]
Unigene10392_A0A	--
Unigene10393_A0A	--
Unigene10394_A0A	--
Unigene10395_A0A	--
Unigene10396_A0A	C. briggsae CBR-RPL-35 protein [Caenorhabditis briggsae] >gi|187029607|emb|CAP31262.1| CBR-RPL-35 protein [Caenorhabditis briggsae AF16]
Unigene10397_A0A	--
Unigene10398_A0A	--
Unigene10399_A0A	PREDICTED: glutamate [NMDA] receptor-associated protein 1-like isoform 1 [Apis mellifera]
Unigene1039_A0A	PREDICTED: inverted formin-2-like [Amphimedon queenslandica]
Unigene103_A0A	PREDICTED: similar to phospholipase c epsilon [Tribolium castaneum]
Unigene10400_A0A	Hypothetical protein CBG17156 [Caenorhabditis briggsae]
Unigene10401_A0A	FYVE, RhoGEF and PH domain-containing protein 4 [Harpegnathos saltator]
Unigene10402_A0A	--
Unigene10403_A0A	--
Unigene10404_A0A	small subunit ribosomal protein 14 [Neodiplogaster sp. WEM-2009]
Unigene10405_A0A	--
Unigene10406_A0A	--
Unigene10407_A0A	PREDICTED: midasin [Danio rerio]
Unigene10408_A0A	Ankyrin repeat and fibronectin type-III domain-containing protein 1 [Harpegnathos saltator]
Unigene10409_A0A	--
Unigene1040_A0A	--
Unigene10410_A0A	--
Unigene10411_A0A	--
Unigene10412_A0A	E3 ubiquitin-protein ligase KCMF1 [Bos taurus]
Unigene10413_A0A	E3 ubiquitin-protein ligase KCMF1 [Acromyrmex echinatior]
Unigene10414_A0A	--
Unigene10415_A0A	AGAP010750-PA [Anopheles gambiae str. PEST] >gi|116118655|gb|EAA13701.4| AGAP010750-PA [Anopheles gambiae str. PEST]
Unigene10416_A0A	sys1-like [Ictalurus punctatus] >gi|308322993|gb|ADO28634.1| sys1-like [Ictalurus punctatus]
Unigene10417_A0A	--
Unigene10418_A0A	Nucleolar transcription factor 1 [Cricetulus griseus]
Unigene10419_A0A	--
Unigene1041_A0A	--
Unigene10420_A0A	--
Unigene10421_A0A	AGAP000318-PA [Anopheles gambiae str. PEST]
Unigene10422_A0A	--
Unigene10423_A0A	--
Unigene10424_A0A	--
Unigene10425_A0A	--
Unigene10426_A0A	--
Unigene10427_A0A	phosphoinositide 3-kinase isoform b [Panulirus argus]
Unigene10428_A0A	--
Unigene10429_A0A	CRE-CLEC-199 protein [Caenorhabditis remanei] >gi|308259946|gb|EFP03899.1| CRE-CLEC-199 protein [Caenorhabditis remanei]
Unigene1042_A0A	ribosomal protein L19 [Microcosmus squamiger]
[truncated: 56,583 more rows]
