# Supplementary material for: Changes in the Organics Metabolism in the Hepatopancreas Induced by Eyestalk Ablation of the Chinese Mitten Crab Eriocheir sinensis Determined via Transcriptome and DGE Analysis
Source: PLoS One. 2014 Apr 22;9(4):e95827. doi: 10.1371/journal.pone.0095827 (PMC3995808; doi:10.1371/journal.pone.0095827)
Supplement: Table S2 — BlastX searching of the unigenes against NCBI Nt database. (XLSX) [file pone.0095827.s002.xlsx]

## Sheet: Sheet1
geneID	Nt-annotation
CL1.Contig1_A0A	Culex pipiens quinquefasciatus, clone Culex pipiens quinquefasciatus-3940120D9, complete sequence
CL1.Contig2_A0A	Culex pipiens quinquefasciatus, clone Culex pipiens quinquefasciatus-3940120D9, complete sequence
CL1.Contig3_A0A	Daphnia pulex ncRNA, kairomone-inducible transcript
CL1.Contig4_A0A	Culex pipiens quinquefasciatus, clone Culex pipiens quinquefasciatus-3940120D9, complete sequence
CL1.Contig5_A0A	Culex pipiens quinquefasciatus, clone Culex pipiens quinquefasciatus-3940120D9, complete sequence
CL1.Contig6_A0A	Culex pipiens quinquefasciatus, clone Culex pipiens quinquefasciatus-3940120D9, complete sequence
CL10.Contig1_A0A	--
CL100.Contig1_A0A	Drosophila willistoni GK22522 (Dwil\GK22522), mRNA
CL101.Contig1_A0A	--
CL101.Contig2_A0A	--
CL1015.Contig1_A0A	Homo sapiens chromosome 16 clone RP11-478K1, complete sequence
CL1018.Contig1_A0A	--
CL1019.Contig1_A0A	--
CL102.Contig1_A0A	--
CL104.Contig1_A0A	Rhesus Macaque BAC CH250-95F6 () complete sequence
CL1041.Contig1_A0A	--
CL105.Contig1_A0A	Zebrafish DNA sequence from clone CH1073-380D9 in linkage group 24, complete sequence
CL105.Contig2_A0A	Zebrafish DNA sequence from clone CH1073-380D9 in linkage group 24, complete sequence
CL1052.Contig1_A0A	--
CL1056.Contig1_A0A	--
CL1058.Contig1_A0A	--
CL106.Contig1_A0A	--
CL1060.Contig1_A0A	--
CL1061.Contig1_A0A	PREDICTED: Loxodonta africana coiled-coil domain-containing protein 94-like (LOC100671611), mRNA
CL1063.Contig1_A0A	--
CL1064.Contig1_A0A	--
CL1065.Contig1_A0A	--
CL1068.Contig1_A0A	Homo sapiens chromosome 5 clone CTB-89H12, complete sequence
CL1069.Contig1_A0A	--
CL107.Contig1_A0A	--
CL1071.Contig1_A0A	--
CL1072.Contig1_A0A	--
CL1074.Contig1_A0A	Homo sapiens BAC clone RP11-317F4 from 4, complete sequence
CL1075.Contig1_A0A	--
CL1077.Contig1_A0A	--
CL1079.Contig1_A0A	--
CL108.Contig1_A0A	--
CL1080.Contig1_A0A	--
CL1081.Contig1_A0A	Trypanosoma brucei Lister 427 surface glycoprotein expression site BES14/TAR10, from bloodstream
CL1082.Contig1_A0A	--
CL1084.Contig1_A0A	--
CL1085.Contig1_A0A	Rattus norvegicus strain Brown Norway chromosome 6 clone RP31-263K14, complete sequence
CL1088.Contig1_A0A	Mus musculus chromosome 1, clone RP23-335P21, complete sequence
CL109.Contig1_A0A	Mus musculus, clone RP23-415L22, complete sequence
CL1096.Contig1_A0A	--
CL1097.Contig1_A0A	--
CL1099.Contig1_A0A	Mus musculus BAC clone RP23-45E20 from chromosome 14, complete sequence
CL11.Contig2_A0A	--
CL11.Contig3_A0A	--
CL110.Contig1_A0A	--
CL1102.Contig1_A0A	--
CL1105.Contig1_A0A	--
CL1106.Contig1_A0A	Gallus gallus BAC clone CH261-39G1 from chromosome z, complete sequence
CL1108.Contig1_A0A	--
CL111.Contig1_A0A	Hemigrapsus sanguineus mRNA for opsin BcRh1, complete cds
CL1110.Contig1_A0A	--
CL1113.Contig1_A0A	Mouse DNA sequence from clone RP23-300P20 on chromosome 4 Contains the 5' end of the Mllt3 for myeloid/lymphoid or mixed lineage-leukemia translocation to 3 homolog (Drosophila), a novel pseudogene, a novel gene, a sperm specific antigen 1 (Ssfa1) pseudogene, the 5' end of the gene for a novel protein containing HEAT repeats and two CpG islands, complete sequence
CL1114.Contig1_A0A	Mus musculus chromosome 1, clone RP24-335B5, complete sequence
CL112.Contig1_A0A	--
CL1122.Contig1_A0A	--
CL1123.Contig1_A0A	--
CL1124.Contig1_A0A	Mus musculus BAC clone CH36-321M6 from chromosome y, complete sequence
CL1127.Contig1_A0A	--
CL113.Contig1_A0A	--
CL1130.Contig1_A0A	--
CL1132.Contig1_A0A	--
CL1133.Contig1_A0A	Erimacrus isenbeckii Tm-Erii-twitch mRNA for tropomyosin slow-twitch isoform, complete cds
CL1137.Contig1_A0A	--
CL1138.Contig1_A0A	Mouse DNA sequence from clone RP23-255B16 on chromosome 2 Contains the Rprm gene for reprimo (TP53 dependent G2 arrest mediator candidate) and a CpG island, complete sequence
CL114.Contig1_A0A	--
CL1140.Contig1_A0A	Mus musculus BAC clone RP24-114J11 from chromosome 8, complete sequence
CL1143.Contig1_A0A	--
CL1144.Contig1_A0A	Rattus norvegicus 11 BAC CH230-68C19 (Children's Hospital Oakland Research Institute) complete sequence
CL1145.Contig1_A0A	Mus musculus BAC clone RP23-136O24 from chromosome 12, complete sequence
CL1147.Contig1_A0A	--
CL1148.Contig1_A0A	--
CL115.Contig1_A0A	Mus musculus 10 BAC RP24-466C12 () complete sequence
CL1150.Contig1_A0A	--
CL1152.Contig1_A0A	--
CL1153.Contig1_A0A	--
CL1156.Contig1_A0A	--
CL1158.Contig1_A0A	--
CL116.Contig1_A0A	Lucinidae gen. sp. TB-2010 partial 16S rRNA gene
CL1160.Contig1_A0A	--
CL1163.Contig1_A0A	--
CL1164.Contig1_A0A	--
CL1165.Contig1_A0A	Eriocheir sinensis metallothionein-1 (MT-1) gene, complete cds
CL1166.Contig1_A0A	Mus musculus chromosome 17, clone RP23-250J2, complete sequence
CL1168.Contig1_A0A	Mus musculus chromosome 15, clone RP23-120A12, complete sequence
CL117.Contig1_A0A	Equus caballus microsatellite DNA, locus ABGe1689
CL1170.Contig1_A0A	--
CL1171.Contig1_A0A	--
CL1173.Contig1_A0A	--
CL118.Contig1_A0A	Carollia perspicillata clone 309L9, complete sequence
CL1181.Contig1_A0A	Eriocheir sinensis truncated cathepsin A gene, complete cds
CL1183.Contig1_A0A	--
CL1184.Contig1_A0A	--
CL1185.Contig1_A0A	--
CL1188.Contig1_A0A	--
CL119.Contig1_A0A	--
CL1192.Contig1_A0A	--
CL1193.Contig1_A0A	--
CL1196.Contig1_A0A	--
CL12.Contig1_A0A	--
CL120.Contig1_A0A	--
CL1203.Contig1_A0A	--
CL1204.Contig1_A0A	Eriocheir sinensis leptin receptor protein (LEPR) gene, complete cds
CL1206.Contig1_A0A	Gryllus bimaculatus mRNA, GBcontig04373
CL1208.Contig1_A0A	--
CL121.Contig1_A0A	--
CL1211.Contig1_A0A	--
CL1212.Contig1_A0A	--
CL1213.Contig1_A0A	--
CL1217.Contig1_A0A	--
CL1218.Contig1_A0A	Zebrafish DNA sequence from clone DKEY-32M20 in linkage group 2 Contains the 3' end of the stam gene for signal transducing adaptor molecule (SH3 domain and ITAM motif) 1, the gene for a novel protein similar to human family with sequence similarity 23, member A (FAM23A) and the 5' end of the gene for a novel protein similar to vertebrate calcium channel, voltage-dependent, beta 2 subunit (CACNB2…
CL1219.Contig1_A0A	--
CL122.Contig1_A0A	--
CL1221.Contig1_A0A	Zebrafish DNA sequence from clone DKEY-16J12 in linkage group 19 Contains the gene for a novel protein similar to vertebrate zinc finger and BTB domain containing 8 (ZBTB8), the gene for a novel protein similar to vertebrate guanosine monophosphate reductase (GMPR), the fuca1 gene for fucosidase, alpha-L- 1, tissue, the gene for a novel protein (zgc:101116) and a CpG island, complete sequence
CL1223.Contig1_A0A	--
CL1227.Contig1_A0A	Procambarus clarkii I-con mRNA for I-connectin, complete cds
CL1228.Contig1_A0A	--
CL123.Contig1_A0A	Lucinidae gen. sp. TB-2010 partial 16S rRNA gene
CL1234.Contig1_A0A	--
CL1237.Contig1_A0A	--
CL1239.Contig1_A0A	--
CL124.Contig1_A0A	--
CL1242.Contig1_A0A	--
CL1243.Contig1_A0A	--
CL1244.Contig1_A0A	--
CL1246.Contig1_A0A	Homo sapiens glutamine--fructose-6-phosphate transaminase 1 (GFPT1), RefSeqGene on chromosome 2
CL1247.Contig1_A0A	--
CL1248.Contig1_A0A	Homo sapiens BAC clone RP11-141C7 from chromosome 3, complete sequence
CL1249.Contig1_A0A	--
CL1250.Contig1_A0A	--
CL1251.Contig1_A0A	--
CL1252.Contig1_A0A	--
CL1253.Contig1_A0A	Mus musculus BAC clone RP24-340P22 from chromosome 14, complete sequence
CL1255.Contig1_A0A	--
CL1258.Contig1_A0A	--
CL1259.Contig1_A0A	--
CL126.Contig1_A0A	--
CL1260.Contig1_A0A	--
CL1265.Contig1_A0A	--
CL1266.Contig1_A0A	Nyctalus leisleri clone Nlies6 microsatellite sequences
CL1267.Contig1_A0A	--
CL127.Contig1_A0A	Human DNA sequence from clone RP11-164D18 on chromosome 20 Contains a novel gene and a family with sequence similarity 38 member A (FAM38A) pseudogene, complete sequence
CL1271.Contig1_A0A	--
CL1272.Contig1_A0A	Mus musculus BAC clone RP23-218G9 from 10, complete sequence
CL1273.Contig1_A0A	Mus musculus chromosome 1, clone RP23-434L2, complete sequence
CL1274.Contig1_A0A	Schistosoma mansoni genome sequence supercontig Smp_scaff000265
CL1275.Contig1_A0A	--
CL1276.Contig1_A0A	--
CL128.Contig1_A0A	--
CL1281.Contig1_A0A	--
CL1283.Contig1_A0A	--
CL1286.Contig1_A0A	--
CL1287.Contig1_A0A	--
CL1288.Contig1_A0A	--
CL1289.Contig1_A0A	--
CL1290.Contig1_A0A	--
CL1291.Contig1_A0A	--
CL1292.Contig1_A0A	--
CL1293.Contig1_A0A	--
CL1294.Contig1_A0A	Human DNA sequence from clone RP11-285F16 on chromosome 10, complete sequence
CL1295.Contig1_A0A	--
CL1296.Contig1_A0A	Homo sapiens chromosome 16 clone RP11-2M17, complete sequence
CL1297.Contig1_A0A	--
CL1298.Contig1_A0A	Pacifastacus leniusculus gC1qR mRNA, complete cds
CL1299.Contig1_A0A	Gallus gallus BAC clone TAM32-76E11 from chromosome z, complete sequence
CL13.Contig1_A0A	--
CL13.Contig2_A0A	--
CL130.Contig1_A0A	Zebrafish DNA sequence from clone CH73-43A13 in linkage group 7, complete sequence
CL1300.Contig1_A0A	Mus musculus BAC clone RP24-68F22 from chromosome 17, complete sequence
CL1301.Contig1_A0A	--
CL1302.Contig1_A0A	Eriocheir sinensis truncated cathepsin A gene, complete cds
CL1303.Contig1_A0A	--
CL1304.Contig1_A0A	--
CL1305.Contig1_A0A	Culex quinquefasciatus phosrestin-1, mRNA
CL1306.Contig1_A0A	--
CL1307.Contig1_A0A	Mus musculus chromosome 14, clone RP24-218I13, complete sequence
CL1308.Contig1_A0A	--
CL1309.Contig1_A0A	--
CL131.Contig1_A0A	Mouse DNA sequence from clone RP23-66M24 on chromosome 2 Contains a ribosomal protein L21 (Rpl21) pseudogene and two CpG islands, complete sequence
CL1310.Contig1_A0A	--
CL1311.Contig1_A0A	--
CL1312.Contig1_A0A	Mus musculus chromosome 1, clone RP23-2I19, complete sequence
CL1313.Contig1_A0A	Vannella sp. strain CAZ6/I 18S small subunit ribosomal RNA gene, partial sequence
CL1314.Contig1_A0A	Mouse DNA sequence from clone RP23-20N14 on chromosome 11 Contains the Psme4 gene for proteasome (prosome, macropain) activator subunit 4, the Gpr75 gene for G protein-coupled receptor 75, a novel pseudogene, a PDZ and LIM domain 1 (elfin) (Pdlim1) pseudogene, two novel genes, the 5' end of the Asb3 gene for ankyrin repeat and SOCS box-containing protein 3, a methyl-CpG binding domain protein 2 i…
CL1315.Contig1_A0A	--
CL1316.Contig1_A0A	--
CL1317.Contig1_A0A	Rattus norvegicus strain Brown Norway clone RP31-160L19, complete sequence
CL1318.Contig1_A0A	--
CL1319.Contig1_A0A	Morone saxatilis cyclic nucleotide-gated channel alpha rod (CNGA1) mRNA, complete cds
CL132.Contig1_A0A	Eriocheir sinensis microsatellite ES19 sequence
CL1320.Contig1_A0A	Mus musculus chromosome 8, clone RP24-235K6, complete sequence
CL1321.Contig1_A0A	--
CL1322.Contig1_A0A	--
CL1323.Contig1_A0A	--
CL1324.Contig1_A0A	--
CL1325.Contig1_A0A	Gallus gallus finished cDNA, clone ChEST1014l3
CL1326.Contig1_A0A	--
CL1327.Contig1_A0A	--
CL1328.Contig1_A0A	--
CL1329.Contig1_A0A	--
CL133.Contig1_A0A	--
CL1330.Contig1_A0A	--
CL1331.Contig1_A0A	--
CL1332.Contig1_A0A	Mus musculus BAC clone RP24-117F20 from chromosome 14, complete sequence
CL1333.Contig1_A0A	--
CL1334.Contig1_A0A	Mus musculus chromosome 8, clone RP23-47L13, complete sequence
CL1335.Contig1_A0A	--
CL1336.Contig1_A0A	--
CL1338.Contig1_A0A	--
CL1339.Contig1_A0A	--
CL134.Contig1_A0A	PREDICTED: Callithrix jacchus protein phosphatase 2 (formerly 2A), regulatory subunit A, alpha isoform, transcript variant 3 (PPP2R1A), mRNA
CL134.Contig2_A0A	PREDICTED: Callithrix jacchus protein phosphatase 2 (formerly 2A), regulatory subunit A, alpha isoform, transcript variant 3 (PPP2R1A), mRNA
CL1340.Contig1_A0A	--
CL1341.Contig1_A0A	Human DNA sequence from clone RP11-543E8 on chromosome 1q42.2-43 Contains a novel gene, a ribosomal protein S24 (RPS24) pseudogene, the COG2 gene for component of oligomeric golgi complex 2, the 3' end of the AGT gene for angiotensinogen (serine (or cysteine) proteinase inhibitor,clade A (alpha-1 antiproteinase, antitrypsin), member 8) and a CpG island, complete sequence
CL1342.Contig1_A0A	--
CL1343.Contig1_A0A	--
CL1344.Contig1_A0A	Plasmodium falciparum 3D7 chromosome 4
CL1345.Contig1_A0A	Rattus norvegicus 7 BAC CH230-108A12 (Children's Hospital Oakland Research Institute) complete sequence
CL1347.Contig1_A0A	Mus musculus BAC clone RP24-73D4 from chromosome 19, complete sequence
CL1348.Contig1_A0A	--
CL1349.Contig1_A0A	--
CL135.Contig1_A0A	--
CL1350.Contig1_A0A	Mus musculus BAC clone RP24-122D14 from chromosome 8, complete sequence
CL1351.Contig1_A0A	--
CL1352.Contig1_A0A	--
CL1353.Contig1_A0A	--
CL1354.Contig1_A0A	Mouse DNA sequence from clone RP23-37F22 on chromosome 11 Contains the 5' end of a variant of the Ccl1 gene for chemokine (C-C motif) ligand 1, complete sequence
CL1355.Contig1_A0A	Mus musculus BAC clone RP23-341H6 from 9, complete sequence
CL1356.Contig1_A0A	Sus scrofa BAC clone KNP_3E11
CL1357.Contig1_A0A	--
CL1358.Contig1_A0A	--
CL1359.Contig1_A0A	Human DNA sequence from clone RP11-471J7 on chromosome 9 Contains the 5' end of the SLC24A2 gene for solute carrier family 24 (sodium/potassium/calcium exchanger), member 2 (NCKX2) and a CpG island, complete sequence
CL136.Contig1_A0A	--
CL1360.Contig1_A0A	Mouse DNA sequence from clone RP23-120P1 on chromosome 2 Contains the 3' end of the Ncoa3 gene for nuclear receptor coactivator 3, the Sulf2 gene for sulfatase 2, two novel genes and a CpG island, complete sequence
CL1361.Contig1_A0A	--
CL1362.Contig1_A0A	--
CL1363.Contig1_A0A	Mus musculus BAC clone RP24-448A7 from 3, complete sequence
CL1364.Contig1_A0A	--
CL1365.Contig1_A0A	Mus musculus BAC clone RP23-377G8 from chromosome 12, complete sequence
CL1366.Contig1_A0A	--
CL1367.Contig1_A0A	--
CL1368.Contig1_A0A	Mus musculus chromosome 5, clone RP23-262H7, complete sequence
CL1369.Contig1_A0A	--
CL137.Contig1_A0A	--
CL1370.Contig1_A0A	Mouse DNA sequence from clone RP23-12H6 on chromosome 2 Contains the 3' end of the Arhgap1 gene for Rho GTPase activating protein 1, a novel gene (D2Ertd391e), a novel gene (D230010M03Rik), a Nucleolar protein family A member 4 (snoRNP protein Dkc1) pseudogene, the 5' end of a novel gene (D030051N19Rik) and two CpG islands, complete sequence
CL1371.Contig1_A0A	--
CL1372.Contig1_A0A	Mus musculus chromosome 7, clone RP24-562C11, complete sequence
CL1373.Contig1_A0A	Drosophila grimshawi GH11539 (Dgri\GH11539), mRNA
CL1374.Contig1_A0A	--
CL1375.Contig1_A0A	--
CL1376.Contig1_A0A	Drosophila ananassae GF11205 (Dana\GF11205), mRNA
CL1377.Contig1_A0A	Mus musculus 10 BAC RP23-367D2 (Roswell Park Cancer Institute (C57BL/6J Female) Mouse BAC Library) complete sequence
CL1378.Contig1_A0A	--
CL1379.Contig1_A0A	--
CL138.Contig1_A0A	--
CL1380.Contig1_A0A	--
CL1381.Contig1_A0A	--
CL1382.Contig1_A0A	Zebrafish DNA sequence from clone CH211-213B7 in linkage group 16, complete sequence
CL1383.Contig1_A0A	Trypanosoma brucei chromosome 8 clone RPCI93-30K1, complete sequence
CL1384.Contig1_A0A	--
CL1385.Contig1_A0A	Drosophila melanogaster hu li tai shao (hts), transcript variant O, mRNA
CL1386.Contig1_A0A	--
CL1387.Contig1_A0A	--
CL1388.Contig1_A0A	--
CL139.Contig1_A0A	--
CL1390.Contig1_A0A	--
CL1391.Contig1_A0A	Homo sapiens BAC clone RP11-477N3 from 2, complete sequence
CL1392.Contig1_A0A	--
CL1393.Contig1_A0A	Dictyostelium discoideum AX4 RanBP2-type zinc finger (DDB_G0302588) mRNA, complete cds
CL1394.Contig1_A0A	--
CL1395.Contig1_A0A	--
CL1396.Contig1_A0A	Mus musculus chromosome 18, clone RP23-270E10, complete sequence
CL1397.Contig1_A0A	Mouse DNA sequence from clone RP24-79J8 on chromosome 9, complete sequence
CL1398.Contig1_A0A	--
CL1399.Contig1_A0A	--
CL14.Contig1_A0A	Scylla paramamosain endonuclease-reverse transcriptase-like protein mRNA, partial cds
CL14.Contig2_A0A	Scylla serrata clone SSF21 microsatellite sequence
CL140.Contig1_A0A	Drosophila sechellia GM21767 (Dsec\GM21767), mRNA
CL1401.Contig1_A0A	--
CL1402.Contig1_A0A	--
CL1403.Contig1_A0A	--
CL1404.Contig1_A0A	--
CL1405.Contig1_A0A	--
CL1406.Contig1_A0A	--
CL1407.Contig1_A0A	--
CL1408.Contig1_A0A	--
CL1409.Contig1_A0A	--
CL141.Contig1_A0A	--
CL1410.Contig1_A0A	--
CL1411.Contig1_A0A	--
CL1413.Contig1_A0A	Hypophthalmichthys molitrix clone BL108 microsatellite sequence
CL1414.Contig1_A0A	--
CL1415.Contig1_A0A	--
CL1416.Contig1_A0A	Equus caballus microsatellite DNA, locus ABGe11878
CL1417.Contig1_A0A	--
CL1418.Contig1_A0A	--
CL1419.Contig1_A0A	Rattus norvegicus Y Chr BAC RNECO-306A14 (Amplicon Express Rat SHR-Akr (EcoR1 Digest) BAC library) complete sequence
CL142.Contig1_A0A	--
CL1420.Contig1_A0A	--
CL1421.Contig1_A0A	--
CL1422.Contig1_A0A	--
CL1423.Contig1_A0A	--
CL1424.Contig1_A0A	--
CL1425.Contig1_A0A	Pig DNA sequence from clone CH242-239N1 on chromosome X, complete sequence
CL1426.Contig1_A0A	--
CL1427.Contig1_A0A	--
CL1428.Contig1_A0A	--
CL1429.Contig1_A0A	--
CL143.Contig1_A0A	--
CL1430.Contig1_A0A	Rattus norvegicus Y Chr BAC RNAEX-244D15 (Amplicon Express Rat SHR-Akr BAC library) complete sequence
CL1432.Contig1_A0A	--
CL1433.Contig1_A0A	Gallus gallus BAC clone CH261-100J4 from chromosome z, complete sequence
CL1434.Contig1_A0A	Mus musculus BAC clone RP23-47P24 from 9, complete sequence
CL1439.Contig1_A0A	--
CL144.Contig1_A0A	--
CL1440.Contig1_A0A	--
CL1441.Contig1_A0A	--
CL1442.Contig1_A0A	--
CL1443.Contig1_A0A	--
CL1444.Contig1_A0A	--
CL1445.Contig1_A0A	--
CL1446.Contig1_A0A	--
CL1447.Contig1_A0A	Mus musculus BAC clone RP24-200M15 from chromosome 12, complete sequence
CL1448.Contig1_A0A	Mus musculus BAC clone RP23-160D6 from 8, complete sequence
CL1449.Contig1_A0A	--
CL145.Contig1_A0A	--
CL1450.Contig1_A0A	--
CL1451.Contig1_A0A	--
CL1452.Contig1_A0A	--
CL1453.Contig1_A0A	--
CL1454.Contig1_A0A	--
CL1455.Contig1_A0A	--
CL1456.Contig1_A0A	Eriocheir japonica clone J2.17-15 microsatellite sequence
CL1457.Contig1_A0A	--
CL1458.Contig1_A0A	--
CL1459.Contig1_A0A	Rhesus Macaque BAC CH250-63J20 () complete sequence
CL146.Contig1_A0A	--
CL1460.Contig1_A0A	--
CL1461.Contig1_A0A	Eriocheir sinensis clone HLJEsin14 microsatellite sequence
CL1462.Contig1_A0A	--
CL1463.Contig1_A0A	Drosophila melanogaster chromosome X, complete sequence
CL1464.Contig1_A0A	--
CL1465.Contig1_A0A	--
CL1466.Contig1_A0A	--
CL1467.Contig1_A0A	--
CL1468.Contig1_A0A	--
CL1469.Contig1_A0A	--
CL147.Contig1_A0A	--
CL1470.Contig1_A0A	Homo sapiens trafficking protein particle complex 9 (TRAPPC9), RefSeqGene on chromosome 8
CL1471.Contig1_A0A	--
CL1472.Contig1_A0A	Mouse DNA sequence from clone RP23-70K10 on chromosome 2 Contains the 3' end of a novel gene (4930412O20Rik) and the Kai1 gene for kangai 1 (suppression of tumorigenicity 6 prostate), complete sequence
CL1473.Contig1_A0A	--
CL1474.Contig1_A0A	--
CL1475.Contig1_A0A	--
CL1476.Contig1_A0A	--
CL1477.Contig1_A0A	--
CL1478.Contig1_A0A	--
CL148.Contig1_A0A	Plasmodium berghei strain ANKA hypothetical protein (PB300810.00.0) partial mRNA
CL1480.Contig1_A0A	Eriocheir sinensis fatty acid-binding protein 1 (FABP1) gene, complete cds
CL1481.Contig1_A0A	--
CL1482.Contig1_A0A	--
CL1483.Contig1_A0A	--
CL1484.Contig1_A0A	--
CL1485.Contig1_A0A	--
CL1486.Contig1_A0A	--
CL1487.Contig1_A0A	--
CL1488.Contig1_A0A	Mouse DNA sequence from clone RP23-109O11 on chromosome 4 Contains a ribosomal protein L7a (Rpl7a) pseudogene, complete sequence
CL1489.Contig1_A0A	Mus musculus 6 BAC RP23-435I16 (Roswell Park Cancer Institute (C57BL/6J Female) Mouse BAC Library) complete sequence
CL1490.Contig1_A0A	Homo sapiens chromosome 8 clone CTB-875C8 map 8q24.2, complete sequence
CL1491.Contig1_A0A	Mouse DNA sequence from clone RP23-147K24 on chromosome 11 Contains a serine/threonine kinase 16 (Stk16) pseudogene pseudogene, complete sequence
CL1492.Contig1_A0A	Mouse DNA sequence from clone RP23-369O15 on chromosome X Contains two CpG islands, complete sequence
CL1493.Contig1_A0A	--
CL1494.Contig1_A0A	--
CL1495.Contig1_A0A	--
CL1496.Contig1_A0A	--
CL1497.Contig1_A0A	--
CL1498.Contig1_A0A	--
CL1499.Contig1_A0A	--
CL15.Contig3_A0A	--
CL150.Contig1_A0A	Mus musculus chromosome 8, clone RP24-68F20, complete sequence
CL1500.Contig1_A0A	--
CL1501.Contig1_A0A	Zebrafish DNA sequence from clone CH73-173P19 in linkage group 16, complete sequence
CL1502.Contig1_A0A	--
CL1503.Contig1_A0A	--
CL1504.Contig1_A0A	--
CL1505.Contig1_A0A	--
CL1506.Contig1_A0A	Rattus norvegicus 20 BAC CH230-186I2 (Children's Hospital Oakland Research Institute) complete sequence
CL1507.Contig1_A0A	--
CL1508.Contig1_A0A	--
CL1509.Contig1_A0A	--
CL151.Contig1_A0A	--
CL1510.Contig1_A0A	--
CL1511.Contig1_A0A	--
CL1512.Contig1_A0A	--
CL1513.Contig1_A0A	Zebrafish DNA sequence from clone DKEY-207B20 in linkage group 11, complete sequence
CL1514.Contig1_A0A	Eimeria tenella chromosome 1, ordered contigs
CL1515.Contig1_A0A	--
CL1516.Contig1_A0A	--
CL1517.Contig1_A0A	Rattus norvegicus Y Chr BAC RNAEX-278F01 (Amplicon Express Rat SHR-Akr BAC library) complete sequence
CL1518.Contig1_A0A	--
CL1519.Contig1_A0A	Mus musculus BAC clone RP23-251K17 from chromosome 7, complete sequence
CL152.Contig1_A0A	--
CL1520.Contig1_A0A	Eimeria tenella chromosome 1, ordered contigs
CL1521.Contig1_A0A	--
CL1522.Contig1_A0A	Anopheles gambiae str. PEST AGAP003177-PA (AgaP_AGAP003177) mRNA, complete cds
CL1523.Contig1_A0A	Drosophila grimshawi GH10581 (Dgri\GH10581), mRNA
CL1524.Contig1_A0A	--
CL1525.Contig1_A0A	Leishmania major strain Friedlin complete genome, chromosome 12
CL1526.Contig1_A0A	--
CL1527.Contig1_A0A	--
CL1528.Contig1_A0A	--
CL1529.Contig1_A0A	--
CL153.Contig1_A0A	--
CL1530.Contig1_A0A	--
CL1531.Contig1_A0A	--
CL1532.Contig1_A0A	--
CL1533.Contig1_A0A	Mus musculus BAC clone RP23-100C6 from chromosome 13, complete sequence
CL1535.Contig1_A0A	Nasonia vitripennis calmodulin-like (LOC100123509), mRNA
CL1537.Contig1_A0A	--
CL1538.Contig1_A0A	Drosophila pseudoobscura pseudoobscura GA13393 (Dpse\GA13393), mRNA
CL1539.Contig1_A0A	--
CL154.Contig1_A0A	Mouse DNA sequence from clone RP23-65A22 on chromosome X Contains a developmental pluripotency associated 2 (Dppa2) pseudogene, the Nxf2 gene for nuclear RNA export factor 2, the gene for a novel protein (ortholog of human zinc finger, matrin type 1 ZMAT1), a novel gene and a CpG island, complete sequence
CL1540.Contig1_A0A	Mus musculus BAC clone RP23-251K17 from chromosome 7, complete sequence
CL1541.Contig1_A0A	Danio rerio zgc:153679 (zgc:153679), mRNA >gi|115291988|gb|BC122377.1| Danio rerio zgc:153679, mRNA (cDNA clone MGC:153679 IMAGE:8104871), complete cds
CL1542.Contig1_A0A	--
CL1543.Contig1_A0A	--
CL1544.Contig1_A0A	--
CL1545.Contig1_A0A	Mus musculus BAC clone RP23-91I19 from chromosome 9, complete sequence
CL1546.Contig1_A0A	--
CL1547.Contig1_A0A	--
CL1548.Contig1_A0A	Mouse DNA sequence from clone RP23-9G13 on chromosome 11, complete sequence
CL1549.Contig1_A0A	--
CL155.Contig1_A0A	--
CL1550.Contig1_A0A	--
CL1551.Contig1_A0A	--
CL1552.Contig1_A0A	--
CL1553.Contig1_A0A	--
CL1554.Contig1_A0A	Schistosoma mansoni NF-YA subunit (Smp_030250) mRNA, complete cds
CL1555.Contig1_A0A	Mouse DNA sequence from clone RP23-224C23 on chromosome 2 Contains the 3' end of the Rif1 gene for Rap1 interacting factor 1 homolog (yeast) and the 3' end of the Neb gene for nebulin, complete sequence
CL1556.Contig1_A0A	Homo sapiens chromosome 11, clone RP11-5O5, complete sequence
CL1557.Contig1_A0A	Zebrafish DNA sequence from clone CH1073-475M10 in linkage group 11, complete sequence
CL1558.Contig1_A0A	--
CL1559.Contig1_A0A	PREDICTED: Nasonia vitripennis semaphorin-1A-like (LOC100123597), mRNA
CL156.Contig1_A0A	--
CL1560.Contig1_A0A	--
CL1561.Contig1_A0A	--
CL1562.Contig1_A0A	--
CL1563.Contig1_A0A	--
CL1564.Contig1_A0A	Mus musculus BAC clone RP23-410B24 from 8, complete sequence
CL1565.Contig1_A0A	PREDICTED: Pan troglodytes growth/differentiation factor 6-like (LOC472823), mRNA
CL1566.Contig1_A0A	--
CL1567.Contig1_A0A	PREDICTED: Oryctolagus cuniculus tubulin, beta 2 (LOC100349792), mRNA
CL1569.Contig1_A0A	Haliotis discus hannai microsatellite CHh121 sequence
CL1570.Contig1_A0A	Homo sapiens BAC clone RP11-192P23 from 4, complete sequence
CL1571.Contig1_A0A	Dictyostelium discoideum AX4 hypothetical protein (DDB_G0286295) mRNA, complete cds
CL1572.Contig1_A0A	Mus musculus BAC clone RP23-155I21 from chromosome 2, complete sequence
CL1573.Contig1_A0A	--
CL1574.Contig1_A0A	--
CL1575.Contig1_A0A	--
CL1576.Contig1_A0A	--
CL1577.Contig1_A0A	--
CL1578.Contig1_A0A	--
CL1579.Contig1_A0A	Rattus norvegicus Y Chr BAC RNECO-200B10 (Amplicon Express Rat SHR-Akr (EcoR1 Digest) BAC library) complete sequence
CL158.Contig1_A0A	--
CL1580.Contig1_A0A	--
CL1582.Contig1_A0A	Homo sapiens chromosome 17, clone CTD-2535L24, complete sequence
CL1583.Contig1_A0A	Canis familiaris chromosome 6, clone XX-302M17, complete sequence
CL1584.Contig1_A0A	PREDICTED: Loxodonta africana sulfatase 2 (SULF2), mRNA
CL1585.Contig1_A0A	--
CL1586.Contig1_A0A	Scylla paramamosain sodium-dependent phosphate transporter mRNA, partial cds
CL1587.Contig1_A0A	Culex quinquefasciatus ecotropic viral integration site, mRNA
CL1588.Contig1_A0A	Homo sapiens chromosome 17, clone RP11-135N5, complete sequence
CL1589.Contig1_A0A	--
CL159.Contig1_A0A	--
CL1592.Contig1_A0A	--
CL1593.Contig1_A0A	Culex pipiens quinquefasciatus, clone Culex pipiens quinquefasciatus-3940144D9, complete sequence
CL1594.Contig1_A0A	--
CL1595.Contig1_A0A	--
CL1596.Contig1_A0A	Libinia emarginata voucher LemMALA acetylglucosaminyl-transferase mRNA, partial cds
CL1597.Contig1_A0A	Scylla paramamosain sodium-dependent phosphate transporter mRNA, partial cds
CL1598.Contig1_A0A	Anopheles gambiae str. PEST AGAP000682-PA (AgaP_AGAP000682) mRNA, partial cds
CL1599.Contig1_A0A	Anopheles gambiae str. PEST AGAP000682-PA (AgaP_AGAP000682) mRNA, partial cds
CL16.Contig1_A0A	--
CL160.Contig1_A0A	--
CL1600.Contig1_A0A	--
CL1601.Contig1_A0A	--
CL1602.Contig1_A0A	--
CL1603.Contig1_A0A	Chrysemys picta BAC clone CHY3-38H12 from chromosome unknown, complete sequence
CL1604.Contig1_A0A	Mouse DNA sequence from clone RP23-168C6 on chromosome 4 Contains a ribosomal protein S6 (Rps6) pseudogene and a novel gene, complete sequence
CL1605.Contig1_A0A	Dictyostelium discoideum AX4 RanBP2-type zinc finger (DDB_G0302588) mRNA, complete cds
CL1606.Contig1_A0A	Drosophila yakuba GE13637 (Dyak\GE13637), mRNA
CL1607.Contig1_A0A	PREDICTED: Nasonia vitripennis DOMON domain-containing protein CG14681-like (LOC100118904), mRNA
CL1608.Contig1_A0A	--
CL1609.Contig1_A0A	--
CL161.Contig1_A0A	Leishmania major strain Friedlin complete genome, chromosome 12
CL1610.Contig1_A0A	Mus musculus BAC clone RP23-480E8 from chromosome 5, complete sequence
CL1611.Contig1_A0A	--
CL1612.Contig1_A0A	Anopheles gambiae str. PEST AGAP000682-PA (AgaP_AGAP000682) mRNA, partial cds
CL1613.Contig1_A0A	Pig DNA sequence from clone CH242-52L14 on chromosome X, complete sequence
CL1614.Contig1_A0A	--
CL1615.Contig1_A0A	Mus musculus chromosome 15, clone RP24-310D6, complete sequence
CL1616.Contig1_A0A	--
CL1617.Contig1_A0A	Rattus norvegicus Y Chr BAC RNECO-200B10 (Amplicon Express Rat SHR-Akr (EcoR1 Digest) BAC library) complete sequence
CL1618.Contig1_A0A	Eriocheir sinensis cystatin mRNA, complete cds
CL1619.Contig1_A0A	Nasonia vitripennis calmodulin-like (LOC100123509), mRNA
CL162.Contig1_A0A	Mus musculus chromosome 17, clone RP23-268C14, complete sequence
CL1620.Contig1_A0A	--
CL1621.Contig1_A0A	--
CL1622.Contig1_A0A	Danio rerio isocitrate dehydrogenase 1 (NADP+), soluble, mRNA (cDNA clone MGC:192657 IMAGE:100061114), complete cds
CL1623.Contig1_A0A	--
CL1624.Contig1_A0A	PREDICTED: Pan troglodytes feline leukemia virus subgroup C cellular receptor family, member 2, transcript variant 1 (FLVCR2), mRNA
CL1625.Contig1_A0A	--
CL1626.Contig1_A0A	--
CL1628.Contig1_A0A	--
CL1629.Contig1_A0A	--
CL163.Contig1_A0A	Homo sapiens coactivator-associated arginine methyltransferase 1 pseudogene 1 (CARM1P1) on chromosome 9
CL1630.Contig1_A0A	Rattus norvegicus Y Chr BAC RNECO-125C24 (Amplicon Express Rat SHR-Akr (EcoR1 Digest) BAC library) complete sequence
CL1631.Contig1_A0A	Homo sapiens chromosome X clone RP11-185O17 map p11.4, complete sequence
CL1632.Contig1_A0A	--
CL1633.Contig1_A0A	--
CL1634.Contig1_A0A	--
CL1635.Contig1_A0A	--
CL1637.Contig1_A0A	--
CL1638.Contig1_A0A	--
CL1639.Contig1_A0A	Mus musculus BAC clone RP23-430G6 from chromosome 5, complete sequence
CL164.Contig1_A0A	Mus musculus chromosome 1, clone RP24-510P18, complete sequence
CL164.Contig2_A0A	Mus musculus chromosome 1, clone RP24-510P18, complete sequence
CL1640.Contig1_A0A	--
CL1641.Contig1_A0A	Mouse DNA sequence from clone RP23-19H23 on chromosome 11 Contains a glyceraldehyde-3-phosphate dehydrogenase (Gapd) pseudogene and a ribosomal protein L36 (Rpl36) pseudogene, complete sequence
CL1642.Contig1_A0A	--
CL1643.Contig1_A0A	--
CL1644.Contig1_A0A	--
CL1645.Contig1_A0A	--
CL1646.Contig1_A0A	--
CL1647.Contig1_A0A	Mouse DNA sequence from clone RP23-413M22 on chromosome 11, complete sequence
CL1648.Contig1_A0A	Gallus gallus BAC clone CH261-152H24 from chromosome z, complete sequence
CL1649.Contig1_A0A	Mus musculus BAC clone RP23-377G8 from chromosome 12, complete sequence
CL165.Contig1_A0A	--
CL1650.Contig1_A0A	Mus musculus chromosome 1, clone RP23-283D3, complete sequence
CL1651.Contig1_A0A	--
CL1652.Contig1_A0A	--
CL1653.Contig1_A0A	--
CL1654.Contig1_A0A	Mus musculus chromosome 5, clone RP24-332C17, complete sequence
CL1655.Contig1_A0A	Mouse DNA sequence from clone RP23-282I18 on chromosome 4, complete sequence
CL1656.Contig1_A0A	--
CL1657.Contig1_A0A	--
CL1658.Contig1_A0A	--
CL1659.Contig1_A0A	Pan troglodytes BAC clone CH251-168F22 from chromosome x, complete sequence
CL166.Contig1_A0A	--
CL1660.Contig1_A0A	--
CL1661.Contig1_A0A	--
CL1662.Contig1_A0A	--
CL1663.Contig1_A0A	--
CL1664.Contig1_A0A	--
CL1665.Contig1_A0A	Zebrafish DNA sequence from clone DKEY-148G19 in linkage group 1, complete sequence
CL1666.Contig1_A0A	--
CL1667.Contig1_A0A	--
CL1668.Contig1_A0A	Mus musculus chromosome 1, clone RP23-413H17, complete sequence
CL1669.Contig1_A0A	--
CL167.Contig1_A0A	--
CL1670.Contig1_A0A	Zebrafish DNA sequence from clone CH211-71K14 in linkage group 1 Contains the 5' end of the ctnna2 gene for catenin (cadherin-associated protein) alpha 2 and two CpG islands, complete sequence
CL1671.Contig1_A0A	--
CL1672.Contig1_A0A	--
CL1673.Contig1_A0A	--
CL1674.Contig1_A0A	Mus musculus BAC clone RP24-158J16 from chromosome 5, complete sequence
CL1675.Contig1_A0A	--
CL1676.Contig1_A0A	Zebrafish DNA sequence from clone RP71-42C1, complete sequence
CL1678.Contig1_A0A	Trichomonas vaginalis G3 DNA-directed RNA polymerase I 190 kDa polypeptide-related protein (TVAG_396430) partial mRNA
CL1679.Contig1_A0A	--
CL168.Contig1_A0A	--
CL1680.Contig1_A0A	Mus musculus chromosome 18, clone RP24-87N19, complete sequence
CL1681.Contig1_A0A	Mus musculus chromosome 8, clone RP24-331K7, complete sequence
CL1682.Contig1_A0A	--
CL1683.Contig1_A0A	--
CL1684.Contig1_A0A	--
CL1685.Contig1_A0A	--
CL1686.Contig1_A0A	Dictyostelium discoideum AX4 RanBP2-type zinc finger (DDB_G0302588) mRNA, complete cds
CL1687.Contig1_A0A	Drosophila simulans GD10263 (Dsim\GD10263), mRNA
CL1688.Contig1_A0A	--
CL1689.Contig1_A0A	Anopheles gambiae str. PEST AGAP000682-PA (AgaP_AGAP000682) mRNA, partial cds
CL169.Contig1_A0A	Gryllus bimaculatus mRNA, GBcontig28638
CL1691.Contig1_A0A	Pan troglodytes BAC clone CH251-656J8 from chromosome 7, complete sequence
CL1692.Contig1_A0A	Culex quinquefasciatus o-linked N-acetylglucosamine transferase, ogt, mRNA
CL1693.Contig1_A0A	PREDICTED: Pan troglodytes RAS protein activator like 2, transcript variant 7 (RASAL2), mRNA
CL1694.Contig1_A0A	--
CL1695.Contig1_A0A	--
CL1696.Contig1_A0A	--
CL1697.Contig1_A0A	--
CL1698.Contig1_A0A	--
CL1699.Contig1_A0A	Mus musculus BAC clone RP24-332H21 from 12, complete sequence
CL17.Contig1_A0A	Plasmodiophora brassicae 23S ribosomal RNA gene, partial sequence; mitochondrial gene for mitochondrial product
CL170.Contig1_A0A	PREDICTED: Taeniopygia guttata similar to eosinophil chemotactic cytokine (LOC100219821), partial mRNA
CL1700.Contig1_A0A	Human DNA sequence from clone RP11-462B18 on chromosome 9p13.1-21.1 Contains a pseudogene similar to part of membrane guanylyl cyclase, a ribosomal protein S11 (RPS11) pseudogene, a novel gene and a CpG island, complete sequence
CL1701.Contig1_A0A	--
CL1702.Contig1_A0A	--
CL1703.Contig1_A0A	--
CL1705.Contig1_A0A	--
CL1706.Contig1_A0A	--
CL1707.Contig1_A0A	PREDICTED: Pan troglodytes disks large homolog 3-like (LOC100609853), miscRNA
CL1708.Contig1_A0A	--
CL1709.Contig1_A0A	--
CL171.Contig1_A0A	--
CL1710.Contig1_A0A	Haliotis discus hannai DNA, microsatellite marker HP49
CL1711.Contig1_A0A	--
CL1712.Contig1_A0A	--
CL1713.Contig1_A0A	Mus musculus chromosome 8, clone RP23-395P10, complete sequence
CL1714.Contig1_A0A	--
CL1715.Contig1_A0A	Drosophila grimshawi GH11889 (Dgri\GH11889), mRNA
CL1716.Contig1_A0A	--
CL1718.Contig1_A0A	Eimeria maxima cys (partial), ama-1 and tef (partial) genes, strain Weybridge, clone EmaxBAC8f18
CL1719.Contig1_A0A	--
CL172.Contig1_A0A	Bombyx mori DNA, subtelomere region, clone:#2-8; 5'end
CL1720.Contig1_A0A	--
CL1721.Contig1_A0A	--
CL1722.Contig1_A0A	--
CL1723.Contig1_A0A	--
CL1724.Contig1_A0A	Dictyostelium discoideum AX4 tRNA/rRNA methyltransferase SpoU family protein (DG2033) mRNA, complete cds
CL1725.Contig1_A0A	--
CL1726.Contig1_A0A	--
CL1727.Contig1_A0A	PREDICTED: Taeniopygia guttata similar to TBC1 domain family, member 10A (LOC100231093), mRNA
CL1728.Contig1_A0A	--
CL1729.Contig1_A0A	--
CL173.Contig1_A0A	--
CL1730.Contig1_A0A	Zebrafish DNA sequence from clone CH211-133P16 in linkage group 7, complete sequence
CL1731.Contig1_A0A	Mus musculus, clone RP23-408J7, complete sequence
CL1732.Contig1_A0A	--
CL1734.Contig1_A0A	Zebrafish DNA sequence from clone CH211-89H11, complete sequence
CL1735.Contig1_A0A	Eriocheir sinensis clone HLJEsin34 microsatellite sequence
CL1736.Contig1_A0A	--
CL1737.Contig1_A0A	--
CL1738.Contig1_A0A	--
CL1739.Contig1_A0A	Zebrafish DNA sequence from clone CH73-233F7 in linkage group 14, complete sequence
CL174.Contig1_A0A	--
CL1740.Contig1_A0A	--
CL1744.Contig1_A0A	--
CL1746.Contig1_A0A	--
CL1747.Contig1_A0A	--
CL1748.Contig1_A0A	--
CL1750.Contig1_A0A	--
CL1753.Contig1_A0A	--
CL176.Contig1_A0A	--
CL1761.Contig1_A0A	--
CL1764.Contig1_A0A	--
CL1767.Contig1_A0A	--
CL1768.Contig1_A0A	Homo sapiens E74-like factor 4 (ets domain transcription factor) (ELF4), RefSeqGene on chromosome X
CL177.Contig1_A0A	Mus musculus chromosome 3, clone RP24-346C8, complete sequence
CL1771.Contig1_A0A	--
CL1777.Contig1_A0A	--
CL1779.Contig1_A0A	--
CL178.Contig1_A0A	--
CL1780.Contig1_A0A	--
CL1781.Contig1_A0A	--
CL1783.Contig1_A0A	Chlorocebus aethiops BAC clone CH252-352L24 from chromosome 6, complete sequence
CL1784.Contig1_A0A	--
CL1786.Contig1_A0A	Cancer magister clone Cma48 microsatellite sequence
CL1787.Contig1_A0A	--
CL1789.Contig1_A0A	PREDICTED: Amphimedon queenslandica la-related protein 1B-like (LOC100638355), mRNA
CL179.Contig1_A0A	--
CL1791.Contig1_A0A	--
CL1792.Contig1_A0A	--
CL1795.Contig1_A0A	--
CL1797.Contig1_A0A	Callorhinchus milii BAC clone IMCB_Eshark-21H12 from chromosome unknown, complete sequence
CL1798.Contig1_A0A	Hemigrapsus sanguineus isolate CP01 Na+/K+-ATPase alpha subunit-like mRNA, partial sequence
CL1799.Contig1_A0A	Mus musculus BAC clone RP23-162E15 from chromosome 14, complete sequence
CL18.Contig1_A0A	--
CL18.Contig2_A0A	--
CL180.Contig1_A0A	--
CL180.Contig2_A0A	Zebrafish DNA sequence from clone CH211-144B6 in linkage group 9 Contains part of the gene for a novel protein similar to vertebrate low density lipoprotein-related protein 1B (deleted in tumors) (LRP1B), complete sequence
CL1801.Contig1_A0A	--
CL1802.Contig1_A0A	--
CL1803.Contig1_A0A	--
CL1804.Contig1_A0A	Rattus norvegicus Y Chr BAC RNECO-169L14 (Amplicon Express Rat SHR-Akr (EcoR1 Digest) BAC library) complete sequence
CL1805.Contig1_A0A	--
CL1806.Contig1_A0A	Homo sapiens SCG10 like-protein, helicase-like protein NHL, M68, and ADP-ribosylation factor related protein 1 (ARFRP1) genes, complete cds
CL1807.Contig1_A0A	--
CL1808.Contig1_A0A	--
CL1809.Contig1_A0A	--
CL1810.Contig1_A0A	--
CL1813.Contig1_A0A	--
CL1814.Contig1_A0A	--
CL1815.Contig1_A0A	--
CL1816.Contig1_A0A	--
CL1817.Contig1_A0A	--
CL1818.Contig1_A0A	--
CL1819.Contig1_A0A	--
CL182.Contig1_A0A	Mus musculus BAC clone RP24-87G10 from chromosome 15, complete sequence
CL1820.Contig1_A0A	--
CL1821.Contig1_A0A	--
CL1822.Contig1_A0A	--
CL1823.Contig1_A0A	PREDICTED: Mus musculus RIKEN cDNA 4932416K20 gene (4932416K20Rik), miscRNA
CL1824.Contig1_A0A	TPA: TPA_exp: Tetrahymena thermophila 40S ribosomal protein rpS11e mRNA, complete cds
CL1825.Contig1_A0A	Homo sapiens chromosome 5 clone RP11-703G5, complete sequence
CL1826.Contig1_A0A	Mus musculus BAC clone RP24-401I1 from chromosome 18, complete sequence
CL1827.Contig1_A0A	Mus musculus chromosome 7, clone RP24-330M21, complete sequence
CL183.Contig1_A0A	--
CL183.Contig2_A0A	--
CL183.Contig3_A0A	--
CL1830.Contig1_A0A	--
CL1836.Contig1_A0A	Tridacna crocea clone Tc_92 microsatellite sequence
CL1837.Contig1_A0A	--
CL1839.Contig1_A0A	--
CL184.Contig1_A0A	Crocodylus porosus clone CpP4304 microsatellite sequence
CL1840.Contig1_A0A	--
CL1841.Contig1_A0A	--
CL1842.Contig1_A0A	Schistosoma mansoni genome sequence supercontig Smp_scaff000629
CL1843.Contig1_A0A	--
CL1844.Contig1_A0A	--
CL1845.Contig1_A0A	--
CL1846.Contig1_A0A	--
CL1847.Contig1_A0A	Zebrafish DNA sequence from clone CH73-42D14 in linkage group 5, complete sequence
CL185.Contig1_A0A	--
CL1851.Contig1_A0A	--
CL1852.Contig1_A0A	--
CL1857.Contig1_A0A	--
CL1859.Contig1_A0A	--
CL186.Contig1_A0A	--
CL1862.Contig1_A0A	--
CL1863.Contig1_A0A	--
CL187.Contig1_A0A	--
CL1875.Contig1_A0A	Mus musculus BAC clone RP24-385O22 from chromosome 2, complete sequence
CL1876.Contig1_A0A	--
CL1883.Contig1_A0A	--
CL1884.Contig1_A0A	Homo sapiens BAC clone RP11-295K1 from 2, complete sequence
CL189.Contig1_A0A	Human DNA sequence from clone RP11-98E22 on chromosome 9q33.1-33.3 Contains a CpG island, complete sequence
CL1890.Contig1_A0A	--
CL19.Contig1_A0A	Homo sapiens 12q BAC RP11-346L11 (Roswell Park Cancer Institute Human BAC Library) complete sequence
CL19.Contig2_A0A	Dictyostelium discoideum AX4 PHD zinc finger-containing protein (DDB_G0282427) mRNA, complete cds
CL19.Contig3_A0A	Dictyostelium discoideum AX4 PHD zinc finger-containing protein (DDB_G0282427) mRNA, complete cds
CL19.Contig4_A0A	Perkinsus marinus ATCC 50983 hypothetical protein, mRNA
CL19.Contig5_A0A	Perkinsus marinus ATCC 50983 hypothetical protein, mRNA
CL19.Contig6_A0A	Homo sapiens 12q BAC RP11-346L11 (Roswell Park Cancer Institute Human BAC Library) complete sequence
CL190.Contig1_A0A	--
CL1904.Contig1_A0A	Felis catus BAC clone FCAB-82H12 from chromosome unknown, complete sequence
CL1906.Contig1_A0A	--
CL1910.Contig1_A0A	Mus musculus chromosome 3, clone RP24-111E3, complete sequence
CL1911.Contig1_A0A	--
CL1912.Contig1_A0A	--
CL192.Contig1_A0A	--
CL1921.Contig1_A0A	--
CL1923.Contig1_A0A	--
CL1924.Contig1_A0A	--
CL1926.Contig1_A0A	--
CL1929.Contig1_A0A	Mus musculus 10 BAC RP24-186E11 (Roswell Park Cancer Institute (C57BL/6J Male) Mouse BAC Library) complete sequence
CL193.Contig1_A0A	--
CL1930.Contig1_A0A	--
CL1931.Contig1_A0A	--
CL1932.Contig1_A0A	Human DNA sequence from clone RP3-492L20 on chromosome 6, complete sequence
CL1933.Contig1_A0A	Dictyostelium discoideum AX4 proteasome activator complex subunit 4 (psmE4) mRNA, complete cds
CL1939.Contig1_A0A	--
CL194.Contig1_A0A	--
CL1941.Contig1_A0A	--
CL1947.Contig1_A0A	--
CL1949.Contig1_A0A	--
CL195.Contig1_A0A	--
CL1950.Contig1_A0A	--
CL1951.Contig1_A0A	--
CL1953.Contig1_A0A	--
CL1954.Contig1_A0A	--
CL1955.Contig1_A0A	Monosiga brevicollis MX1 predicted protein MONBRDRAFT_32467 mRNA, complete cds
CL1957.Contig1_A0A	Mus musculus chromosome 7, clone RP23-207N2, complete sequence
CL1966.Contig1_A0A	--
CL1968.Contig1_A0A	--
CL1969.Contig1_A0A	--
CL197.Contig1_A0A	--
CL197.Contig2_A0A	Mus musculus BAC clone RP24-257N6 from chromosome 3, complete sequence
CL1970.Contig1_A0A	Rattus norvegicus BAC CH230-90B17 (Children's Hospital Oakland Research Institute Rat (BN/SsNHsd/MCW) BAC library) complete sequence
CL1971.Contig1_A0A	Gryllus bimaculatus mRNA, GBcontig04373
CL1973.Contig1_A0A	--
CL1974.Contig1_A0A	--
CL1977.Contig1_A0A	--
CL1978.Contig1_A0A	--
CL1979.Contig1_A0A	Trichomonas vaginalis G3 DNA-directed RNA polymerase I 190 kDa polypeptide-related protein (TVAG_396430) partial mRNA
CL198.Contig1_A0A	--
CL1980.Contig1_A0A	--
CL1982.Contig1_A0A	--
CL1983.Contig1_A0A	--
CL1986.Contig1_A0A	--
CL1987.Contig1_A0A	Human DNA sequence from clone RP3-407E4 on chromosome 6q12-13, complete sequence
CL1989.Contig1_A0A	--
CL199.Contig1_A0A	--
CL1990.Contig1_A0A	Mus musculus chromosome 8, clone RP24-388L13, complete sequence
CL1991.Contig1_A0A	--
CL1992.Contig1_A0A	--
CL1993.Contig1_A0A	--
CL1994.Contig1_A0A	--
CL1995.Contig1_A0A	Dictyostelium discoideum AX4 structural maintenance of chromosome protein (smc6) mRNA, complete cds
CL1996.Contig1_A0A	--
CL1998.Contig1_A0A	--
CL1999.Contig1_A0A	--
CL2.Contig1_A0A	--
CL2.Contig2_A0A	--
CL2.Contig3_A0A	--
CL2.Contig4_A0A	--
CL2.Contig5_A0A	--
CL2.Contig6_A0A	--
CL2.Contig7_A0A	--
CL20.Contig1_A0A	Eriocheir sinensis microsatellite ES44 sequence
CL200.Contig1_A0A	--
CL2000.Contig1_A0A	--
CL2001.Contig1_A0A	Gymnogyps californianus contig 76F microsatellite sequence
CL2002.Contig1_A0A	--
CL2003.Contig1_A0A	Scylla paramamosain thrombospondin-like protein-like mRNA, partial sequence
CL2004.Contig1_A0A	--
CL2005.Contig1_A0A	--
CL2006.Contig1_A0A	Passer domesticus clone G06 microsatellite sequence
CL2007.Contig1_A0A	Littorina natica calmodulin (LCaM IV) gene, intron 3
CL2008.Contig1_A0A	Pan troglodytes BAC clone CH251-487K17 from chromosome 7, complete sequence
CL2009.Contig1_A0A	--
CL201.Contig1_A0A	Mouse DNA sequence from clone DN-521A23 on chromosome 1, complete sequence
CL2010.Contig1_A0A	Mouse DNA sequence from clone DN-238O11 on chromosome 17, complete sequence
CL2011.Contig1_A0A	Mus musculus chromosome 18, clone RP23-270E10, complete sequence
CL2012.Contig1_A0A	Eriocheir hepuensis clone HPX-18 microsatellite sequence
CL2013.Contig1_A0A	--
CL2014.Contig1_A0A	Mus musculus BAC clone RP23-419P12 from chromosome 5, complete sequence
CL2016.Contig1_A0A	PREDICTED: Pan troglodytes TBC1 domain family, member 22A, transcript variant 2 (TBC1D22A), mRNA
CL2017.Contig1_A0A	Rattus norvegicus BAC CH230-125I15 (Children's Hospital Oakland Research Institute Rat (BN/SsNHsd/MCW) BAC library) complete sequence
CL2018.Contig1_A0A	--
CL2019.Contig1_A0A	--
CL202.Contig1_A0A	Mouse DNA sequence from clone WI1-632G16 on chromosome 2, complete sequence
CL2020.Contig1_A0A	--
CL2021.Contig1_A0A	--
CL2022.Contig1_A0A	--
CL2023.Contig1_A0A	--
CL2024.Contig1_A0A	--
CL2025.Contig1_A0A	--
CL2027.Contig1_A0A	--
CL2028.Contig1_A0A	--
CL2029.Contig1_A0A	--
CL203.Contig1_A0A	--
CL2031.Contig1_A0A	--
CL2032.Contig1_A0A	--
CL2033.Contig1_A0A	--
CL2034.Contig1_A0A	--
CL2036.Contig1_A0A	--
CL2037.Contig1_A0A	--
CL2038.Contig1_A0A	--
CL2039.Contig1_A0A	--
CL204.Contig1_A0A	Eriocheir sinensis myosin Va mRNA, complete cds
CL2040.Contig1_A0A	--
CL2041.Contig1_A0A	--
CL2042.Contig1_A0A	--
CL2043.Contig1_A0A	--
CL2045.Contig1_A0A	--
CL2048.Contig1_A0A	--
CL205.Contig1_A0A	--
CL2050.Contig1_A0A	--
CL2052.Contig1_A0A	--
CL2055.Contig1_A0A	Mus musculus BAC clone RP24-121M11 from 13, complete sequence
CL2057.Contig1_A0A	--
CL2058.Contig1_A0A	--
CL2059.Contig1_A0A	--
CL206.Contig1_A0A	Lucinidae gen. sp. TB-2010 partial 16S rRNA gene
CL2060.Contig1_A0A	--
CL2062.Contig1_A0A	--
CL2063.Contig1_A0A	--
CL2064.Contig1_A0A	--
CL2065.Contig1_A0A	--
CL2066.Contig1_A0A	--
CL2067.Contig1_A0A	Mus musculus BAC clone RP23-148G12 from chromosome 3, complete sequence
CL2069.Contig1_A0A	Mus musculus BAC clone RP24-465N15 from chromosome 17, complete sequence
CL207.Contig1_A0A	Eriocheir hepuensis clone HPX-18 microsatellite sequence
CL2070.Contig1_A0A	--
CL2071.Contig1_A0A	--
CL2072.Contig1_A0A	--
CL2073.Contig1_A0A	--
CL2074.Contig1_A0A	--
CL2075.Contig1_A0A	Mus musculus chromosome 19, clone RP24-290E5, complete sequence
CL2076.Contig1_A0A	--
CL2077.Contig1_A0A	--
CL2078.Contig1_A0A	--
CL2079.Contig1_A0A	--
CL208.Contig1_A0A	--
CL2080.Contig1_A0A	Eriocheir sinensis microsatellite ES36 sequence
CL2081.Contig1_A0A	Rattus norvegicus Y Chr BAC RNECO-169L14 (Amplicon Express Rat SHR-Akr (EcoR1 Digest) BAC library) complete sequence
CL2082.Contig1_A0A	--
CL2083.Contig1_A0A	--
CL2084.Contig1_A0A	--
CL2085.Contig1_A0A	Scylla paramamosain bromodomain containing 3-like protein-like mRNA, partial sequence
CL2086.Contig1_A0A	--
CL2087.Contig1_A0A	--
CL2088.Contig1_A0A	--
CL2089.Contig1_A0A	Dictyostelium discoideum AX4 histidine kinase (dhkA) mRNA, complete cds
CL209.Contig1_A0A	--
CL2090.Contig1_A0A	--
CL2091.Contig1_A0A	--
CL2092.Contig1_A0A	--
CL2093.Contig1_A0A	--
CL2094.Contig1_A0A	--
CL2095.Contig1_A0A	--
CL2096.Contig1_A0A	--
CL2097.Contig1_A0A	--
CL2098.Contig1_A0A	--
CL2099.Contig1_A0A	--
CL21.Contig1_A0A	--
CL210.Contig1_A0A	--
CL2100.Contig1_A0A	--
CL2101.Contig1_A0A	Mouse DNA sequence from clone RP23-413K17 on chromosome 4 Contains part of the Nphp4 gene for nephronophthisis 4 (juvenile) homolog (human) and one CpG island, complete sequence
CL2102.Contig1_A0A	PREDICTED: Taeniopygia guttata topoisomerase (DNA) I, mitochondrial (LOC100218520), mRNA
CL2103.Contig1_A0A	Pig DNA sequence from clone CH242-516H9 on chromosome X, complete sequence
CL2104.Contig1_A0A	--
CL2105.Contig1_A0A	Mus musculus BAC clone RP23-428O19 from chromosome 1, complete sequence
CL2106.Contig1_A0A	--
CL2107.Contig1_A0A	Zebrafish DNA sequence from clone DKEY-242M13 in linkage group 5 Contains part of the gene for a novel protein similar to vertebrate disabled homolog 1 (Drosophila) (DAB1) and a CpG island, complete sequence
CL2108.Contig1_A0A	--
CL211.Contig1_A0A	--
CL211.Contig2_A0A	--
CL2110.Contig1_A0A	Drosophila grimshawi GH12245 (Dgri\GH12245), mRNA
CL2111.Contig1_A0A	--
CL2112.Contig1_A0A	Mus musculus BAC clone RP23-338J1 from chromosome 9, complete sequence
CL2113.Contig1_A0A	--
CL2114.Contig1_A0A	--
CL2115.Contig1_A0A	--
CL2116.Contig1_A0A	Mus musculus BAC clone RP24-121M11 from 13, complete sequence
CL2117.Contig1_A0A	--
CL2118.Contig1_A0A	--
CL2119.Contig1_A0A	--
CL212.Contig1_A0A	Mouse DNA sequence from clone RP23-95M14 on chromosome 4 Contains the Olfr273 gene for olfactory receptor 273, a chaperonin subunit 3 (gamma) (Cct3) pseudogene, the Olfr272 gene for olfactory receptor 272, the olfactory receptor 271 pseudogene 1 Olfr271-ps1, the Olfr270 gene for olfactory receptor 270, the gene for a novel protein similar to nipsnap homolog 3A (C. elegans) (Nipsnap3a), the Nipsna…
CL2120.Contig1_A0A	Homo sapiens BAC clone RP11-296L20 from 4, complete sequence
CL2121.Contig1_A0A	--
CL2122.Contig1_A0A	--
CL2123.Contig1_A0A	--
CL2124.Contig1_A0A	--
CL2125.Contig1_A0A	--
CL2126.Contig1_A0A	Mouse DNA sequence from clone RP23-16O15 on chromosome 2 Contains the 5' end of the Ttc17 gene for tetratricopeptide repeat domain 17, an inosine triphosphatase (nucleoside triphosphate pyrophosphatase) (Itpa) pseudogene, the Api5 gene for apoptosis inhibitor 5, a novel gene and two CpG islands, complete sequence
CL2127.Contig1_A0A	--
CL2128.Contig1_A0A	--
CL2129.Contig1_A0A	--
CL213.Contig1_A0A	--
CL2130.Contig1_A0A	--
CL2131.Contig1_A0A	--
CL2132.Contig1_A0A	--
CL2133.Contig1_A0A	--
CL2134.Contig1_A0A	--
CL2135.Contig1_A0A	--
CL2136.Contig1_A0A	--
CL2137.Contig1_A0A	Gryllus bimaculatus mRNA, GBcontig04373
CL2138.Contig1_A0A	--
CL2139.Contig1_A0A	--
CL214.Contig1_A0A	--
CL2140.Contig1_A0A	--
CL2141.Contig1_A0A	--
CL2142.Contig1_A0A	--
CL2143.Contig1_A0A	--
CL2144.Contig1_A0A	--
CL2145.Contig1_A0A	--
CL2147.Contig1_A0A	--
CL2148.Contig1_A0A	Mus musculus chromosome 7, clone RP23-470P9, complete sequence
CL2149.Contig1_A0A	--
CL2151.Contig1_A0A	--
CL2152.Contig1_A0A	Schistosoma mansoni genome sequence supercontig Smp_scaff000006
CL2153.Contig1_A0A	Zebrafish DNA sequence from clone CH211-95N4 in linkage group 17, complete sequence
CL2154.Contig1_A0A	--
CL2155.Contig1_A0A	--
CL2156.Contig1_A0A	--
CL2157.Contig1_A0A	Zebrafish DNA sequence from clone DKEY-207B20 in linkage group 11, complete sequence
CL2158.Contig1_A0A	--
CL2159.Contig1_A0A	Human DNA sequence from clone RP13-440N7 on chromosome X, complete sequence
CL216.Contig1_A0A	--
CL2160.Contig1_A0A	Pig DNA sequence from clone CH242-272H8 on chromosome 7, complete sequence
CL2161.Contig1_A0A	--
CL2162.Contig1_A0A	--
CL2163.Contig1_A0A	--
CL2164.Contig1_A0A	--
CL2165.Contig1_A0A	--
CL2166.Contig1_A0A	--
CL2167.Contig1_A0A	Mus musculus BAC clone RP24-134L8 from chromosome 8, complete sequence
CL2168.Contig1_A0A	--
CL2169.Contig1_A0A	--
CL217.Contig1_A0A	--
CL2170.Contig1_A0A	--
CL2171.Contig1_A0A	--
CL2172.Contig1_A0A	Human DNA sequence from clone CITF22-62D4 on chromosome 22, complete sequence
CL2173.Contig1_A0A	Mus musculus chromosome 15, clone RP23-266F2, complete sequence
CL2174.Contig1_A0A	Eriocheir sinensis lipopolysaccharide and beta-1,3-glucan binding protein (LGBP) mRNA, complete cds
CL2175.Contig1_A0A	--
CL2176.Contig1_A0A	--
CL2177.Contig1_A0A	Human DNA sequence from clone RP5-1056J6 on chromosome 20, complete sequence
CL2178.Contig1_A0A	Mus musculus chromosome 1, clone RP24-172O22, complete sequence
CL2179.Contig1_A0A	--
CL218.Contig1_A0A	Eriocheir sinensis microsatellite ES19 sequence
CL2180.Contig1_A0A	--
CL2181.Contig1_A0A	--
CL2182.Contig1_A0A	Zebrafish DNA sequence from clone CH73-92K9, complete sequence
CL2183.Contig1_A0A	Helice tientsinensis microsatellite TJH14 sequence
CL2184.Contig1_A0A	--
CL2185.Contig1_A0A	Homo sapiens 3 BAC RP11-274J15 (Roswell Park Cancer Institute Human BAC Library) complete sequence
CL2186.Contig1_A0A	--
CL2187.Contig1_A0A	--
CL2188.Contig1_A0A	Rattus norvegicus CH230-103M6 (Children's Hospital Oakland Research Institute Rat (BN/SsNHsd/MCW) BAC library) complete sequence
CL2189.Contig1_A0A	--
CL219.Contig1_A0A	Eriocheir sinensis molt-inhibiting hormone 1 (MIH1) gene, complete cds
CL2190.Contig1_A0A	Gallus gallus BAC clone CH261-10C15 from chromosome z, complete sequence
CL2191.Contig1_A0A	Mus musculus BAC clone RP24-112K13 from chromosome 12, complete sequence
CL2192.Contig1_A0A	--
CL2193.Contig1_A0A	--
CL2194.Contig1_A0A	Mus musculus BAC clone RP23-179D3 from 12, complete sequence
CL2195.Contig1_A0A	--
CL2196.Contig1_A0A	--
CL22.Contig1_A0A	--
CL22.Contig2_A0A	--
CL22.Contig3_A0A	--
CL22.Contig4_A0A	--
CL220.Contig1_A0A	--
CL220.Contig2_A0A	--
CL221.Contig1_A0A	--
CL221.Contig2_A0A	--
CL222.Contig1_A0A	--
CL223.Contig1_A0A	--
CL225.Contig1_A0A	Lucinidae gen. sp. TB-2010 partial 16S rRNA gene
CL226.Contig1_A0A	--
CL227.Contig1_A0A	Mus musculus chromosome 16, clone RP23-231E23, complete sequence
CL228.Contig1_A0A	--
CL229.Contig1_A0A	--
CL23.Contig1_A0A	--
CL231.Contig1_A0A	--
CL232.Contig1_A0A	--
CL234.Contig1_A0A	--
CL235.Contig1_A0A	Zebrafish DNA sequence from clone CH1073-474I16 in linkage group 25, complete sequence
CL236.Contig1_A0A	--
CL237.Contig1_A0A	Mus musculus chromosome 7, clone RP24-121L4, complete sequence
CL238.Contig1_A0A	--
CL239.Contig1_A0A	--
CL24.Contig1_A0A	--
CL24.Contig2_A0A	--
CL240.Contig1_A0A	--
CL241.Contig1_A0A	Drosophila virilis GJ17675 (Dvir\GJ17675), mRNA
CL243.Contig1_A0A	--
CL244.Contig1_A0A	--
CL245.Contig1_A0A	Zebrafish DNA sequence from clone CH211-106J21, complete sequence
CL247.Contig1_A0A	--
CL248.Contig1_A0A	--
CL249.Contig1_A0A	--
CL25.Contig1_A0A	--
CL250.Contig1_A0A	--
CL251.Contig1_A0A	--
CL252.Contig1_A0A	--
CL253.Contig1_A0A	--
CL254.Contig1_A0A	--
CL255.Contig1_A0A	--
CL256.Contig1_A0A	Rattus norvegicus BAC CH230-183N3 (Children's Hospital Oakland Research Institute Rat (BN/SsNHsd/MCW) BAC library) complete sequence
CL257.Contig1_A0A	--
CL258.Contig1_A0A	Homo sapiens chromosome 16 clone RP11-343H19, complete sequence
CL259.Contig1_A0A	Mus musculus chromosome 1, clone RP23-147I4, complete sequence
CL26.Contig1_A0A	--
CL26.Contig2_A0A	--
CL260.Contig1_A0A	--
CL261.Contig1_A0A	Mus musculus BAC clone RP23-467P15 from 18, complete sequence
CL262.Contig1_A0A	--
CL263.Contig1_A0A	--
CL264.Contig1_A0A	--
CL265.Contig1_A0A	Mouse DNA sequence from clone RP23-315J3 on chromosome X Contains one CpG island, complete sequence
CL267.Contig1_A0A	--
CL268.Contig1_A0A	--
CL27.Contig1_A0A	--
CL270.Contig1_A0A	Lucinidae gen. sp. TB-2010 partial 16S rRNA gene
CL271.Contig1_A0A	Mus musculus BAC clone RP23-60K23 from chromosome 12, complete sequence
CL272.Contig1_A0A	--
CL273.Contig1_A0A	--
CL274.Contig1_A0A	--
CL276.Contig1_A0A	--
CL277.Contig1_A0A	--
CL279.Contig1_A0A	Zebrafish DNA sequence from clone DKEY-14I10 in linkage group 8 Contains part of the plxna3 gene for plexin A3 and two CpG islands, complete sequence
CL28.Contig1_A0A	Homo sapiens BAC clone RP11-728C8 from 4, complete sequence
CL280.Contig1_A0A	--
CL281.Contig1_A0A	Mus musculus BAC clone RP24-265M23 from chromosome 16, complete sequence
CL282.Contig1_A0A	--
CL283.Contig1_A0A	--
CL284.Contig1_A0A	--
CL285.Contig1_A0A	--
CL287.Contig1_A0A	--
CL288.Contig1_A0A	--
CL289.Contig1_A0A	--
CL289.Contig2_A0A	--
CL29.Contig1_A0A	Schistosoma mansoni genome sequence supercontig Smp_scaff000053
CL290.Contig1_A0A	Mouse DNA sequence from clone WI1-983B16 on chromosome 2, complete sequence
CL291.Contig1_A0A	--
CL292.Contig1_A0A	--
CL293.Contig1_A0A	Eriocheir sinensis alpha-tubulin mRNA, complete cds
CL294.Contig1_A0A	--
CL295.Contig1_A0A	Chlorocebus aethiops BAC clone CH252-470M2 from chromosome 9, complete sequence
CL296.Contig1_A0A	--
CL297.Contig1_A0A	--
CL299.Contig1_A0A	--
CL3.Contig1_A0A	--
CL3.Contig2_A0A	--
CL3.Contig3_A0A	--
CL3.Contig4_A0A	--
CL30.Contig1_A0A	PREDICTED: Callithrix jacchus formin binding protein 4 (FNBP4), mRNA
CL30.Contig2_A0A	PREDICTED: Callithrix jacchus formin binding protein 4 (FNBP4), mRNA
CL300.Contig1_A0A	--
CL301.Contig1_A0A	--
CL302.Contig1_A0A	--
CL303.Contig1_A0A	--
CL305.Contig1_A0A	--
CL306.Contig1_A0A	Mouse DNA sequence from clone RP23-311G7 on chromosome X Contains a novel gene and a novel pseudogene, complete sequence
CL307.Contig1_A0A	--
CL308.Contig1_A0A	Pan troglodytes BAC clone CH251-2N7 from chromosome 7, complete sequence
CL309.Contig1_A0A	--
CL310.Contig1_A0A	Drosophila persimilis GL26222 (Dper\GL26222), mRNA
CL311.Contig1_A0A	--
CL312.Contig1_A0A	--
CL313.Contig1_A0A	--
CL314.Contig1_A0A	Mus musculus 10 BAC RP23-324E2 (Roswell Park Cancer Institute (C57BL/6J Female) Mouse BAC Library) complete sequence
CL315.Contig1_A0A	--
CL316.Contig1_A0A	--
CL317.Contig1_A0A	Homo sapiens chromosome 21 BAC B11L7C8, complete sequence
CL318.Contig1_A0A	--
CL319.Contig1_A0A	--
CL32.Contig1_A0A	Mizuhopecten yessoensis clone XYZHB10 microsatellite sequence
CL32.Contig2_A0A	Mus musculus BAC clone RP23-402B11 from chromosome 14, complete sequence
CL320.Contig1_A0A	--
CL321.Contig1_A0A	Eriocheir sinensis C-type lectin mRNA, complete cds
CL322.Contig1_A0A	Eriocheir hepuensis clone HPX-18 microsatellite sequence
CL323.Contig1_A0A	Mus musculus BAC clone RP23-336L12 from chromosome 6, complete sequence
CL324.Contig1_A0A	--
CL325.Contig1_A0A	Plasmodium falciparum 3D7 chromosome 2, complete sequence
CL326.Contig1_A0A	--
CL327.Contig1_A0A	--
CL328.Contig1_A0A	--
CL33.Contig1_A0A	--
CL33.Contig2_A0A	--
CL331.Contig1_A0A	Mus musculus chromosome 8, clone RP23-256C11, complete sequence
CL332.Contig1_A0A	--
CL333.Contig1_A0A	Zebrafish DNA sequence from clone CH1073-130N2 in linkage group 1, complete sequence
CL334.Contig1_A0A	--
CL335.Contig1_A0A	--
CL336.Contig1_A0A	--
CL337.Contig1_A0A	--
CL338.Contig1_A0A	--
CL339.Contig1_A0A	--
CL34.Contig1_A0A	--
CL341.Contig1_A0A	--
CL342.Contig1_A0A	--
CL344.Contig1_A0A	--
CL345.Contig1_A0A	Drosophila pseudoobscura pseudoobscura GA15662 (Dpse\GA15662), mRNA
CL345.Contig2_A0A	Drosophila pseudoobscura pseudoobscura GA15662 (Dpse\GA15662), mRNA
CL346.Contig1_A0A	--
CL347.Contig1_A0A	Colpoda sp. gene for 28S ribosomal RNA (partial)
CL348.Contig1_A0A	--
CL349.Contig1_A0A	--
CL35.Contig1_A0A	Mus musculus BAC clone RP24-107B13 from chromosome 8, complete sequence
CL35.Contig2_A0A	Equus caballus microsatellite DNA, locus ABGe18213
CL350.Contig1_A0A	--
CL351.Contig1_A0A	--
CL352.Contig1_A0A	Mus musculus chromosome 7, clone RP24-121L4, complete sequence
CL353.Contig1_A0A	--
CL357.Contig1_A0A	--
CL359.Contig1_A0A	PREDICTED: Anolis carolinensis aconitase 2, mitochondrial (aco2), mRNA
CL36.Contig1_A0A	--
CL360.Contig1_A0A	Eriocheir sinensis metallothionein-1 (MT-1) gene, complete cds
CL361.Contig1_A0A	--
CL362.Contig1_A0A	--
CL363.Contig1_A0A	--
CL364.Contig1_A0A	--
CL365.Contig1_A0A	--
CL366.Contig1_A0A	--
CL367.Contig1_A0A	--
CL368.Contig1_A0A	--
CL369.Contig1_A0A	PREDICTED: Ailuropoda melanoleuca prenylcysteine oxidase-like, transcript variant 2 (LOC100474027), mRNA
CL37.Contig1_A0A	--
CL37.Contig2_A0A	--
CL371.Contig1_A0A	Rattus norvegicus Y Chr BAC RNECO-352B21 (Amplicon Express Rat SHR-Akr (EcoR1 Digest) BAC library) complete sequence
CL374.Contig1_A0A	Homo sapiens BAC clone RP11-461H6 from Y, complete sequence
CL375.Contig1_A0A	--
CL376.Contig1_A0A	--
CL377.Contig1_A0A	--
CL379.Contig1_A0A	--
CL38.Contig1_A0A	--
CL381.Contig1_A0A	--
CL382.Contig1_A0A	--
CL383.Contig1_A0A	--
CL384.Contig1_A0A	Bos taurus eukaryotic translation elongation factor 1 alpha 1, mRNA (cDNA clone MGC:126913 IMAGE:7928985), complete cds
CL386.Contig1_A0A	--
CL387.Contig1_A0A	Tetrahymena thermophila Hsp90 protein, mRNA
CL388.Contig1_A0A	Mus musculus BAC clone RP23-142M19 from 6, complete sequence
CL39.Contig1_A0A	--
CL39.Contig2_A0A	--
CL390.Contig1_A0A	--
CL392.Contig1_A0A	--
CL394.Contig1_A0A	Eriocheir sinensis metallothionein-1 (MT-1) gene, complete cds
CL395.Contig1_A0A	--
CL396.Contig1_A0A	Mouse DNA sequence from clone RP23-289L21 on chromosome 4 Contains a novel gene, a novel pseudogene, the Rrm2-ps1 gene for ribonucleotide reductase M2 pseudogene 1 and a heterogeneous nuclear ribonucleoprotein D (Hnrpd) pseudogene, complete sequence
CL397.Contig1_A0A	--
CL398.Contig1_A0A	--
CL399.Contig1_A0A	Caenorhabditis elegans cosmid T15B12, complete sequence
CL4.Contig1_A0A	PREDICTED: Nasonia vitripennis cytoplasmic dynein 1 intermediate chain, transcript variant 1 (Dic), mRNA
CL4.Contig2_A0A	PREDICTED: Nasonia vitripennis cytoplasmic dynein 1 intermediate chain, transcript variant 1 (Dic), mRNA
CL4.Contig3_A0A	PREDICTED: Nasonia vitripennis cytoplasmic dynein 1 intermediate chain, transcript variant 1 (Dic), mRNA
CL4.Contig4_A0A	PREDICTED: Nasonia vitripennis cytoplasmic dynein 1 intermediate chain, transcript variant 1 (Dic), mRNA
CL40.Contig1_A0A	--
CL400.Contig1_A0A	Eriocheir sinensis fatty acid-binding protein 1 (FABP1) gene, complete cds
CL401.Contig1_A0A	PREDICTED: Canis lupus familiaris antigen p97 (melanoma associated) identified by monoclonal antibodies 133.2 and 96.5 (MFI2), mRNA
CL402.Contig1_A0A	--
CL403.Contig1_A0A	--
CL404.Contig1_A0A	--
CL405.Contig1_A0A	--
CL406.Contig1_A0A	--
CL407.Contig1_A0A	--
CL408.Contig1_A0A	--
CL409.Contig1_A0A	--
CL41.Contig1_A0A	Zebrafish DNA sequence from clone CH211-158D24 in linkage group 8 Contains the 5' end of the gene for a novel protein (zgc:63688), the gene for a novel protein similar to vertebrate multiple EGF-like-domains 9 (MEGF9), two novel genes and two CpG islands, complete sequence
CL411.Contig1_A0A	--
CL413.Contig1_A0A	--
CL414.Contig1_A0A	Drosophila erecta GG23757 (Dere\GG23757), mRNA
CL415.Contig1_A0A	--
CL416.Contig1_A0A	Homo sapiens BAC clone RP11-480O8 from 2, complete sequence
CL417.Contig1_A0A	--
CL419.Contig1_A0A	Mus musculus BAC clone RP23-122P15 from 8, complete sequence
CL42.Contig1_A0A	Scylla paramamosain hypothetical protein mRNA, partial cds
CL420.Contig1_A0A	Nomascus leucogenys BAC clone CH271-99L21 from chromosome unknown, complete sequence
CL421.Contig1_A0A	--
CL423.Contig1_A0A	Human DNA sequence from clone RP11-275O3 on chromosome 13, complete sequence
CL424.Contig1_A0A	--
CL425.Contig1_A0A	Pig DNA sequence from clone CH242-275I14 on chromosome 11, complete sequence
CL426.Contig1_A0A	--
CL427.Contig1_A0A	Trypanosoma cruzi strain CL Brener protein kinase partial mRNA
CL428.Contig1_A0A	Homo sapiens chromosome 8, clone RP11-513H8, complete sequence
CL429.Contig1_A0A	Homo sapiens cDNA FLJ56414 complete cds, highly similar to Homo sapiens proline-, glutamic acid-, leucine-rich protein 1 (PELP1), mRNA
CL43.Contig1_A0A	Branta bernicla hrota microsatellite DNA, locus Bbh104, isolate RYNZ, clone 48H11
CL430.Contig1_A0A	--
CL431.Contig1_A0A	--
CL434.Contig1_A0A	--
CL436.Contig1_A0A	--
CL437.Contig1_A0A	--
CL439.Contig1_A0A	--
CL440.Contig1_A0A	--
CL444.Contig1_A0A	Pan troglodytes BAC clone CH251-421I23 from chromosome x, complete sequence
CL445.Contig1_A0A	--
CL448.Contig1_A0A	--
CL449.Contig1_A0A	--
CL45.Contig1_A0A	R.norvegicus BSP gene
CL450.Contig1_A0A	--
CL452.Contig1_A0A	Homo sapiens 12 BAC RP11-654C3 (Roswell Park Cancer Institute Human BAC Library) complete sequence
CL453.Contig1_A0A	--
CL454.Contig1_A0A	--
CL455.Contig1_A0A	--
CL456.Contig1_A0A	--
CL458.Contig1_A0A	--
CL46.Contig1_A0A	Hypophthalmichthys molitrix clone BL108 microsatellite sequence
CL460.Contig1_A0A	Mus musculus chromosome 1, clone RP24-104I19, complete sequence
CL461.Contig1_A0A	--
CL462.Contig1_A0A	Mus musculus chromosome 15, clone RP24-298F20, complete sequence
CL463.Contig1_A0A	--
CL464.Contig1_A0A	--
CL465.Contig1_A0A	--
CL466.Contig1_A0A	Eriocheir sinensis microsatellite ES37 sequence
CL468.Contig1_A0A	--
CL469.Contig1_A0A	Mus musculus chromosome 7, clone RP23-243D10, complete sequence
CL47.Contig1_A0A	--
CL47.Contig2_A0A	--
CL470.Contig1_A0A	--
CL471.Contig1_A0A	Mus musculus chromosome 7, clone RP24-121L4, complete sequence
CL472.Contig1_A0A	--
CL472.Contig2_A0A	--
CL473.Contig1_A0A	--
CL474.Contig1_A0A	--
CL475.Contig1_A0A	--
CL476.Contig1_A0A	--
CL477.Contig1_A0A	--
CL478.Contig1_A0A	--
CL479.Contig1_A0A	--
CL48.Contig1_A0A	Human DNA sequence from clone RP11-416K24 on chromosome 1 Contains the 5' end of a variant of a novel gene (LOC400799), a ribosomal protein L18 (RPL18) pseudogene and a putative translation initiation factor (SUI1) pseudogene, complete sequence
CL480.Contig1_A0A	--
CL481.Contig1_A0A	--
CL482.Contig1_A0A	Eriocheir sinensis lipopolysaccharide and beta-1,3-glucan binding protein (LGBP) mRNA, complete cds
CL483.Contig1_A0A	--
CL484.Contig1_A0A	Mus musculus fucosidase, alpha-L- 1, tissue (Fuca1), mRNA
CL485.Contig1_A0A	Mouse DNA sequence from clone DN-315E9 on chromosome 3 Contains the 3' end of the Vav3 gene for vav 3 oncogene and the 3' end of the Ntng1 gene for netrin G1, complete sequence
CL487.Contig1_A0A	--
CL488.Contig1_A0A	Mus musculus chromosome 6, clone RP23-274E24, complete sequence
CL49.Contig1_A0A	Eriocheir japonica clone J3.26-1 microsatellite sequence
CL490.Contig1_A0A	--
CL491.Contig1_A0A	--
CL492.Contig1_A0A	Cancer magister hemocyanin subunit 6 (HC6) mRNA, complete cds
CL493.Contig1_A0A	--
CL495.Contig1_A0A	--
CL496.Contig1_A0A	--
CL497.Contig1_A0A	--
CL497.Contig2_A0A	--
CL499.Contig1_A0A	--
CL5.Contig1_A0A	Portunus trituberculatus clone CGT5E5 microsatellite sequence
CL5.Contig2_A0A	Portunus trituberculatus clone CGT5E5 microsatellite sequence
CL50.Contig1_A0A	--
CL50.Contig2_A0A	--
CL500.Contig1_A0A	Mus musculus 10 BAC RP23-89C21 (Roswell Park Cancer Institute (C57BL/6J Female) Mouse BAC Library) complete sequence
CL502.Contig1_A0A	--
CL506.Contig1_A0A	--
CL508.Contig1_A0A	--
CL51.Contig1_A0A	--
CL510.Contig1_A0A	--
CL511.Contig1_A0A	--
CL511.Contig2_A0A	--
CL512.Contig1_A0A	Mus musculus chromosome 1, clone RP23-147I4, complete sequence
CL513.Contig1_A0A	Eriocheir sinensis metallothionein-1 (MT-1) gene, complete cds
CL514.Contig1_A0A	Human chromosome 14 DNA sequence BAC R-58E21 of library RPCI-11 from chromosome 14 of Homo sapiens (Human), complete sequence
CL515.Contig1_A0A	--
CL515.Contig2_A0A	--
CL517.Contig1_A0A	PREDICTED: Ornithorhynchus anatinus solute carrier family 13 member 2-like (LOC100075572), partial mRNA
CL518.Contig1_A0A	--
CL519.Contig1_A0A	--
CL52.Contig1_A0A	--
CL521.Contig1_A0A	--
CL522.Contig1_A0A	--
CL524.Contig1_A0A	--
CL525.Contig1_A0A	--
CL528.Contig1_A0A	--
CL529.Contig1_A0A	--
CL53.Contig1_A0A	--
CL53.Contig2_A0A	--
CL531.Contig1_A0A	--
CL532.Contig1_A0A	--
CL533.Contig1_A0A	--
CL536.Contig1_A0A	--
CL537.Contig1_A0A	Eriocheir sinensis metallothionein-1 (MT-1) gene, complete cds
CL538.Contig1_A0A	--
CL539.Contig1_A0A	Human DNA sequence from clone RP11-116P2 on chromosome 6, complete sequence
CL54.Contig1_A0A	--
CL54.Contig2_A0A	--
CL540.Contig1_A0A	--
CL541.Contig1_A0A	Eriocheir sinensis metallothionein-1 (MT-1) gene, complete cds
CL542.Contig1_A0A	--
CL543.Contig1_A0A	--
CL544.Contig1_A0A	Mus musculus strain C57BL6/J chromosome 5 clone RP23-128P4, complete sequence
CL545.Contig1_A0A	--
CL547.Contig1_A0A	--
CL549.Contig1_A0A	--
CL55.Contig1_A0A	--
CL550.Contig1_A0A	Mus musculus chromosome 15, clone RP24-298F20, complete sequence
CL551.Contig1_A0A	--
CL552.Contig1_A0A	PREDICTED: Canis lupus familiaris antigen p97 (melanoma associated) identified by monoclonal antibodies 133.2 and 96.5 (MFI2), mRNA
CL555.Contig1_A0A	Mouse DNA sequence from clone RP23-20A6 on chromosome 2 Contains a general transcription factor II E, polypeptide 1 (alpha subunit) (Gtf2e1) pseudogene, the Tgm6 gene for transglutaminase 6, the Snrpb gene for small nuclear ribonucleoprotein B, the Tmc2 gene for transmembrane channel-like gene family 2, the Nol5a gene for nucleolar protein 5A, the Idh3b gene for isocitrate dehydrogenase 3 (NAD+) …
CL556.Contig1_A0A	Zebrafish DNA sequence from clone DKEY-161J10 in linkage group 10, complete sequence
CL558.Contig1_A0A	Zebrafish DNA sequence from clone CH211-198M1 in linkage group 3, complete sequence
CL559.Contig1_A0A	--
CL56.Contig1_A0A	--
CL560.Contig1_A0A	--
CL561.Contig1_A0A	--
CL562.Contig1_A0A	--
CL563.Contig1_A0A	Homo sapiens zinc finger, MYM-type 2 (ZMYM2), RefSeqGene on chromosome 13
CL564.Contig1_A0A	Salmo salar clone 272P16 chaperonin gene, complete cds; myosin 1 gene, partial cds; and TCR-gamma locus, partial sequence
CL565.Contig1_A0A	Drosophila simulans GD10095 (Dsim\GD10095), mRNA
CL57.Contig1_A0A	--
CL570.Contig1_A0A	--
CL577.Contig1_A0A	--
CL578.Contig1_A0A	--
CL579.Contig1_A0A	--
CL58.Contig1_A0A	--
CL580.Contig1_A0A	--
CL581.Contig1_A0A	--
CL584.Contig1_A0A	--
CL587.Contig1_A0A	--
CL588.Contig1_A0A	Mus musculus BAC clone RP24-327G11 from chromosome 18, complete sequence
CL59.Contig1_A0A	--
CL590.Contig1_A0A	--
CL592.Contig1_A0A	--
CL595.Contig1_A0A	--
CL597.Contig1_A0A	--
CL598.Contig1_A0A	--
CL599.Contig1_A0A	Eriocheir sinensis metallothionein-1 (MT-1) gene, complete cds
CL6.Contig1_A0A	Mus musculus BAC clone RP24-134B9 from chromosome 3, complete sequence
CL6.Contig2_A0A	Mus musculus BAC clone RP24-134B9 from chromosome 3, complete sequence
CL60.Contig1_A0A	--
CL60.Contig2_A0A	--
CL600.Contig1_A0A	Mouse DNA sequence from clone DN-199E5 on chromosome 11 Contains the 5' end of the Camta2 gene for calmodulin binding transcription activator 2, a novel gene, the Kif1c gene for kinesin family member 1C, a novel gene, a ribosomal protein 23A (Rpl23a) pseudogene, the Zfp3 gene for zinc finger protein 3, a novel gene, the 5' end of the Rabep1 gene for rabaptin, RAB GTPase binding effector protein 1…
CL601.Contig1_A0A	--
CL603.Contig1_A0A	--
CL608.Contig1_A0A	--
CL609.Contig1_A0A	--
CL61.Contig1_A0A	--
CL610.Contig1_A0A	Eriocheir sinensis lipopolysaccharide and beta-1,3-glucan binding protein (LGBP) mRNA, complete cds
CL611.Contig1_A0A	--
CL612.Contig1_A0A	Cryptosporidium hominis TU502 hypothetical protein (Chro.30098) partial mRNA
CL615.Contig1_A0A	--
CL618.Contig1_A0A	--
CL62.Contig1_A0A	Human DNA sequence from clone RP11-570G20 on chromosome 10 Contains a ribosomal protein L15 (RPL15) pseudogene, the 5' end of a novel gene (CGI-18), a novel gene and a CpG island, complete sequence
CL623.Contig1_A0A	--
CL626.Contig1_A0A	--
CL629.Contig1_A0A	--
CL63.Contig1_A0A	Drosophila melanogaster LD26875 full length cDNA
CL631.Contig1_A0A	--
CL634.Contig1_A0A	--
CL635.Contig1_A0A	--
CL641.Contig1_A0A	--
CL643.Contig1_A0A	--
CL646.Contig1_A0A	--
CL648.Contig1_A0A	PREDICTED: Meleagris gallopavo frizzled-4-like (LOC100551449), mRNA
CL649.Contig1_A0A	Mus musculus interleukin-1 alpha gene, complete cds
CL65.Contig1_A0A	--
CL662.Contig1_A0A	--
CL67.Contig1_A0A	Eriocheir sinensis crustacean hyperglycemic hormone (CHH) mRNA, partial cds
CL67.Contig2_A0A	Eriocheir sinensis crustacean hyperglycemic hormone (CHH) mRNA, partial cds
CL67.Contig3_A0A	Eriocheir sinensis crustacean hyperglycemic hormone (CHH) mRNA, partial cds
CL676.Contig1_A0A	Rattus norvegicus TL0AAA70YJ01 mRNA sequence
CL68.Contig1_A0A	--
CL69.Contig1_A0A	--
CL690.Contig1_A0A	--
CL691.Contig1_A0A	--
CL693.Contig1_A0A	Rattus norvegicus Y Chr BAC RNAEX-278F01 (Amplicon Express Rat SHR-Akr BAC library) complete sequence
CL694.Contig1_A0A	--
CL699.Contig1_A0A	--
CL7.Contig1_A0A	Rhesus Macaque BAC CH250-376C16 () complete sequence
CL7.Contig2_A0A	PREDICTED: Amphimedon queenslandica rho GTPase-activating protein 1-like (LOC100637844), mRNA
CL7.Contig3_A0A	PREDICTED: Amphimedon queenslandica rho GTPase-activating protein 1-like (LOC100637844), mRNA
CL7.Contig4_A0A	Mus musculus BAC clone RP23-339K12 from chromosome 17, complete sequence
CL70.Contig1_A0A	--
CL71.Contig1_A0A	Zebrafish DNA sequence from clone CH73-269F15 in linkage group 6, complete sequence
CL712.Contig1_A0A	--
CL714.Contig1_A0A	--
CL72.Contig1_A0A	--
CL725.Contig1_A0A	--
CL728.Contig1_A0A	--
CL729.Contig1_A0A	--
CL73.Contig1_A0A	--
CL732.Contig1_A0A	--
CL734.Contig1_A0A	--
CL736.Contig1_A0A	--
CL737.Contig1_A0A	Mus musculus BAC clone RP24-332C4 from chromosome 8, complete sequence
CL738.Contig1_A0A	Zebrafish DNA sequence from clone CH73-166N24 in linkage group 5 Contains the gria3.1 gene for glutamate receptor, ionotropic, AMPA 3.1, a novel gene and a CpG island, complete sequence
CL74.Contig1_A0A	Mus musculus BAC clone RP24-291G13 from chromosome 13, complete sequence
CL742.Contig1_A0A	--
CL743.Contig1_A0A	--
CL744.Contig1_A0A	--
CL745.Contig1_A0A	--
CL746.Contig1_A0A	--
CL749.Contig1_A0A	--
CL75.Contig1_A0A	--
CL752.Contig1_A0A	--
CL753.Contig1_A0A	--
CL757.Contig1_A0A	--
CL76.Contig1_A0A	--
CL760.Contig1_A0A	--
CL761.Contig1_A0A	--
CL762.Contig1_A0A	Mus musculus chromosome 15, clone RP24-276M6, complete sequence
CL763.Contig1_A0A	--
CL765.Contig1_A0A	Mus musculus chromosome 15, clone RP23-124I9, complete sequence
CL766.Contig1_A0A	--
CL767.Contig1_A0A	PREDICTED: Sus scrofa alpha-soluble NSF attachment protein-like (LOC100515953), mRNA
CL769.Contig1_A0A	Homo sapiens uncharacterized protein FLJ39582-like (LOC100506241), non-coding RNA
CL77.Contig1_A0A	--
CL770.Contig1_A0A	--
CL771.Contig1_A0A	--
CL772.Contig1_A0A	--
CL776.Contig1_A0A	Drosophila pseudoobscura pseudoobscura GA16046 (Dpse\GA16046), mRNA
CL777.Contig1_A0A	--
CL78.Contig1_A0A	--
CL783.Contig1_A0A	Mus musculus BAC clone RP24-298L8 from chromosome 6, complete sequence
CL79.Contig1_A0A	Eriocheir sinensis microsatellite ES19 sequence
CL8.Contig1_A0A	Eriocheir sinensis fatty acid-binding protein 1 (FABP1) gene, complete cds
CL8.Contig2_A0A	Portunus trituberculatus clone PTR100 microsatellite sequence
CL8.Contig3_A0A	Portunus trituberculatus clone PTR100 microsatellite sequence
CL8.Contig4_A0A	Eriocheir sinensis fatty acid-binding protein 1 (FABP1) gene, complete cds
CL80.Contig1_A0A	--
CL801.Contig1_A0A	--
CL802.Contig1_A0A	Mus musculus BAC clone RP24-144C10 from chromosome 1, complete sequence
CL804.Contig1_A0A	--
CL805.Contig1_A0A	--
CL807.Contig1_A0A	--
CL81.Contig1_A0A	--
CL81.Contig2_A0A	--
CL825.Contig1_A0A	Homo sapiens FOSMID clone ABC13-48056800J11 from chromosome 9, complete sequence
CL83.Contig1_A0A	--
CL83.Contig2_A0A	--
CL831.Contig1_A0A	--
CL833.Contig1_A0A	--
CL834.Contig1_A0A	--
CL838.Contig1_A0A	--
CL84.Contig1_A0A	Drosophila willistoni GK18522 (Dwil\GK18522), mRNA
CL84.Contig2_A0A	Zebrafish DNA sequence from clone CH211-196J1 in linkage group 9 Contains the 3' end of a gene for a novel protein similar to H.sapiens STAT4, signal transducer and activator of transcription 4 (STAT4), the gene for a novel protein similar to signal transduction and activation of transcription 1 (stat1), a signal transduction and activation of transcription pseudogene, the gene for a novel protei…
CL84.Contig3_A0A	Drosophila willistoni GK18522 (Dwil\GK18522), mRNA
CL84.Contig4_A0A	Zebrafish DNA sequence from clone CH211-196J1 in linkage group 9 Contains the 3' end of a gene for a novel protein similar to H.sapiens STAT4, signal transducer and activator of transcription 4 (STAT4), the gene for a novel protein similar to signal transduction and activation of transcription 1 (stat1), a signal transduction and activation of transcription pseudogene, the gene for a novel protei…
CL843.Contig1_A0A	--
CL847.Contig1_A0A	--
CL854.Contig1_A0A	--
CL86.Contig1_A0A	--
CL86.Contig2_A0A	Gasterosteus aculeatus clone CNB129-D06 mRNA sequence
CL860.Contig1_A0A	--
CL863.Contig1_A0A	--
CL869.Contig1_A0A	Mus musculus strain C57BL6/J chromosome 5 clone RP23-280D18, complete sequence
CL87.Contig1_A0A	PREDICTED: Oryctolagus cuniculus ATPase type 13A1 (LOC100343448), miscRNA
CL870.Contig1_A0A	--
CL877.Contig1_A0A	--
CL878.Contig1_A0A	--
CL88.Contig1_A0A	--
CL880.Contig1_A0A	--
CL883.Contig1_A0A	--
CL888.Contig1_A0A	--
CL89.Contig1_A0A	--
CL890.Contig1_A0A	--
CL893.Contig1_A0A	--
CL895.Contig1_A0A	--
CL9.Contig1_A0A	--
CL9.Contig2_A0A	Cherax quadricarinatus clone epi6_B11 mRNA sequence
CL90.Contig1_A0A	PREDICTED: Oryctolagus cuniculus ATPase type 13A1 (LOC100343448), miscRNA
CL907.Contig1_A0A	--
CL91.Contig1_A0A	--
CL914.Contig1_A0A	--
CL918.Contig1_A0A	--
CL919.Contig1_A0A	--
CL92.Contig1_A0A	--
CL922.Contig1_A0A	--
CL924.Contig1_A0A	--
CL925.Contig1_A0A	Mus musculus BAC clone RP24-413O2 from chromosome 18, complete sequence
CL93.Contig1_A0A	--
CL932.Contig1_A0A	--
CL933.Contig1_A0A	--
CL934.Contig1_A0A	--
CL94.Contig1_A0A	Eriocheir sinensis cystatin mRNA, complete cds
CL94.Contig2_A0A	Eriocheir sinensis cystatin mRNA, complete cds
CL94.Contig3_A0A	Eriocheir sinensis cystatin mRNA, complete cds
CL94.Contig4_A0A	Eriocheir sinensis cystatin mRNA, complete cds
CL960.Contig1_A0A	--
CL97.Contig1_A0A	--
CL98.Contig1_A0A	--
CL99.Contig1_A0A	Cepaea nemoralis microsatellite Cne1 sequence
CL99.Contig2_A0A	Cepaea nemoralis microsatellite Cne1 sequence
CL994.Contig1_A0A	Pig DNA sequence from clone CH242-229G21 on chromosome 4, complete sequence
CL996.Contig1_A0A	Chlorocebus aethiops BAC clone CH252-461K13 from chromosome 13, complete sequence
CL998.Contig1_A0A	Gymnogyps californianus contig 149G genomic sequence
Unigene10000_A0A	--
Unigene10001_A0A	Homo sapiens 3 BAC RP11-561L3 (Roswell Park Cancer Institute Human BAC Library) complete sequence
Unigene10002_A0A	--
Unigene10003_A0A	--
Unigene10004_A0A	--
Unigene10005_A0A	--
Unigene10006_A0A	--
Unigene10007_A0A	--
Unigene10008_A0A	--
Unigene10009_A0A	--
Unigene1000_A0A	--
Unigene10010_A0A	Penaeus monodon program cell death 5-like mRNA, complete cds
Unigene10011_A0A	--
Unigene10012_A0A	--
Unigene10013_A0A	--
Unigene10014_A0A	--
Unigene10015_A0A	Drosophila mojavensis GI14768 (Dmoj\GI14768), mRNA
Unigene10016_A0A	--
Unigene10017_A0A	--
Unigene10018_A0A	--
Unigene10019_A0A	--
Unigene1001_A0A	--
Unigene10020_A0A	--
Unigene10021_A0A	--
Unigene10022_A0A	--
Unigene10023_A0A	--
Unigene10024_A0A	--
Unigene10025_A0A	--
Unigene10026_A0A	PREDICTED: Canis lupus familiaris lipase maturation factor 2-like (LMF2), miscRNA
Unigene10027_A0A	--
Unigene10028_A0A	--
Unigene10029_A0A	--
Unigene1002_A0A	Drosophila ananassae GF24754 (Dana\GF24754), mRNA
Unigene10030_A0A	--
Unigene10031_A0A	--
Unigene10032_A0A	--
Unigene10033_A0A	--
Unigene10034_A0A	--
Unigene10035_A0A	Zebrafish DNA sequence from clone DKEY-159N16 in linkage group 23, complete sequence
Unigene10036_A0A	--
Unigene10037_A0A	--
Unigene10038_A0A	--
Unigene10039_A0A	--
Unigene1003_A0A	--
Unigene10040_A0A	--
Unigene10041_A0A	Anas platyrhynchos glycine decarboxylase p protein mRNA, complete cds
Unigene10042_A0A	Culex quinquefasciatus polypeptide N-acetylgalactosaminyltransferase 5, mRNA
Unigene10043_A0A	--
Unigene10044_A0A	--
Unigene10045_A0A	--
Unigene10046_A0A	--
Unigene10047_A0A	--
Unigene10048_A0A	--
Unigene10049_A0A	--
Unigene1004_A0A	--
Unigene10050_A0A	--
Unigene10051_A0A	Drosophila melanogaster chromosome 2L, complete sequence
Unigene10052_A0A	--
Unigene10053_A0A	--
Unigene10054_A0A	--
Unigene10055_A0A	--
Unigene10056_A0A	--
Unigene10057_A0A	--
Unigene10058_A0A	--
Unigene10059_A0A	--
Unigene1005_A0A	--
Unigene10060_A0A	--
Unigene10061_A0A	--
Unigene10062_A0A	--
Unigene10063_A0A	--
Unigene10064_A0A	--
Unigene10065_A0A	--
Unigene10066_A0A	--
Unigene10067_A0A	Zebrafish DNA sequence from clone CH1073-121E5 in linkage group 23, complete sequence
Unigene10068_A0A	--
Unigene10069_A0A	--
Unigene1006_A0A	Mus musculus chromosome 6, clone RP23-343P1, complete sequence
Unigene10070_A0A	--
Unigene10071_A0A	--
Unigene10072_A0A	--
Unigene10073_A0A	--
Unigene10074_A0A	--
Unigene10075_A0A	--
Unigene10076_A0A	--
Unigene10077_A0A	--
Unigene10078_A0A	--
Unigene10079_A0A	--
Unigene1007_A0A	PREDICTED: Sus scrofa Wolf-Hirschhorn syndrome candidate 2 (WHSC2), mRNA
Unigene10080_A0A	--
Unigene10081_A0A	--
Unigene10082_A0A	PREDICTED: Loxodonta africana coiled-coil domain containing 108 (CCDC108), mRNA
Unigene10083_A0A	--
Unigene10084_A0A	--
Unigene10085_A0A	--
Unigene10086_A0A	--
Unigene10087_A0A	--
Unigene10088_A0A	--
Unigene10089_A0A	--
Unigene1008_A0A	--
Unigene10090_A0A	PREDICTED: Nasonia vitripennis CCR4-NOT transcription complex subunit 6-like (LOC100122037), mRNA
Unigene10091_A0A	--
Unigene10092_A0A	Xenopus tropicalis finished cDNA, clone THdA053l13
Unigene10093_A0A	--
Unigene10094_A0A	--
Unigene10095_A0A	--
Unigene10096_A0A	--
Unigene10097_A0A	--
Unigene10098_A0A	--
Unigene10099_A0A	PREDICTED: Nasonia vitripennis RNA pseudouridylate synthase domain-containing protein 2-like (LOC100121957), mRNA
Unigene1009_A0A	--
Unigene100_A0A	--
Unigene10100_A0A	Pan troglodytes BAC clone CH251-1026K18 from chromosome 7, complete sequence
Unigene10101_A0A	--
Unigene10102_A0A	--
Unigene10103_A0A	--
Unigene10104_A0A	--
Unigene10105_A0A	--
Unigene10106_A0A	--
Unigene10107_A0A	--
Unigene10108_A0A	Eriocheir sinensis microsatellite ES38 sequence
Unigene10109_A0A	--
Unigene1010_A0A	--
Unigene10110_A0A	--
Unigene10111_A0A	--
Unigene10112_A0A	--
Unigene10113_A0A	--
Unigene10114_A0A	--
Unigene10115_A0A	--
Unigene10116_A0A	--
Unigene10117_A0A	Drosophila virilis GJ19330 (Dvir\GJ19330), mRNA
Unigene10118_A0A	--
Unigene10119_A0A	Danio rerio YY1 transcription factor b, mRNA (cDNA clone MGC:175076 IMAGE:7061285), complete cds
Unigene1011_A0A	--
Unigene10120_A0A	PREDICTED: Loxodonta africana DNA-directed RNA polymerase II subunit RPB7-like (LOC100670368), mRNA
Unigene10121_A0A	--
Unigene10122_A0A	--
Unigene10123_A0A	--
Unigene10124_A0A	--
Unigene10125_A0A	--
Unigene10126_A0A	--
Unigene10127_A0A	--
Unigene10128_A0A	--
Unigene10129_A0A	--
Unigene1012_A0A	--
Unigene10130_A0A	--
Unigene10131_A0A	--
Unigene10132_A0A	--
Unigene10133_A0A	--
Unigene10134_A0A	--
Unigene10135_A0A	--
Unigene10136_A0A	--
Unigene10137_A0A	--
Unigene10138_A0A	--
Unigene10139_A0A	--
Unigene1013_A0A	--
Unigene10140_A0A	--
Unigene10141_A0A	--
Unigene10142_A0A	--
Unigene10143_A0A	--
Unigene10144_A0A	--
Unigene10145_A0A	--
Unigene10146_A0A	--
Unigene10147_A0A	--
Unigene10148_A0A	--
Unigene10149_A0A	--
Unigene1014_A0A	PREDICTED: Sus scrofa transcriptional repressor scratch 2-like (LOC100620262), mRNA
Unigene10150_A0A	Mus musculus chromosome 7, clone RP23-240K1, complete sequence
Unigene10151_A0A	--
Unigene10152_A0A	--
Unigene10153_A0A	--
Unigene10154_A0A	Single read from an extremity of a full-length cDNA clone made from Aedes aegypti total adult females. 5-prime end of clone KW0AAA2YF19AAM1 from strain Liverpool of Aedes aegypti (yellow fever mosquito)
Unigene10155_A0A	--
Unigene10156_A0A	Austrothelphusa transversa endo-beta-1,4-glucanase mRNA, partial cds
Unigene10157_A0A	--
Unigene10158_A0A	--
Unigene10159_A0A	Drosophila grimshawi GH16185 (Dgri\GH16185), mRNA
Unigene1015_A0A	--
Unigene10160_A0A	--
Unigene10161_A0A	--
Unigene10162_A0A	--
Unigene10163_A0A	--
Unigene10164_A0A	--
Unigene10165_A0A	--
Unigene10166_A0A	PREDICTED: Strongylocentrotus purpuratus similar to poly(A) polymerase (LOC575500), mRNA
Unigene10167_A0A	--
Unigene10168_A0A	--
Unigene10169_A0A	--
Unigene1016_A0A	--
Unigene10170_A0A	--
Unigene10171_A0A	PREDICTED: Gallus gallus similar to AP-3 complex beta3B subunit (LOC769343), mRNA
Unigene10172_A0A	--
Unigene10173_A0A	Ictalurus punctatus stomatin (stom), mRNA >gi|308324322|gb|GU589346.1| Ictalurus punctatus clone CBZB36769 erythrocyte band 7 integral membrane protein (STOM) mRNA, complete cds
Unigene10174_A0A	--
Unigene10175_A0A	--
Unigene10176_A0A	--
Unigene10177_A0A	Zebrafish DNA sequence from clone DKEY-164K19 in linkage group 20 Contains the 5' end of the gene for a novel protein (wu:fc84h03) and a CpG island, complete sequence
Unigene10178_A0A	--
Unigene10179_A0A	--
Unigene1017_A0A	--
Unigene10180_A0A	--
Unigene10181_A0A	Homarus americanus phospholipid phospholipase C beta isoform (PLC) mRNA, complete cds
Unigene10182_A0A	--
Unigene10183_A0A	--
Unigene10184_A0A	--
Unigene10185_A0A	--
Unigene10186_A0A	PREDICTED: Callithrix jacchus transcription initiation factor IIB-like (LOC100391836), mRNA
Unigene10187_A0A	Danio rerio calcium/calmodulin-dependent serine protein kinase b (caskb), mRNA >gi|211925516|dbj|AB214905.1| Danio rerio mRNA for CASKb, complete cds
Unigene10188_A0A	--
Unigene10189_A0A	--
Unigene1018_A0A	--
Unigene10190_A0A	--
Unigene10191_A0A	--
Unigene10192_A0A	--
Unigene10193_A0A	--
Unigene10194_A0A	Drosophila ananassae GF14995 (Dana\GF14995), mRNA
Unigene10195_A0A	Drosophila virilis GJ15921 (Dvir\GJ15921), mRNA
Unigene10196_A0A	--
Unigene10197_A0A	--
Unigene10198_A0A	--
Unigene10199_A0A	--
Unigene1019_A0A	--
Unigene101_A0A	--
Unigene10200_A0A	Mouse DNA sequence from clone RP23-187N13 on chromosome 11, complete sequence
Unigene10201_A0A	--
Unigene10202_A0A	--
Unigene10203_A0A	--
Unigene10204_A0A	--
Unigene10205_A0A	--
Unigene10206_A0A	--
Unigene10207_A0A	Drosophila pseudoobscura pseudoobscura GA27000 (Dpse\GA27000), mRNA
Unigene10208_A0A	--
Unigene10209_A0A	--
Unigene1020_A0A	--
Unigene10210_A0A	--
Unigene10211_A0A	--
Unigene10212_A0A	Zebrafish DNA sequence from clone CH1073-237F15 in linkage group 9, complete sequence
Unigene10213_A0A	Mouse DNA sequence from clone RP23-386P7 on chromosome 2, complete sequence
Unigene10214_A0A	--
Unigene10215_A0A	--
Unigene10216_A0A	--
Unigene10217_A0A	--
Unigene10218_A0A	--
Unigene10219_A0A	--
Unigene1021_A0A	--
Unigene10220_A0A	Drosophila virilis GJ16721 (Dvir\GJ16721), mRNA
Unigene10221_A0A	--
Unigene10222_A0A	--
Unigene10223_A0A	PREDICTED: Oryctolagus cuniculus hect domain and RLD 2 (LOC100340267), miscRNA
Unigene10224_A0A	--
Unigene10225_A0A	--
Unigene10226_A0A	--
Unigene10227_A0A	--
Unigene10228_A0A	--
Unigene10229_A0A	--
Unigene1022_A0A	--
Unigene10230_A0A	--
Unigene10231_A0A	--
Unigene10232_A0A	--
Unigene10233_A0A	--
Unigene10234_A0A	--
Unigene10235_A0A	--
Unigene10236_A0A	--
Unigene10237_A0A	--
Unigene10238_A0A	--
Unigene10239_A0A	--
Unigene1023_A0A	--
Unigene10240_A0A	--
Unigene10241_A0A	PREDICTED: Anolis carolinensis ArfGAP with SH3 domain, ankyrin repeat and PH domain 1 (asap1), mRNA
Unigene10242_A0A	--
Unigene10243_A0A	--
Unigene10244_A0A	--
Unigene10245_A0A	--
Unigene10246_A0A	--
Unigene10247_A0A	--
Unigene10248_A0A	--
Unigene10249_A0A	--
Unigene1024_A0A	Drosophila melanogaster LD04705 full insert cDNA
Unigene10250_A0A	--
Unigene10251_A0A	--
Unigene10252_A0A	--
Unigene10253_A0A	--
Unigene10254_A0A	--
Unigene10255_A0A	--
Unigene10256_A0A	--
Unigene10257_A0A	--
Unigene10258_A0A	--
Unigene10259_A0A	--
Unigene1025_A0A	--
Unigene10260_A0A	--
Unigene10261_A0A	--
Unigene10262_A0A	--
Unigene10263_A0A	--
Unigene10264_A0A	--
Unigene10265_A0A	Anopheles gambiae str. PEST AGAP010700-PA (AgaP_AGAP010700) mRNA, complete cds
Unigene10266_A0A	Equus caballus DNA, microsatellite TKY1818
Unigene10267_A0A	--
Unigene10268_A0A	Mus musculus chromosome 15, clone RP23-266F2, complete sequence
Unigene10269_A0A	--
Unigene1026_A0A	--
Unigene10270_A0A	--
Unigene10271_A0A	--
Unigene10272_A0A	--
Unigene10273_A0A	--
Unigene10274_A0A	--
Unigene10275_A0A	--
Unigene10276_A0A	--
Unigene10277_A0A	--
Unigene10278_A0A	Homarus americanus isolate RJG F 3-27-20-f chitin synthase 2 mRNA, partial cds
Unigene10279_A0A	Anopheles stephensi mRNA for arylhydrocarbon receptor nuclear translocator homolog b isoform, complete cds
Unigene1027_A0A	--
Unigene10280_A0A	Ixodes scapularis cAMP-specific 3,5-cyclic phosphodiesterase, putative, mRNA
Unigene10281_A0A	Ixodes scapularis fatty acid transporter, putative, mRNA
Unigene10282_A0A	Mus musculus chromosome 8, clone RP24-323I19, complete sequence
Unigene10283_A0A	--
Unigene10284_A0A	Neogonodactylus oerstedii clone NeoApol RNA polymerase II largest subunit mRNA, partial cds
Unigene10285_A0A	--
Unigene10286_A0A	--
Unigene10287_A0A	--
Unigene10288_A0A	--
Unigene10289_A0A	PREDICTED: Loxodonta africana pseudouridine-5'-monophosphatase-like (LOC100661574), mRNA
Unigene1028_A0A	--
Unigene10290_A0A	--
Unigene10291_A0A	--
Unigene10292_A0A	--
Unigene10293_A0A	--
Unigene10294_A0A	--
Unigene10295_A0A	--
Unigene10296_A0A	Mus musculus chromosome 15, clone RP23-136I22, complete sequence
Unigene10297_A0A	--
Unigene10298_A0A	Salmo salar Inosine-5-monophosphate dehydrogenase 1 (imdh1), mRNA
Unigene10299_A0A	--
Unigene1029_A0A	--
Unigene102_A0A	--
Unigene10300_A0A	--
Unigene10301_A0A	--
Unigene10302_A0A	--
Unigene10303_A0A	--
Unigene10304_A0A	--
Unigene10305_A0A	--
Unigene10306_A0A	--
Unigene10307_A0A	Culex quinquefasciatus voltage-gated ion channel, mRNA
Unigene10308_A0A	--
Unigene10309_A0A	--
Unigene1030_A0A	--
Unigene10310_A0A	--
Unigene10311_A0A	--
Unigene10312_A0A	--
Unigene10313_A0A	--
Unigene10314_A0A	--
Unigene10315_A0A	--
Unigene10316_A0A	--
Unigene10317_A0A	Culex quinquefasciatus mitochondrial solute carrier, mRNA
Unigene10318_A0A	PREDICTED: Bombus terrestris hypothetical protein LOC100642467 (LOC100642467), mRNA
Unigene10319_A0A	PREDICTED: Canis lupus familiaris ubiquitin specific peptidase 35 (USP35), mRNA
Unigene1031_A0A	--
Unigene10320_A0A	--
Unigene10321_A0A	--
Unigene10322_A0A	--
Unigene10323_A0A	--
Unigene10324_A0A	Zebrafish DNA sequence from clone DKEYP-100D11 in linkage group 5 CContains the 5' end of a novel gene (zgc:91978), the gene for a novel protein similar to human and mouse EGF-like, fibronectin type III and laminin G domains (EGFLAM), a novel gene similar to opsin 4 (melanopsin) (opn4) and three CpG islands, complete sequence
Unigene10325_A0A	--
Unigene10326_A0A	--
Unigene10327_A0A	--
Unigene10328_A0A	--
Unigene10329_A0A	--
Unigene1032_A0A	--
Unigene10330_A0A	--
Unigene10331_A0A	Rhesus Macaque BAC CH250-5J10 () complete sequence
Unigene10332_A0A	Mus musculus BAC clone RP23-114G24 from chromosome 10, complete sequence
Unigene10333_A0A	Mus musculus BAC clone RP23-114G24 from chromosome 10, complete sequence
Unigene10334_A0A	Platynereis dumerilii partial mRNA for BMP type 1 receptor (bmpR1 gene)
Unigene10335_A0A	--
Unigene10336_A0A	--
Unigene10337_A0A	--
Unigene10338_A0A	--
Unigene10339_A0A	--
Unigene1033_A0A	--
Unigene10340_A0A	--
Unigene10341_A0A	--
Unigene10342_A0A	--
Unigene10343_A0A	--
Unigene10344_A0A	--
Unigene10345_A0A	--
Unigene10346_A0A	--
Unigene10347_A0A	--
Unigene10348_A0A	--
Unigene10349_A0A	--
Unigene1034_A0A	--
Unigene10350_A0A	Drosophila sechellia GM22880 (Dsec\GM22880), mRNA
Unigene10351_A0A	--
Unigene10352_A0A	--
Unigene10353_A0A	--
Unigene10354_A0A	Rattus norvegicus leukocyte common antigen receptor (LAR) gene, trans-spliced alternative untranslated exon
Unigene10355_A0A	--
Unigene10356_A0A	PREDICTED: Ornithorhynchus anatinus UDP-N-acetyl-alpha-D-galactosamine:polypeptide N-acetylgalactosaminyltransferase 14 (GalNAc-T14) (GALNT14), mRNA
Unigene10357_A0A	Ixodes scapularis N-acetylgalactosaminyl transferase, putative, mRNA
Unigene10358_A0A	PREDICTED: Ornithorhynchus anatinus UDP-N-acetyl-alpha-D-galactosamine:polypeptide N-acetylgalactosaminyltransferase 14 (GalNAc-T14) (GALNT14), mRNA
Unigene10359_A0A	--
Unigene1035_A0A	--
Unigene10360_A0A	--
Unigene10361_A0A	--
Unigene10362_A0A	--
Unigene10363_A0A	--
Unigene10364_A0A	--
Unigene10365_A0A	Homo sapiens receptor accessory protein 1 (REEP1), RefSeqGene on chromosome 2
Unigene10366_A0A	--
Unigene10367_A0A	--
Unigene10368_A0A	--
Unigene10369_A0A	--
Unigene1036_A0A	--
Unigene10370_A0A	--
Unigene10371_A0A	PREDICTED: Anolis carolinensis dedicator of cytokinesis 1 (dock1), mRNA
Unigene10372_A0A	--
Unigene10373_A0A	--
Unigene10374_A0A	--
Unigene10375_A0A	PREDICTED: Taeniopygia guttata similar to ring finger protein 40 (LOC100231748), partial mRNA
Unigene10376_A0A	Drosophila melanogaster chromosome 3R, complete sequence
Unigene10377_A0A	--
Unigene10378_A0A	--
Unigene10379_A0A	--
Unigene1037_A0A	--
Unigene10380_A0A	--
Unigene10381_A0A	Homo sapiens chromosome 17, clone RP11-398J5, complete sequence
Unigene10382_A0A	--
Unigene10383_A0A	--
Unigene10384_A0A	--
Unigene10385_A0A	--
Unigene10386_A0A	--
Unigene10387_A0A	--
Unigene10388_A0A	--
Unigene10389_A0A	Rattus norvegicus CH230-1B22 (Children's Hospital Oakland Research Institute Rat (BN/SsNHsd/MCW) BAC library) complete sequence
Unigene1038_A0A	--
Unigene10390_A0A	--
Unigene10391_A0A	--
Unigene10392_A0A	--
Unigene10393_A0A	--
Unigene10394_A0A	--
Unigene10395_A0A	--
Unigene10396_A0A	--
Unigene10397_A0A	--
Unigene10398_A0A	--
Unigene10399_A0A	Homo sapiens chromosome 21 clone RP11-589M2 map p11-q21.1, complete sequence
Unigene1039_A0A	--
Unigene103_A0A	--
Unigene10400_A0A	--
Unigene10401_A0A	PREDICTED: Oryctolagus cuniculus FYVE, RhoGEF and PH domain containing 4-like (LOC100348229), mRNA
Unigene10402_A0A	--
Unigene10403_A0A	--
Unigene10404_A0A	--
Unigene10405_A0A	--
Unigene10406_A0A	--
Unigene10407_A0A	--
Unigene10408_A0A	--
Unigene10409_A0A	--
Unigene1040_A0A	--
Unigene10410_A0A	--
Unigene10411_A0A	--
Unigene10412_A0A	Salmo salar ZK652.6 (yoy6), mRNA
Unigene10413_A0A	--
Unigene10414_A0A	--
Unigene10415_A0A	Homarus americanus ryanodine receptor (RyR) mRNA, partial cds
Unigene10416_A0A	--
Unigene10417_A0A	--
Unigene10418_A0A	--
Unigene10419_A0A	--
Unigene1041_A0A	--
Unigene10420_A0A	--
Unigene10421_A0A	--
Unigene10422_A0A	--
Unigene10423_A0A	--
Unigene10424_A0A	--
Unigene10425_A0A	--
Unigene10426_A0A	Mouse DNA sequence from clone RP23-98J9 on chromosome 4 Contains the 3' end of the Hivep3 gene for human immunodeficiency virus type I enhancer binding protein 3 and the Edn2 gene for endothelin 2, complete sequence
Unigene10427_A0A	Panulirus argus phosphoinositide 3-kinase isoform b mRNA, complete cds
Unigene10428_A0A	--
Unigene10429_A0A	--
Unigene1042_A0A	--
[truncated: 56,583 more rows]
