# Supplementary material for: Changes in the Organics Metabolism in the Hepatopancreas Induced by Eyestalk Ablation of the Chinese Mitten Crab Eriocheir sinensis Determined via Transcriptome and DGE Analysis
Source: PLoS One. 2014 Apr 22;9(4):e95827. doi: 10.1371/journal.pone.0095827 (PMC3995808; doi:10.1371/journal.pone.0095827)
Supplement: Table S3 — BlastX searching of the unigenes against Swissprot database. (XLSX) [file pone.0095827.s003.xlsx]

## Sheet: Sheet1
geneID	Swissprot-annotation
CL1.Contig1_A0A	--
CL1.Contig2_A0A	--
CL1.Contig3_A0A	--
CL1.Contig4_A0A	--
CL1.Contig5_A0A	--
CL1.Contig6_A0A	--
CL10.Contig1_A0A	--
CL100.Contig1_A0A	--
CL101.Contig1_A0A	--
CL101.Contig2_A0A	--
CL1015.Contig1_A0A	Nucleolar protein 58 OS=Dictyostelium discoideum GN=nop58 PE=3 SV=1
CL1018.Contig1_A0A	--
CL1019.Contig1_A0A	--
CL102.Contig1_A0A	--
CL104.Contig1_A0A	Myb-like protein X OS=Dictyostelium discoideum GN=mybX PE=3 SV=1
CL1041.Contig1_A0A	--
CL105.Contig1_A0A	Glutamic acid-rich protein OS=Plasmodium falciparum (isolate FC27 / Papua New Guinea) GN=GARP PE=4 SV=1
CL105.Contig2_A0A	DNA ligase 1 OS=Dictyostelium discoideum GN=lig1 PE=3 SV=1
CL1052.Contig1_A0A	--
CL1056.Contig1_A0A	--
CL1058.Contig1_A0A	--
CL106.Contig1_A0A	--
CL1060.Contig1_A0A	Calponin homology domain-containing protein DDB_G0272472 OS=Dictyostelium discoideum GN=DDB_G0272472 PE=4 SV=1
CL1061.Contig1_A0A	Coiled-coil domain-containing protein 94 OS=Mus musculus GN=Ccdc94 PE=1 SV=1
CL1063.Contig1_A0A	--
CL1064.Contig1_A0A	--
CL1065.Contig1_A0A	--
CL1068.Contig1_A0A	--
CL1069.Contig1_A0A	--
CL107.Contig1_A0A	--
CL1071.Contig1_A0A	--
CL1072.Contig1_A0A	--
CL1074.Contig1_A0A	--
CL1075.Contig1_A0A	--
CL1077.Contig1_A0A	Glutamic acid-rich protein OS=Plasmodium falciparum (isolate FC27 / Papua New Guinea) GN=GARP PE=4 SV=1
CL1079.Contig1_A0A	--
CL108.Contig1_A0A	Tumor protein p53-inducible protein 13 OS=Homo sapiens GN=TP53I13 PE=2 SV=1
CL1080.Contig1_A0A	--
CL1081.Contig1_A0A	--
CL1082.Contig1_A0A	Myosin-M heavy chain OS=Dictyostelium discoideum GN=myoM PE=1 SV=1
CL1084.Contig1_A0A	--
CL1085.Contig1_A0A	RNA-binding protein 25 OS=Mus musculus GN=Rbm25 PE=1 SV=1
CL1088.Contig1_A0A	--
CL109.Contig1_A0A	NADH-ubiquinone oxidoreductase chain 5 OS=Trypanosoma brucei brucei GN=ND5 PE=3 SV=1
CL1096.Contig1_A0A	--
CL1097.Contig1_A0A	--
CL1099.Contig1_A0A	Rho GTPase-activating protein gacV OS=Dictyostelium discoideum GN=gacV PE=3 SV=1
CL11.Contig2_A0A	--
CL11.Contig3_A0A	--
CL110.Contig1_A0A	--
CL1102.Contig1_A0A	--
CL1105.Contig1_A0A	--
CL1106.Contig1_A0A	--
CL1108.Contig1_A0A	--
CL111.Contig1_A0A	Compound eye opsin BCRH1 OS=Hemigrapsus sanguineus PE=2 SV=1
CL1110.Contig1_A0A	Nucleolar protein 58 OS=Dictyostelium discoideum GN=nop58 PE=3 SV=1
CL1113.Contig1_A0A	--
CL1114.Contig1_A0A	101 kDa malaria antigen OS=Plasmodium falciparum (isolate Camp / Malaysia) GN=ABRA PE=3 SV=1
CL112.Contig1_A0A	--
CL1122.Contig1_A0A	--
CL1123.Contig1_A0A	--
CL1124.Contig1_A0A	Zinc finger CCCH domain-containing protein 18 OS=Homo sapiens GN=ZC3H18 PE=1 SV=2
CL1127.Contig1_A0A	Troponin I OS=Chlamys nipponensis akazara PE=1 SV=2
CL113.Contig1_A0A	Uncharacterized protein LOC284861 OS=Homo sapiens PE=2 SV=1
CL1130.Contig1_A0A	--
CL1132.Contig1_A0A	--
CL1133.Contig1_A0A	Tropomyosin OS=Penaeus monodon GN=TM1 PE=1 SV=1
CL1137.Contig1_A0A	--
CL1138.Contig1_A0A	Cylicin-2 OS=Homo sapiens GN=CYLC2 PE=2 SV=1
CL114.Contig1_A0A	--
CL1140.Contig1_A0A	--
CL1143.Contig1_A0A	--
CL1144.Contig1_A0A	Uncharacterized histidine-rich protein DDB_G0274557 OS=Dictyostelium discoideum GN=DDB_G0274557 PE=4 SV=1
CL1145.Contig1_A0A	DNA ligase 1 OS=Dictyostelium discoideum GN=lig1 PE=3 SV=1
CL1147.Contig1_A0A	--
CL1148.Contig1_A0A	--
CL115.Contig1_A0A	--
CL1150.Contig1_A0A	--
CL1152.Contig1_A0A	--
CL1153.Contig1_A0A	--
CL1156.Contig1_A0A	--
CL1158.Contig1_A0A	--
CL116.Contig1_A0A	--
CL1160.Contig1_A0A	--
CL1163.Contig1_A0A	--
CL1164.Contig1_A0A	--
CL1165.Contig1_A0A	RNA-binding protein 25 OS=Mus musculus GN=Rbm25 PE=1 SV=1
CL1166.Contig1_A0A	--
CL1168.Contig1_A0A	Protein FAM9A OS=Homo sapiens GN=FAM9A PE=2 SV=1
CL117.Contig1_A0A	Nucleolar protein 58 OS=Dictyostelium discoideum GN=nop58 PE=3 SV=1
CL1170.Contig1_A0A	--
CL1171.Contig1_A0A	--
CL1173.Contig1_A0A	--
CL118.Contig1_A0A	--
CL1181.Contig1_A0A	--
CL1183.Contig1_A0A	--
CL1184.Contig1_A0A	DNA ligase 1 OS=Dictyostelium discoideum GN=lig1 PE=3 SV=1
CL1185.Contig1_A0A	Uncharacterized protein PF11_0213 OS=Plasmodium falciparum (isolate 3D7) GN=PF11_0213 PE=2 SV=1
CL1188.Contig1_A0A	--
CL119.Contig1_A0A	--
CL1192.Contig1_A0A	Allatostatins OS=Diploptera punctata PE=1 SV=2
CL1193.Contig1_A0A	--
CL1196.Contig1_A0A	--
CL12.Contig1_A0A	--
CL120.Contig1_A0A	--
CL1203.Contig1_A0A	--
CL1204.Contig1_A0A	--
CL1206.Contig1_A0A	--
CL1208.Contig1_A0A	--
CL121.Contig1_A0A	--
CL1211.Contig1_A0A	--
CL1212.Contig1_A0A	--
CL1213.Contig1_A0A	Mucin-21 OS=Homo sapiens GN=MUC21 PE=1 SV=2
CL1217.Contig1_A0A	--
CL1218.Contig1_A0A	--
CL1219.Contig1_A0A	--
CL122.Contig1_A0A	--
CL1221.Contig1_A0A	--
CL1223.Contig1_A0A	--
CL1227.Contig1_A0A	--
CL1228.Contig1_A0A	--
CL123.Contig1_A0A	--
CL1234.Contig1_A0A	--
CL1237.Contig1_A0A	--
CL1239.Contig1_A0A	--
CL124.Contig1_A0A	--
CL1242.Contig1_A0A	Cytochrome c oxidase subunit 3 OS=Leishmania tarentolae PE=3 SV=1
CL1243.Contig1_A0A	--
CL1244.Contig1_A0A	--
CL1246.Contig1_A0A	--
CL1247.Contig1_A0A	--
CL1248.Contig1_A0A	Four-domain proteases inhibitor OS=Melithaea caledonica PE=1 SV=1
CL1249.Contig1_A0A	--
CL1250.Contig1_A0A	--
CL1251.Contig1_A0A	--
CL1252.Contig1_A0A	Succinate dehydrogenase [ubiquinone] cytochrome b small subunit, mitochondrial OS=Mus musculus GN=Sdhd PE=2 SV=2
CL1253.Contig1_A0A	Retrotransposon-like protein 1 OS=Mus musculus GN=Rtl1 PE=2 SV=1
CL1255.Contig1_A0A	--
CL1258.Contig1_A0A	--
CL1259.Contig1_A0A	Titin OS=Mus musculus GN=Ttn PE=1 SV=1
CL126.Contig1_A0A	Acidic repeat-containing protein OS=Homo sapiens GN=ACRC PE=2 SV=1
CL1260.Contig1_A0A	--
CL1265.Contig1_A0A	--
CL1266.Contig1_A0A	THAP domain-containing protein 1 OS=Salmo salar GN=thap1 PE=2 SV=1
CL1267.Contig1_A0A	--
CL127.Contig1_A0A	Protein CREG1 OS=Mus musculus GN=Creg1 PE=2 SV=1
CL1271.Contig1_A0A	--
CL1272.Contig1_A0A	Zinc finger CCCH domain-containing protein 18 OS=Homo sapiens GN=ZC3H18 PE=1 SV=2
CL1273.Contig1_A0A	Myb-like protein X OS=Dictyostelium discoideum GN=mybX PE=3 SV=1
CL1274.Contig1_A0A	--
CL1275.Contig1_A0A	Src substrate protein p85 OS=Gallus gallus GN=CTTN1 PE=2 SV=1
CL1276.Contig1_A0A	--
CL128.Contig1_A0A	--
CL1281.Contig1_A0A	--
CL1283.Contig1_A0A	--
CL1286.Contig1_A0A	--
CL1287.Contig1_A0A	--
CL1288.Contig1_A0A	--
CL1289.Contig1_A0A	--
CL1290.Contig1_A0A	--
CL1291.Contig1_A0A	Nucleolar protein 58 OS=Dictyostelium discoideum GN=nop58 PE=3 SV=1
CL1292.Contig1_A0A	Chromatin assembly factor 1 subunit A OS=Danio rerio GN=chaf1a PE=1 SV=1
CL1293.Contig1_A0A	--
CL1294.Contig1_A0A	DNA ligase 1 OS=Dictyostelium discoideum GN=lig1 PE=3 SV=1
CL1295.Contig1_A0A	--
CL1296.Contig1_A0A	DNA ligase 1 OS=Dictyostelium discoideum GN=lig1 PE=3 SV=1
CL1297.Contig1_A0A	--
CL1298.Contig1_A0A	Complement component 1 Q subcomponent-binding protein, mitochondrial OS=Rattus norvegicus GN=C1qbp PE=1 SV=2
CL1299.Contig1_A0A	Uncharacterized protein DDB_G0271670 OS=Dictyostelium discoideum GN=DDB_G0271670 PE=4 SV=1
CL13.Contig1_A0A	--
CL13.Contig2_A0A	--
CL130.Contig1_A0A	cAMP-dependent protein kinase type II regulatory subunit OS=Strongylocentrotus purpuratus PE=2 SV=1
CL1300.Contig1_A0A	Glutamic acid-rich protein OS=Plasmodium falciparum (isolate FC27 / Papua New Guinea) GN=GARP PE=4 SV=1
CL1301.Contig1_A0A	--
CL1302.Contig1_A0A	--
CL1303.Contig1_A0A	Protocadherin Fat 1 OS=Homo sapiens GN=FAT1 PE=1 SV=2
CL1304.Contig1_A0A	--
CL1305.Contig1_A0A	Arrestin homolog OS=Locusta migratoria PE=2 SV=1
CL1306.Contig1_A0A	--
CL1307.Contig1_A0A	--
CL1308.Contig1_A0A	--
CL1309.Contig1_A0A	Anthrax toxin receptor-like OS=Homo sapiens GN=ANTXRL PE=2 SV=2
CL131.Contig1_A0A	Myb-like protein X OS=Dictyostelium discoideum GN=mybX PE=3 SV=1
CL1310.Contig1_A0A	--
CL1311.Contig1_A0A	--
CL1312.Contig1_A0A	Myb-like protein X OS=Dictyostelium discoideum GN=mybX PE=3 SV=1
CL1313.Contig1_A0A	--
CL1314.Contig1_A0A	Glutamic acid-rich protein OS=Plasmodium falciparum (isolate FC27 / Papua New Guinea) GN=GARP PE=4 SV=1
CL1315.Contig1_A0A	--
CL1316.Contig1_A0A	--
CL1317.Contig1_A0A	Histone H3.v1 OS=Dictyostelium discoideum GN=H3v1 PE=3 SV=1
CL1318.Contig1_A0A	--
CL1319.Contig1_A0A	Uncharacterized protein KIAA1211 homolog OS=Danio rerio GN=si:dkeyp-117h8.2 PE=4 SV=3
CL132.Contig1_A0A	--
CL1320.Contig1_A0A	Splicing regulatory glutamine/lysine-rich protein 1 OS=Homo sapiens GN=SREK1 PE=1 SV=1
CL1321.Contig1_A0A	--
CL1322.Contig1_A0A	--
CL1323.Contig1_A0A	--
CL1324.Contig1_A0A	--
CL1325.Contig1_A0A	--
CL1326.Contig1_A0A	Pre-mRNA-splicing factor CWC22 homolog OS=Drosophila melanogaster GN=ncm PE=1 SV=3
CL1327.Contig1_A0A	--
CL1328.Contig1_A0A	--
CL1329.Contig1_A0A	--
CL133.Contig1_A0A	--
CL1330.Contig1_A0A	--
CL1331.Contig1_A0A	--
CL1332.Contig1_A0A	--
CL1333.Contig1_A0A	--
CL1334.Contig1_A0A	--
CL1335.Contig1_A0A	Estradiol 17-beta-dehydrogenase 8 OS=Canis familiaris GN=HSD17B8 PE=3 SV=1
CL1336.Contig1_A0A	--
CL1338.Contig1_A0A	--
CL1339.Contig1_A0A	--
CL134.Contig1_A0A	Serine/threonine-protein phosphatase 2A 65 kDa regulatory subunit A alpha isoform OS=Homo sapiens GN=PPP2R1A PE=1 SV=4
CL134.Contig2_A0A	Serine/threonine-protein phosphatase 2A 65 kDa regulatory subunit A alpha isoform OS=Homo sapiens GN=PPP2R1A PE=1 SV=4
CL1340.Contig1_A0A	--
CL1341.Contig1_A0A	--
CL1342.Contig1_A0A	--
CL1343.Contig1_A0A	--
CL1344.Contig1_A0A	--
CL1345.Contig1_A0A	Uncharacterized protein DDB_G0283697 OS=Dictyostelium discoideum GN=DDB_G0283697 PE=4 SV=1
CL1347.Contig1_A0A	--
CL1348.Contig1_A0A	Uncharacterized protein PFD1115c OS=Plasmodium falciparum (isolate 3D7) GN=PFD1115c PE=2 SV=1
CL1349.Contig1_A0A	Sporozoite surface protein 2 OS=Plasmodium yoelii yoelii GN=SSP2 PE=1 SV=2
CL135.Contig1_A0A	--
CL1350.Contig1_A0A	Protein let-756 OS=Caenorhabditis elegans GN=let-756 PE=1 SV=2
CL1351.Contig1_A0A	--
CL1352.Contig1_A0A	Uncharacterized mitochondrial protein ORF4 OS=Paramecium tetraurelia PE=4 SV=1
CL1353.Contig1_A0A	--
CL1354.Contig1_A0A	--
CL1355.Contig1_A0A	--
CL1356.Contig1_A0A	Protein split ends OS=Drosophila melanogaster GN=spen PE=1 SV=2
CL1357.Contig1_A0A	--
CL1358.Contig1_A0A	NADH-ubiquinone oxidoreductase chain 5 OS=Trypanosoma brucei brucei GN=ND5 PE=3 SV=1
CL1359.Contig1_A0A	Zinc finger CCCH domain-containing protein 13 OS=Homo sapiens GN=ZC3H13 PE=1 SV=1
CL136.Contig1_A0A	--
CL1360.Contig1_A0A	Nucleolar protein 58 OS=Dictyostelium discoideum GN=nop58 PE=3 SV=1
CL1361.Contig1_A0A	--
CL1362.Contig1_A0A	--
CL1363.Contig1_A0A	Retrotransposon-like protein 1 OS=Mus musculus GN=Rtl1 PE=2 SV=1
CL1364.Contig1_A0A	--
CL1365.Contig1_A0A	--
CL1366.Contig1_A0A	--
CL1367.Contig1_A0A	--
CL1368.Contig1_A0A	--
CL1369.Contig1_A0A	Zinc finger CCCH domain-containing protein 13 OS=Homo sapiens GN=ZC3H13 PE=1 SV=1
CL137.Contig1_A0A	--
CL1370.Contig1_A0A	Uncharacterized histidine-rich protein DDB_G0274557 OS=Dictyostelium discoideum GN=DDB_G0274557 PE=4 SV=1
CL1371.Contig1_A0A	--
CL1372.Contig1_A0A	DNA ligase 1 OS=Dictyostelium discoideum GN=lig1 PE=3 SV=1
CL1373.Contig1_A0A	Pancreatic triacylglycerol lipase OS=Oryctolagus cuniculus GN=PNLIP PE=2 SV=1
CL1374.Contig1_A0A	Sporozoite surface protein 2 OS=Plasmodium yoelii yoelii GN=SSP2 PE=1 SV=2
CL1375.Contig1_A0A	--
CL1376.Contig1_A0A	Ras-related GTP-binding protein C OS=Mus musculus GN=Rragc PE=2 SV=1
CL1377.Contig1_A0A	--
CL1378.Contig1_A0A	--
CL1379.Contig1_A0A	--
CL138.Contig1_A0A	DNA ligase 1 OS=Dictyostelium discoideum GN=lig1 PE=3 SV=1
CL1380.Contig1_A0A	Uncharacterized mitochondrial protein ORF4 OS=Paramecium tetraurelia PE=4 SV=1
CL1381.Contig1_A0A	Nucleolar protein 58 OS=Dictyostelium discoideum GN=nop58 PE=3 SV=1
CL1382.Contig1_A0A	Insulin receptor substrate 1 OS=Drosophila yakuba GN=chico PE=3 SV=1
CL1383.Contig1_A0A	--
CL1384.Contig1_A0A	--
CL1385.Contig1_A0A	Protein hu-li tai shao OS=Drosophila melanogaster GN=hts PE=1 SV=2
CL1386.Contig1_A0A	--
CL1387.Contig1_A0A	--
CL1388.Contig1_A0A	--
CL139.Contig1_A0A	--
CL1390.Contig1_A0A	--
CL1391.Contig1_A0A	Putative uncharacterized protein FLJ46204 OS=Homo sapiens PE=5 SV=2
CL1392.Contig1_A0A	Tolloid-like protein 2 OS=Xenopus laevis GN=tll2 PE=2 SV=1
CL1393.Contig1_A0A	Axoneme-associated protein mst101(2) OS=Drosophila hydei GN=mst101(2) PE=1 SV=1
CL1394.Contig1_A0A	--
CL1395.Contig1_A0A	--
CL1396.Contig1_A0A	RNA-binding protein 25 OS=Mus musculus GN=Rbm25 PE=1 SV=1
CL1397.Contig1_A0A	Myb-like protein X OS=Dictyostelium discoideum GN=mybX PE=3 SV=1
CL1398.Contig1_A0A	--
CL1399.Contig1_A0A	--
CL14.Contig1_A0A	--
CL14.Contig2_A0A	Probable RNA-directed DNA polymerase from transposon BS OS=Drosophila melanogaster GN=RTase PE=2 SV=1
CL140.Contig1_A0A	Protein muscleblind OS=Drosophila melanogaster GN=mbl PE=2 SV=2
CL1401.Contig1_A0A	--
CL1402.Contig1_A0A	--
CL1403.Contig1_A0A	--
CL1404.Contig1_A0A	--
CL1405.Contig1_A0A	--
CL1406.Contig1_A0A	--
CL1407.Contig1_A0A	--
CL1408.Contig1_A0A	--
CL1409.Contig1_A0A	--
CL141.Contig1_A0A	Acid ceramidase OS=Homo sapiens GN=ASAH1 PE=1 SV=5
CL1410.Contig1_A0A	--
CL1411.Contig1_A0A	--
CL1413.Contig1_A0A	RNA-directed DNA polymerase from mobile element jockey OS=Drosophila funebris GN=pol PE=1 SV=1
CL1414.Contig1_A0A	--
CL1415.Contig1_A0A	--
CL1416.Contig1_A0A	--
CL1417.Contig1_A0A	--
CL1418.Contig1_A0A	--
CL1419.Contig1_A0A	--
CL142.Contig1_A0A	--
CL1420.Contig1_A0A	--
CL1421.Contig1_A0A	--
CL1422.Contig1_A0A	--
CL1423.Contig1_A0A	--
CL1424.Contig1_A0A	--
CL1425.Contig1_A0A	--
CL1426.Contig1_A0A	--
CL1427.Contig1_A0A	--
CL1428.Contig1_A0A	--
CL1429.Contig1_A0A	--
CL143.Contig1_A0A	--
CL1430.Contig1_A0A	--
CL1432.Contig1_A0A	--
CL1433.Contig1_A0A	--
CL1434.Contig1_A0A	--
CL1439.Contig1_A0A	--
CL144.Contig1_A0A	--
CL1440.Contig1_A0A	--
CL1441.Contig1_A0A	--
CL1442.Contig1_A0A	--
CL1443.Contig1_A0A	--
CL1444.Contig1_A0A	--
CL1445.Contig1_A0A	--
CL1446.Contig1_A0A	CLIP-associating protein OS=Drosophila melanogaster GN=chb PE=1 SV=1
CL1447.Contig1_A0A	--
CL1448.Contig1_A0A	Myosin-M heavy chain OS=Dictyostelium discoideum GN=myoM PE=1 SV=1
CL1449.Contig1_A0A	--
CL145.Contig1_A0A	--
CL1450.Contig1_A0A	--
CL1451.Contig1_A0A	SH3 and cysteine-rich domain-containing protein 3 OS=Xenopus tropicalis GN=stac3 PE=2 SV=1
CL1452.Contig1_A0A	--
CL1453.Contig1_A0A	--
CL1454.Contig1_A0A	--
CL1455.Contig1_A0A	--
CL1456.Contig1_A0A	--
CL1457.Contig1_A0A	--
CL1458.Contig1_A0A	--
CL1459.Contig1_A0A	--
CL146.Contig1_A0A	--
CL1460.Contig1_A0A	--
CL1461.Contig1_A0A	--
CL1462.Contig1_A0A	--
CL1463.Contig1_A0A	Nucleolar protein 58 OS=Dictyostelium discoideum GN=nop58 PE=3 SV=1
CL1464.Contig1_A0A	--
CL1465.Contig1_A0A	--
CL1466.Contig1_A0A	--
CL1467.Contig1_A0A	--
CL1468.Contig1_A0A	--
CL1469.Contig1_A0A	--
CL147.Contig1_A0A	Mucin-2 OS=Homo sapiens GN=MUC2 PE=1 SV=2
CL1470.Contig1_A0A	--
CL1471.Contig1_A0A	--
CL1472.Contig1_A0A	Homeobox protein MOX-2 OS=Homo sapiens GN=MEOX2 PE=1 SV=2
CL1473.Contig1_A0A	--
CL1474.Contig1_A0A	--
CL1475.Contig1_A0A	--
CL1476.Contig1_A0A	Synaptic vesicle membrane protein VAT-1 homolog OS=Danio rerio GN=vat1 PE=2 SV=1
CL1477.Contig1_A0A	--
CL1478.Contig1_A0A	--
CL148.Contig1_A0A	--
CL1480.Contig1_A0A	--
CL1481.Contig1_A0A	--
CL1482.Contig1_A0A	--
CL1483.Contig1_A0A	--
CL1484.Contig1_A0A	Nucleolar protein 58 OS=Dictyostelium discoideum GN=nop58 PE=3 SV=1
CL1485.Contig1_A0A	--
CL1486.Contig1_A0A	--
CL1487.Contig1_A0A	--
CL1488.Contig1_A0A	Retrotransposon-like protein 1 OS=Mus musculus GN=Rtl1 PE=2 SV=1
CL1489.Contig1_A0A	--
CL1490.Contig1_A0A	--
CL1491.Contig1_A0A	--
CL1492.Contig1_A0A	--
CL1493.Contig1_A0A	--
CL1494.Contig1_A0A	--
CL1495.Contig1_A0A	Nucleolar protein 58 OS=Dictyostelium discoideum GN=nop58 PE=3 SV=1
CL1496.Contig1_A0A	--
CL1497.Contig1_A0A	--
CL1498.Contig1_A0A	--
CL1499.Contig1_A0A	--
CL15.Contig3_A0A	--
CL150.Contig1_A0A	Corepressor interacting with RBPJ 1 OS=Homo sapiens GN=CIR1 PE=1 SV=1
CL1500.Contig1_A0A	--
CL1501.Contig1_A0A	Retrotransposon-derived protein PEG10 OS=Mus musculus GN=Peg10 PE=1 SV=2
CL1502.Contig1_A0A	--
CL1503.Contig1_A0A	--
CL1504.Contig1_A0A	Ribosomal RNA-processing protein 7 homolog A OS=Mus musculus GN=Rrp7a PE=2 SV=1
CL1505.Contig1_A0A	--
CL1506.Contig1_A0A	--
CL1507.Contig1_A0A	Probable RNA-directed DNA polymerase from transposon X-element OS=Drosophila melanogaster GN=ORF2 PE=3 SV=1
CL1508.Contig1_A0A	--
CL1509.Contig1_A0A	--
CL151.Contig1_A0A	Putative uncharacterized protein DDB_G0271982 OS=Dictyostelium discoideum GN=DDB_G0271982 PE=4 SV=1
CL1510.Contig1_A0A	--
CL1511.Contig1_A0A	--
CL1512.Contig1_A0A	--
CL1513.Contig1_A0A	Octapeptide-repeat protein T2 OS=Mus musculus GN=Srst PE=2 SV=1
CL1514.Contig1_A0A	Nuclear receptor corepressor 1 OS=Xenopus tropicalis GN=ncor1 PE=2 SV=1
CL1515.Contig1_A0A	Longitudinals lacking protein, isoforms N/O/W/X/Y OS=Drosophila melanogaster GN=lola PE=1 SV=3
CL1516.Contig1_A0A	--
CL1517.Contig1_A0A	Probable serine/threonine-protein kinase DDB_G0277071 OS=Dictyostelium discoideum GN=DDB_G0277071 PE=3 SV=1
CL1518.Contig1_A0A	--
CL1519.Contig1_A0A	DNA ligase 1 OS=Dictyostelium discoideum GN=lig1 PE=3 SV=1
CL152.Contig1_A0A	--
CL1520.Contig1_A0A	Nuclear receptor corepressor 1 OS=Xenopus tropicalis GN=ncor1 PE=2 SV=1
CL1521.Contig1_A0A	--
CL1522.Contig1_A0A	Protein max OS=Mus musculus GN=Max PE=1 SV=1
CL1523.Contig1_A0A	--
CL1524.Contig1_A0A	--
CL1525.Contig1_A0A	--
CL1526.Contig1_A0A	--
CL1527.Contig1_A0A	Uncharacterized histidine-rich protein DDB_G0274557 OS=Dictyostelium discoideum GN=DDB_G0274557 PE=4 SV=1
CL1528.Contig1_A0A	Trichohyalin OS=Homo sapiens GN=TCHH PE=1 SV=2
CL1529.Contig1_A0A	--
CL153.Contig1_A0A	--
CL1530.Contig1_A0A	Retrovirus-related Pol polyprotein from transposon 412 OS=Drosophila melanogaster GN=POL PE=4 SV=1
CL1531.Contig1_A0A	--
CL1532.Contig1_A0A	NADH-ubiquinone oxidoreductase chain 5 OS=Trypanosoma brucei brucei GN=ND5 PE=3 SV=1
CL1533.Contig1_A0A	DNA ligase 1 OS=Dictyostelium discoideum GN=lig1 PE=3 SV=1
CL1535.Contig1_A0A	Calmodulin OS=Renilla reniformis PE=1 SV=2
CL1537.Contig1_A0A	--
CL1538.Contig1_A0A	Serine/arginine repetitive matrix protein 2 OS=Homo sapiens GN=SRRM2 PE=1 SV=2
CL1539.Contig1_A0A	--
CL154.Contig1_A0A	--
CL1540.Contig1_A0A	Uncharacterized protein DDB_G0283697 OS=Dictyostelium discoideum GN=DDB_G0283697 PE=4 SV=1
CL1541.Contig1_A0A	Dehydrogenase/reductase SDR family member 12 OS=Homo sapiens GN=DHRS12 PE=2 SV=2
CL1542.Contig1_A0A	--
CL1543.Contig1_A0A	Peritrophin-48 OS=Chrysomya bezziana PE=2 SV=1
CL1544.Contig1_A0A	Peritrophin-48 OS=Chrysomya bezziana PE=2 SV=1
CL1545.Contig1_A0A	--
CL1546.Contig1_A0A	DNA ligase 1 OS=Dictyostelium discoideum GN=lig1 PE=3 SV=1
CL1547.Contig1_A0A	--
CL1548.Contig1_A0A	Forkhead box protein B2 OS=Homo sapiens GN=FOXB2 PE=2 SV=1
CL1549.Contig1_A0A	--
CL155.Contig1_A0A	--
CL1550.Contig1_A0A	--
CL1551.Contig1_A0A	--
CL1552.Contig1_A0A	--
CL1553.Contig1_A0A	--
CL1554.Contig1_A0A	Nuclear transcription factor Y subunit alpha OS=Mus musculus GN=Nfya PE=1 SV=2
CL1555.Contig1_A0A	Splicing regulatory glutamine/lysine-rich protein 1 OS=Mus musculus GN=Srek1 PE=2 SV=1
CL1556.Contig1_A0A	--
CL1557.Contig1_A0A	Uncharacterized protein DDB_G0271670 OS=Dictyostelium discoideum GN=DDB_G0271670 PE=4 SV=1
CL1558.Contig1_A0A	UPF0565 protein C2orf69 OS=Homo sapiens GN=C2orf69 PE=2 SV=1
CL1559.Contig1_A0A	Semaphorin-1A OS=Schistocerca americana GN=SEMA-1A PE=1 SV=1
CL156.Contig1_A0A	--
CL1560.Contig1_A0A	--
CL1561.Contig1_A0A	Intersectin-2 OS=Mus musculus GN=Itsn2 PE=1 SV=2
CL1562.Contig1_A0A	Brain protein 44 OS=Homo sapiens GN=BRP44 PE=1 SV=1
CL1563.Contig1_A0A	--
CL1564.Contig1_A0A	--
CL1565.Contig1_A0A	--
CL1566.Contig1_A0A	Myosin-6 OS=Homo sapiens GN=MYH6 PE=1 SV=5
CL1567.Contig1_A0A	Tubulin beta-2C chain OS=Mus musculus GN=Tubb2c PE=1 SV=1
CL1569.Contig1_A0A	DNA ligase 1 OS=Dictyostelium discoideum GN=lig1 PE=3 SV=1
CL1570.Contig1_A0A	Glutamic acid-rich protein OS=Plasmodium falciparum (isolate FC27 / Papua New Guinea) GN=GARP PE=4 SV=1
CL1571.Contig1_A0A	--
CL1572.Contig1_A0A	Golgin subfamily A member 6-like protein 1 OS=Homo sapiens GN=GOLGA6L1 PE=2 SV=2
CL1573.Contig1_A0A	Histidine-rich glycoprotein OS=Homo sapiens GN=HRG PE=1 SV=1
CL1574.Contig1_A0A	Mucin-19 OS=Homo sapiens GN=MUC19 PE=1 SV=2
CL1575.Contig1_A0A	Putative uncharacterized protein FLJ46204 OS=Homo sapiens PE=5 SV=2
CL1576.Contig1_A0A	Myb-like protein X OS=Dictyostelium discoideum GN=mybX PE=3 SV=1
CL1577.Contig1_A0A	Putative nuclease HARBI1 OS=Homo sapiens GN=HARBI1 PE=1 SV=1
CL1578.Contig1_A0A	Leucine-rich repeat neuronal protein 1 OS=Bos taurus GN=LRRN1 PE=3 SV=1
CL1579.Contig1_A0A	Pre-mRNA-splicing factor 38B OS=Mus musculus GN=Prpf38b PE=1 SV=1
CL158.Contig1_A0A	--
CL1580.Contig1_A0A	--
CL1582.Contig1_A0A	ATP synthase subunit a OS=Trypanosoma brucei brucei GN=ATP6 PE=2 SV=1
CL1583.Contig1_A0A	DNA ligase 1 OS=Dictyostelium discoideum GN=lig1 PE=3 SV=1
CL1584.Contig1_A0A	Extracellular sulfatase SULF-1 homolog OS=Drosophila melanogaster GN=Sulf1 PE=1 SV=1
CL1585.Contig1_A0A	Zinc finger protein 98 OS=Homo sapiens GN=ZNF98 PE=2 SV=4
CL1586.Contig1_A0A	Sialin OS=Homo sapiens GN=SLC17A5 PE=1 SV=2
CL1587.Contig1_A0A	TBC1 domain family member CG11727 OS=Drosophila melanogaster GN=CG11727 PE=1 SV=3
CL1588.Contig1_A0A	Myosin-M heavy chain OS=Dictyostelium discoideum GN=myoM PE=1 SV=1
CL1589.Contig1_A0A	Probable phospholipid-transporting ATPase IA OS=Homo sapiens GN=ATP8A1 PE=1 SV=1
CL159.Contig1_A0A	RalA-binding protein 1 OS=Homo sapiens GN=RALBP1 PE=1 SV=3
CL1592.Contig1_A0A	Zinc finger CCCH domain-containing protein 13 OS=Homo sapiens GN=ZC3H13 PE=1 SV=1
CL1593.Contig1_A0A	--
CL1594.Contig1_A0A	Trichohyalin OS=Homo sapiens GN=TCHH PE=1 SV=2
CL1595.Contig1_A0A	Sperm mitochondrial-associated cysteine-rich protein OS=Mus musculus GN=Smcp PE=2 SV=4
CL1596.Contig1_A0A	UDP-N-acetylglucosamine--peptide N-acetylglucosaminyltransferase 110 kDa subunit OS=Mus musculus GN=Ogt PE=1 SV=2
CL1597.Contig1_A0A	Sialin OS=Homo sapiens GN=SLC17A5 PE=1 SV=2
CL1598.Contig1_A0A	Max-like protein X OS=Homo sapiens GN=MLX PE=1 SV=2
CL1599.Contig1_A0A	Max-like protein X OS=Homo sapiens GN=MLX PE=1 SV=2
CL16.Contig1_A0A	--
CL160.Contig1_A0A	Calponin homology domain-containing protein DDB_G0272472 OS=Dictyostelium discoideum GN=DDB_G0272472 PE=4 SV=1
CL1600.Contig1_A0A	--
CL1601.Contig1_A0A	--
CL1602.Contig1_A0A	--
CL1603.Contig1_A0A	RNA-directed DNA polymerase from mobile element jockey OS=Drosophila funebris GN=pol PE=1 SV=1
CL1604.Contig1_A0A	RNA-binding protein 25 OS=Homo sapiens GN=RBM25 PE=1 SV=3
CL1605.Contig1_A0A	Nucleolar protein 58 OS=Dictyostelium discoideum GN=nop58 PE=3 SV=1
CL1606.Contig1_A0A	Krueppel homologous protein 1 OS=Drosophila melanogaster GN=Kr-h1 PE=2 SV=2
CL1607.Contig1_A0A	DOMON domain-containing protein CG14681 OS=Drosophila melanogaster GN=CG14681 PE=2 SV=2
CL1608.Contig1_A0A	--
CL1609.Contig1_A0A	Axoneme-associated protein mst101(2) OS=Drosophila hydei GN=mst101(2) PE=1 SV=1
CL161.Contig1_A0A	--
CL1610.Contig1_A0A	--
CL1611.Contig1_A0A	NADH-ubiquinone oxidoreductase chain 5 OS=Trypanosoma brucei brucei GN=ND5 PE=3 SV=1
CL1612.Contig1_A0A	Max-like protein X OS=Homo sapiens GN=MLX PE=1 SV=2
CL1613.Contig1_A0A	--
CL1614.Contig1_A0A	Nucleolar protein 58 OS=Dictyostelium discoideum GN=nop58 PE=3 SV=1
CL1615.Contig1_A0A	Histidine-rich glycoprotein OS=Plasmodium lophurae PE=4 SV=1
CL1616.Contig1_A0A	--
CL1617.Contig1_A0A	Pre-mRNA-splicing factor 38B OS=Mus musculus GN=Prpf38b PE=1 SV=1
CL1618.Contig1_A0A	Cytochrome P450 3A41 OS=Mus musculus GN=Cyp3a41a PE=2 SV=2
CL1619.Contig1_A0A	Calmodulin OS=Renilla reniformis PE=1 SV=2
CL162.Contig1_A0A	RNA-binding protein 25 OS=Homo sapiens GN=RBM25 PE=1 SV=3
CL1620.Contig1_A0A	Zinc finger protein 729 OS=Homo sapiens GN=ZNF729 PE=2 SV=3
CL1621.Contig1_A0A	DNA ligase 1 OS=Dictyostelium discoideum GN=lig1 PE=3 SV=1
CL1622.Contig1_A0A	Isocitrate dehydrogenase [NADP] cytoplasmic OS=Rattus norvegicus GN=Idh1 PE=1 SV=1
CL1623.Contig1_A0A	DNA ligase 1 OS=Dictyostelium discoideum GN=lig1 PE=3 SV=1
CL1624.Contig1_A0A	Histidine-rich glycoprotein OS=Plasmodium lophurae PE=4 SV=1
CL1625.Contig1_A0A	Protein transport protein Sec16A OS=Homo sapiens GN=SEC16A PE=1 SV=3
CL1626.Contig1_A0A	--
CL1628.Contig1_A0A	--
CL1629.Contig1_A0A	--
CL163.Contig1_A0A	Nucleolar protein 58 OS=Dictyostelium discoideum GN=nop58 PE=3 SV=1
CL1630.Contig1_A0A	G-box-binding factor OS=Dictyostelium discoideum GN=gbfA PE=1 SV=2
CL1631.Contig1_A0A	DNA ligase 1 OS=Dictyostelium discoideum GN=lig1 PE=3 SV=1
CL1632.Contig1_A0A	Nucleolar protein 58 OS=Dictyostelium discoideum GN=nop58 PE=3 SV=1
CL1633.Contig1_A0A	--
CL1634.Contig1_A0A	--
CL1635.Contig1_A0A	--
CL1637.Contig1_A0A	Diacylglycerol kinase kappa OS=Homo sapiens GN=DGKK PE=1 SV=1
CL1638.Contig1_A0A	--
CL1639.Contig1_A0A	--
CL164.Contig1_A0A	--
CL164.Contig2_A0A	--
CL1640.Contig1_A0A	--
CL1641.Contig1_A0A	--
CL1642.Contig1_A0A	Protein PF14_0175 OS=Plasmodium falciparum (isolate 3D7) GN=PF14_0175 PE=4 SV=1
CL1643.Contig1_A0A	--
CL1644.Contig1_A0A	--
CL1645.Contig1_A0A	--
CL1646.Contig1_A0A	DNA ligase 1 OS=Dictyostelium discoideum GN=lig1 PE=3 SV=1
CL1647.Contig1_A0A	RNA-binding protein 25 OS=Homo sapiens GN=RBM25 PE=1 SV=3
CL1648.Contig1_A0A	DNA ligase 1 OS=Dictyostelium discoideum GN=lig1 PE=3 SV=1
CL1649.Contig1_A0A	--
CL165.Contig1_A0A	--
CL1650.Contig1_A0A	--
CL1651.Contig1_A0A	--
CL1652.Contig1_A0A	--
CL1653.Contig1_A0A	--
CL1654.Contig1_A0A	ATP synthase subunit a OS=Trypanosoma brucei brucei GN=ATP6 PE=2 SV=1
CL1655.Contig1_A0A	Retrotransposon-like protein 1 OS=Mus musculus GN=Rtl1 PE=2 SV=1
CL1656.Contig1_A0A	--
CL1657.Contig1_A0A	--
CL1658.Contig1_A0A	--
CL1659.Contig1_A0A	--
CL166.Contig1_A0A	--
CL1660.Contig1_A0A	--
CL1661.Contig1_A0A	--
CL1662.Contig1_A0A	--
CL1663.Contig1_A0A	--
CL1664.Contig1_A0A	--
CL1665.Contig1_A0A	--
CL1666.Contig1_A0A	--
CL1667.Contig1_A0A	--
CL1668.Contig1_A0A	Kinesin-related protein 12 OS=Dictyostelium discoideum GN=kif12 PE=3 SV=1
CL1669.Contig1_A0A	--
CL167.Contig1_A0A	--
CL1670.Contig1_A0A	Uncharacterized protein DDB_G0271670 OS=Dictyostelium discoideum GN=DDB_G0271670 PE=4 SV=1
CL1671.Contig1_A0A	--
CL1672.Contig1_A0A	--
CL1673.Contig1_A0A	--
CL1674.Contig1_A0A	--
CL1675.Contig1_A0A	Nucleolar protein 58 OS=Dictyostelium discoideum GN=nop58 PE=3 SV=1
CL1676.Contig1_A0A	--
CL1678.Contig1_A0A	Nucleolar protein 58 OS=Dictyostelium discoideum GN=nop58 PE=3 SV=1
CL1679.Contig1_A0A	Nucleolar protein 58 OS=Dictyostelium discoideum GN=nop58 PE=3 SV=1
CL168.Contig1_A0A	--
CL1680.Contig1_A0A	--
CL1681.Contig1_A0A	Histone-lysine N-methyltransferase set1 OS=Dictyostelium discoideum GN=set1 PE=1 SV=1
CL1682.Contig1_A0A	--
CL1683.Contig1_A0A	--
CL1684.Contig1_A0A	--
CL1685.Contig1_A0A	THAP domain-containing protein 1 OS=Salmo salar GN=thap1 PE=2 SV=1
CL1686.Contig1_A0A	Nucleolar protein 58 OS=Dictyostelium discoideum GN=nop58 PE=3 SV=1
CL1687.Contig1_A0A	Lactoylglutathione lyase OS=Rattus norvegicus GN=Glo1 PE=1 SV=3
CL1688.Contig1_A0A	Integrin alpha-PS3 OS=Drosophila melanogaster GN=scb PE=1 SV=2
CL1689.Contig1_A0A	Max-like protein X OS=Homo sapiens GN=MLX PE=1 SV=2
CL169.Contig1_A0A	Tubulin alpha chain OS=Lepidoglyphus destructor PE=1 SV=2
CL1691.Contig1_A0A	--
CL1692.Contig1_A0A	UDP-N-acetylglucosamine--peptide N-acetylglucosaminyltransferase 110 kDa subunit OS=Rattus norvegicus GN=Ogt PE=1 SV=1
CL1693.Contig1_A0A	--
CL1694.Contig1_A0A	Protein transport protein SEC24 OS=Dictyostelium discoideum GN=sec24 PE=3 SV=1
CL1695.Contig1_A0A	--
CL1696.Contig1_A0A	--
CL1697.Contig1_A0A	--
CL1698.Contig1_A0A	SH3 and cysteine-rich domain-containing protein 2 OS=Homo sapiens GN=STAC2 PE=2 SV=1
CL1699.Contig1_A0A	Glutamic acid-rich protein OS=Plasmodium falciparum (isolate FC27 / Papua New Guinea) GN=GARP PE=4 SV=1
CL17.Contig1_A0A	--
CL170.Contig1_A0A	Uncharacterized proline-rich protein (Fragment) OS=Owenia fusiformis PE=4 SV=1
CL1700.Contig1_A0A	--
CL1701.Contig1_A0A	Fibrinogen C domain-containing protein 1 OS=Mus musculus GN=Fibcd1 PE=2 SV=1
CL1702.Contig1_A0A	ATP synthase subunit a OS=Trypanosoma brucei brucei GN=ATP6 PE=2 SV=1
CL1703.Contig1_A0A	--
CL1705.Contig1_A0A	--
CL1706.Contig1_A0A	--
CL1707.Contig1_A0A	Disks large 1 tumor suppressor protein OS=Drosophila melanogaster GN=dlg1 PE=1 SV=2
CL1708.Contig1_A0A	--
CL1709.Contig1_A0A	Zinc finger protein 26 OS=Mus musculus GN=Zfp26 PE=2 SV=2
CL171.Contig1_A0A	--
CL1710.Contig1_A0A	--
CL1711.Contig1_A0A	DNA ligase 1 OS=Dictyostelium discoideum GN=lig1 PE=3 SV=1
CL1712.Contig1_A0A	Uncharacterized protein F13E6.1 OS=Caenorhabditis elegans GN=F13E6.1 PE=1 SV=2
CL1713.Contig1_A0A	Uncharacterized proline-rich protein (Fragment) OS=Owenia fusiformis PE=4 SV=1
CL1714.Contig1_A0A	--
CL1715.Contig1_A0A	Protein piccolo OS=Homo sapiens GN=PCLO PE=1 SV=4
CL1716.Contig1_A0A	--
CL1718.Contig1_A0A	--
CL1719.Contig1_A0A	--
CL172.Contig1_A0A	Salivary glue protein Sgs-3 OS=Drosophila melanogaster GN=Sgs3 PE=2 SV=1
CL1720.Contig1_A0A	--
CL1721.Contig1_A0A	--
CL1722.Contig1_A0A	--
CL1723.Contig1_A0A	--
CL1724.Contig1_A0A	MATH and LRR domain-containing protein PFE0570w OS=Plasmodium falciparum (isolate 3D7) GN=PFE0570w PE=2 SV=1
CL1725.Contig1_A0A	--
CL1726.Contig1_A0A	--
CL1727.Contig1_A0A	TBC1 domain family member 10A OS=Homo sapiens GN=TBC1D10A PE=1 SV=1
CL1728.Contig1_A0A	Uncharacterized protein DDB_G0283697 OS=Dictyostelium discoideum GN=DDB_G0283697 PE=4 SV=1
CL1729.Contig1_A0A	--
CL173.Contig1_A0A	--
CL1730.Contig1_A0A	--
CL1731.Contig1_A0A	Hybrid signal transduction histidine kinase M OS=Dictyostelium discoideum GN=dhkM PE=3 SV=1
CL1732.Contig1_A0A	--
CL1734.Contig1_A0A	--
CL1735.Contig1_A0A	--
CL1736.Contig1_A0A	--
CL1737.Contig1_A0A	--
CL1738.Contig1_A0A	--
CL1739.Contig1_A0A	Anaphase-promoting complex subunit 5 OS=Dictyostelium discoideum GN=anapc5 PE=3 SV=1
CL174.Contig1_A0A	--
CL1740.Contig1_A0A	--
CL1744.Contig1_A0A	--
CL1746.Contig1_A0A	--
CL1747.Contig1_A0A	--
CL1748.Contig1_A0A	--
CL1750.Contig1_A0A	--
CL1753.Contig1_A0A	--
CL176.Contig1_A0A	Nucleolar protein 58 OS=Dictyostelium discoideum GN=nop58 PE=3 SV=1
CL1761.Contig1_A0A	DNA ligase 1 OS=Dictyostelium discoideum GN=lig1 PE=3 SV=1
CL1764.Contig1_A0A	--
CL1767.Contig1_A0A	--
CL1768.Contig1_A0A	--
CL177.Contig1_A0A	RNA-binding protein 25 OS=Homo sapiens GN=RBM25 PE=1 SV=3
CL1771.Contig1_A0A	--
CL1777.Contig1_A0A	NADH-ubiquinone oxidoreductase chain 5 OS=Trypanosoma brucei brucei GN=ND5 PE=3 SV=1
CL1779.Contig1_A0A	--
CL178.Contig1_A0A	U1 small nuclear ribonucleoprotein 70 kDa OS=Xenopus laevis GN=snrnp70 PE=2 SV=1
CL1780.Contig1_A0A	Splicing regulatory glutamine/lysine-rich protein 1 OS=Homo sapiens GN=SREK1 PE=1 SV=1
CL1781.Contig1_A0A	--
CL1783.Contig1_A0A	--
CL1784.Contig1_A0A	--
CL1786.Contig1_A0A	--
CL1787.Contig1_A0A	--
CL1789.Contig1_A0A	--
CL179.Contig1_A0A	--
CL1791.Contig1_A0A	--
CL1792.Contig1_A0A	--
CL1795.Contig1_A0A	--
CL1797.Contig1_A0A	--
CL1798.Contig1_A0A	--
CL1799.Contig1_A0A	Nucleolar protein 58 OS=Dictyostelium discoideum GN=nop58 PE=3 SV=1
CL18.Contig1_A0A	--
CL18.Contig2_A0A	--
CL180.Contig1_A0A	Mucin-2 OS=Homo sapiens GN=MUC2 PE=1 SV=2
CL180.Contig2_A0A	Mucin-2 OS=Homo sapiens GN=MUC2 PE=1 SV=2
CL1801.Contig1_A0A	--
CL1802.Contig1_A0A	--
CL1803.Contig1_A0A	--
CL1804.Contig1_A0A	--
CL1805.Contig1_A0A	--
CL1806.Contig1_A0A	Forkhead box protein G1 OS=Ceratotherium simum GN=FOXG1 PE=3 SV=1
CL1807.Contig1_A0A	--
CL1808.Contig1_A0A	--
CL1809.Contig1_A0A	--
CL1810.Contig1_A0A	RNA-binding protein 25 OS=Mus musculus GN=Rbm25 PE=1 SV=1
CL1813.Contig1_A0A	Dehydrogenase/reductase SDR family member 11 OS=Gallus gallus GN=DHRS11 PE=2 SV=1
CL1814.Contig1_A0A	--
CL1815.Contig1_A0A	--
CL1816.Contig1_A0A	--
CL1817.Contig1_A0A	--
CL1818.Contig1_A0A	--
CL1819.Contig1_A0A	--
CL182.Contig1_A0A	Uncharacterized histidine-rich protein DDB_G0274557 OS=Dictyostelium discoideum GN=DDB_G0274557 PE=4 SV=1
CL1820.Contig1_A0A	Axoneme-associated protein mst101(2) OS=Drosophila hydei GN=mst101(2) PE=1 SV=1
CL1821.Contig1_A0A	--
CL1822.Contig1_A0A	--
CL1823.Contig1_A0A	WW domain-binding protein 11 OS=Danio rerio GN=wbp11 PE=1 SV=1
CL1824.Contig1_A0A	40S ribosomal protein S11 OS=Dictyostelium discoideum GN=rps11 PE=1 SV=1
CL1825.Contig1_A0A	--
CL1826.Contig1_A0A	Uncharacterized protein KIAA1211 homolog OS=Danio rerio GN=si:dkeyp-117h8.2 PE=4 SV=3
CL1827.Contig1_A0A	ATP synthase subunit a OS=Trypanosoma brucei brucei GN=ATP6 PE=2 SV=1
CL183.Contig1_A0A	--
CL183.Contig2_A0A	--
CL183.Contig3_A0A	--
CL1830.Contig1_A0A	--
CL1836.Contig1_A0A	--
CL1837.Contig1_A0A	ABC transporter F family member 4 OS=Dictyostelium discoideum GN=abcF4 PE=3 SV=1
CL1839.Contig1_A0A	--
CL184.Contig1_A0A	DNA ligase 1 OS=Dictyostelium discoideum GN=lig1 PE=3 SV=1
CL1840.Contig1_A0A	--
CL1841.Contig1_A0A	Nucleolar protein 58 OS=Dictyostelium discoideum GN=nop58 PE=3 SV=1
CL1842.Contig1_A0A	--
CL1843.Contig1_A0A	--
CL1844.Contig1_A0A	--
CL1845.Contig1_A0A	--
CL1846.Contig1_A0A	--
CL1847.Contig1_A0A	--
CL185.Contig1_A0A	Probable RNA-directed DNA polymerase from transposon X-element OS=Drosophila melanogaster GN=ORF2 PE=3 SV=1
CL1851.Contig1_A0A	Retrotransposon-like protein 1 OS=Mus musculus GN=Rtl1 PE=2 SV=1
CL1852.Contig1_A0A	--
CL1857.Contig1_A0A	--
CL1859.Contig1_A0A	--
CL186.Contig1_A0A	--
CL1862.Contig1_A0A	--
CL1863.Contig1_A0A	--
CL187.Contig1_A0A	--
CL1875.Contig1_A0A	--
CL1876.Contig1_A0A	--
CL1883.Contig1_A0A	--
CL1884.Contig1_A0A	--
CL189.Contig1_A0A	--
CL1890.Contig1_A0A	--
CL19.Contig1_A0A	ATP synthase subunit a OS=Trypanosoma brucei brucei GN=ATP6 PE=2 SV=1
CL19.Contig2_A0A	Probable serine/threonine-protein kinase irlF OS=Dictyostelium discoideum GN=irlF-1 PE=3 SV=1
CL19.Contig3_A0A	Probable serine/threonine-protein kinase irlF OS=Dictyostelium discoideum GN=irlF-1 PE=3 SV=1
CL19.Contig4_A0A	Zinc finger homeobox protein 4 OS=Gallus gallus GN=ZFHX4 PE=2 SV=2
CL19.Contig5_A0A	Zinc finger homeobox protein 4 OS=Gallus gallus GN=ZFHX4 PE=2 SV=2
CL19.Contig6_A0A	ATP synthase subunit a OS=Trypanosoma brucei brucei GN=ATP6 PE=2 SV=1
CL190.Contig1_A0A	Muscle M-line assembly protein unc-89 OS=Caenorhabditis elegans GN=unc-89 PE=1 SV=3
CL1904.Contig1_A0A	RNA-binding protein 25 OS=Mus musculus GN=Rbm25 PE=1 SV=1
CL1906.Contig1_A0A	Fat-like cadherin-related tumor suppressor homolog OS=Drosophila melanogaster GN=kug PE=1 SV=2
CL1910.Contig1_A0A	X-linked retinitis pigmentosa GTPase regulator-interacting protein 1 OS=Mus musculus GN=Rpgrip1 PE=1 SV=1
CL1911.Contig1_A0A	RNA-directed DNA polymerase from mobile element jockey OS=Drosophila melanogaster GN=pol PE=1 SV=1
CL1912.Contig1_A0A	--
CL192.Contig1_A0A	--
CL1921.Contig1_A0A	Muscle M-line assembly protein unc-89 OS=Caenorhabditis elegans GN=unc-89 PE=1 SV=3
CL1923.Contig1_A0A	--
CL1924.Contig1_A0A	Protein IWS1 homolog OS=Xenopus tropicalis GN=iws1 PE=2 SV=1
CL1926.Contig1_A0A	--
CL1929.Contig1_A0A	Trichohyalin OS=Homo sapiens GN=TCHH PE=1 SV=2
CL193.Contig1_A0A	--
CL1930.Contig1_A0A	--
CL1931.Contig1_A0A	--
CL1932.Contig1_A0A	--
CL1933.Contig1_A0A	--
CL1939.Contig1_A0A	--
CL194.Contig1_A0A	--
CL1941.Contig1_A0A	--
CL1947.Contig1_A0A	Myb-like protein X OS=Dictyostelium discoideum GN=mybX PE=3 SV=1
CL1949.Contig1_A0A	--
CL195.Contig1_A0A	--
CL1950.Contig1_A0A	--
CL1951.Contig1_A0A	--
CL1953.Contig1_A0A	Neurofilament heavy polypeptide OS=Homo sapiens GN=NEFH PE=1 SV=4
CL1954.Contig1_A0A	--
CL1955.Contig1_A0A	--
CL1957.Contig1_A0A	--
CL1966.Contig1_A0A	--
CL1968.Contig1_A0A	Nucleolar protein 58 OS=Dictyostelium discoideum GN=nop58 PE=3 SV=1
CL1969.Contig1_A0A	--
CL197.Contig1_A0A	ATP synthase subunit a OS=Trypanosoma brucei brucei GN=ATP6 PE=2 SV=1
CL197.Contig2_A0A	ATP synthase subunit a OS=Trypanosoma brucei brucei GN=ATP6 PE=2 SV=1
CL1970.Contig1_A0A	Rho GTPase-activating protein gacR OS=Dictyostelium discoideum GN=gacR PE=3 SV=1
CL1971.Contig1_A0A	--
CL1973.Contig1_A0A	--
CL1974.Contig1_A0A	DNA ligase 1 OS=Dictyostelium discoideum GN=lig1 PE=3 SV=1
CL1977.Contig1_A0A	--
CL1978.Contig1_A0A	--
CL1979.Contig1_A0A	Nucleolar protein 58 OS=Dictyostelium discoideum GN=nop58 PE=3 SV=1
CL198.Contig1_A0A	Uncharacterized protein PF11_0207 OS=Plasmodium falciparum (isolate 3D7) GN=PF11_0207 PE=4 SV=1
CL1980.Contig1_A0A	Kelch-like protein diablo OS=Drosophila pseudoobscura pseudoobscura GN=dbo PE=3 SV=2
CL1982.Contig1_A0A	ATP synthase subunit a OS=Trypanosoma brucei brucei GN=ATP6 PE=2 SV=1
CL1983.Contig1_A0A	--
CL1986.Contig1_A0A	--
CL1987.Contig1_A0A	--
CL1989.Contig1_A0A	Src substrate cortactin OS=Homo sapiens GN=CTTN PE=1 SV=2
CL199.Contig1_A0A	--
CL1990.Contig1_A0A	--
CL1991.Contig1_A0A	--
CL1992.Contig1_A0A	--
CL1993.Contig1_A0A	--
CL1994.Contig1_A0A	DNA ligase 1 OS=Dictyostelium discoideum GN=lig1 PE=3 SV=1
CL1995.Contig1_A0A	--
CL1996.Contig1_A0A	--
CL1998.Contig1_A0A	--
CL1999.Contig1_A0A	--
CL2.Contig1_A0A	--
CL2.Contig2_A0A	--
CL2.Contig3_A0A	--
CL2.Contig4_A0A	Retrovirus-related Pol polyprotein LINE-1 OS=Mus musculus GN=Pol PE=1 SV=2
CL2.Contig5_A0A	Retrovirus-related Pol polyprotein LINE-1 OS=Mus musculus GN=Pol PE=1 SV=2
CL2.Contig6_A0A	Retrovirus-related Pol polyprotein LINE-1 OS=Mus musculus GN=Pol PE=1 SV=2
CL2.Contig7_A0A	Retrovirus-related Pol polyprotein LINE-1 OS=Mus musculus GN=Pol PE=1 SV=2
CL20.Contig1_A0A	--
CL200.Contig1_A0A	--
CL2000.Contig1_A0A	--
CL2001.Contig1_A0A	Serine/arginine repetitive matrix protein 1 OS=Mus musculus GN=Srrm1 PE=1 SV=1
CL2002.Contig1_A0A	--
CL2003.Contig1_A0A	--
CL2004.Contig1_A0A	--
CL2005.Contig1_A0A	--
CL2006.Contig1_A0A	--
CL2007.Contig1_A0A	--
CL2008.Contig1_A0A	rRNA/tRNA 2'-O-methyltransferase fibrillarin-like protein 1 OS=Homo sapiens GN=FBLL1 PE=3 SV=1
CL2009.Contig1_A0A	--
CL201.Contig1_A0A	Uncharacterized protein DDB_G0283697 OS=Dictyostelium discoideum GN=DDB_G0283697 PE=4 SV=1
CL2010.Contig1_A0A	--
CL2011.Contig1_A0A	Nucleolar protein 58 OS=Dictyostelium discoideum GN=nop58 PE=3 SV=1
CL2012.Contig1_A0A	--
CL2013.Contig1_A0A	Coiled-coil domain-containing protein 86 OS=Mus musculus GN=Ccdc86 PE=1 SV=2
CL2014.Contig1_A0A	--
CL2016.Contig1_A0A	TBC1 domain family member 22B OS=Macaca fascicularis GN=TBC1D22B PE=2 SV=1
CL2017.Contig1_A0A	Glutamic acid-rich protein OS=Plasmodium falciparum (isolate FC27 / Papua New Guinea) GN=GARP PE=4 SV=1
CL2018.Contig1_A0A	--
CL2019.Contig1_A0A	--
CL202.Contig1_A0A	WAS/WASL-interacting protein family member 3 OS=Rattus norvegicus GN=Wipf3 PE=1 SV=1
CL2020.Contig1_A0A	Protein stoned-B OS=Drosophila melanogaster GN=stnB PE=1 SV=3
CL2021.Contig1_A0A	--
CL2022.Contig1_A0A	--
CL2023.Contig1_A0A	--
CL2024.Contig1_A0A	Eukaryotic translation initiation factor 4B OS=Homo sapiens GN=EIF4B PE=1 SV=2
CL2025.Contig1_A0A	--
CL2027.Contig1_A0A	--
CL2028.Contig1_A0A	--
CL2029.Contig1_A0A	--
CL203.Contig1_A0A	--
CL2031.Contig1_A0A	--
CL2032.Contig1_A0A	YLP motif-containing protein 1 OS=Rattus norvegicus GN=Ylpm1 PE=1 SV=1
CL2033.Contig1_A0A	--
CL2034.Contig1_A0A	--
CL2036.Contig1_A0A	--
CL2037.Contig1_A0A	--
CL2038.Contig1_A0A	--
CL2039.Contig1_A0A	--
CL204.Contig1_A0A	--
CL2040.Contig1_A0A	--
CL2041.Contig1_A0A	--
CL2042.Contig1_A0A	--
CL2043.Contig1_A0A	--
CL2045.Contig1_A0A	--
CL2048.Contig1_A0A	--
CL205.Contig1_A0A	--
CL2050.Contig1_A0A	--
CL2052.Contig1_A0A	--
CL2055.Contig1_A0A	Uncharacterized proline-rich protein (Fragment) OS=Owenia fusiformis PE=4 SV=1
CL2057.Contig1_A0A	--
CL2058.Contig1_A0A	--
CL2059.Contig1_A0A	--
CL206.Contig1_A0A	--
CL2060.Contig1_A0A	--
CL2062.Contig1_A0A	--
CL2063.Contig1_A0A	Zinc finger protein 625 OS=Homo sapiens GN=ZNF625 PE=2 SV=1
CL2064.Contig1_A0A	--
CL2065.Contig1_A0A	--
CL2066.Contig1_A0A	--
CL2067.Contig1_A0A	--
CL2069.Contig1_A0A	DNA ligase 1 OS=Dictyostelium discoideum GN=lig1 PE=3 SV=1
CL207.Contig1_A0A	--
CL2070.Contig1_A0A	--
CL2071.Contig1_A0A	--
CL2072.Contig1_A0A	--
CL2073.Contig1_A0A	Octapeptide-repeat protein T2 OS=Mus musculus GN=Srst PE=2 SV=1
CL2074.Contig1_A0A	--
CL2075.Contig1_A0A	--
CL2076.Contig1_A0A	Uncharacterized protein DDB_G0271670 OS=Dictyostelium discoideum GN=DDB_G0271670 PE=4 SV=1
CL2077.Contig1_A0A	--
CL2078.Contig1_A0A	--
CL2079.Contig1_A0A	--
CL208.Contig1_A0A	--
CL2080.Contig1_A0A	--
CL2081.Contig1_A0A	X-linked retinitis pigmentosa GTPase regulator-interacting protein 1 OS=Mus musculus GN=Rpgrip1 PE=1 SV=1
CL2082.Contig1_A0A	--
CL2083.Contig1_A0A	--
CL2084.Contig1_A0A	--
CL2085.Contig1_A0A	Progestin and adipoQ receptor family member 4 OS=Mus musculus GN=Paqr4 PE=2 SV=1
CL2086.Contig1_A0A	--
CL2087.Contig1_A0A	Eukaryotic translation initiation factor 4B OS=Homo sapiens GN=EIF4B PE=1 SV=2
CL2088.Contig1_A0A	Sacsin OS=Homo sapiens GN=SACS PE=1 SV=2
CL2089.Contig1_A0A	--
CL209.Contig1_A0A	--
CL2090.Contig1_A0A	--
CL2091.Contig1_A0A	--
CL2092.Contig1_A0A	--
CL2093.Contig1_A0A	--
CL2094.Contig1_A0A	--
CL2095.Contig1_A0A	Uncharacterized protein KIAA1211 homolog OS=Danio rerio GN=si:dkeyp-117h8.2 PE=4 SV=3
CL2096.Contig1_A0A	--
CL2097.Contig1_A0A	--
CL2098.Contig1_A0A	--
CL2099.Contig1_A0A	--
CL21.Contig1_A0A	Basic proline-rich protein OS=Sus scrofa PE=1 SV=2
CL210.Contig1_A0A	Uncharacterized protein LOC284861 OS=Homo sapiens PE=2 SV=1
CL2100.Contig1_A0A	--
CL2101.Contig1_A0A	--
CL2102.Contig1_A0A	DNA topoisomerase 1 OS=Drosophila melanogaster GN=Top1 PE=1 SV=1
CL2103.Contig1_A0A	--
CL2104.Contig1_A0A	ATP synthase subunit a OS=Trypanosoma brucei brucei GN=ATP6 PE=2 SV=1
CL2105.Contig1_A0A	Cell division cycle and apoptosis regulator protein 1 OS=Mus musculus GN=Ccar1 PE=1 SV=1
CL2106.Contig1_A0A	--
CL2107.Contig1_A0A	--
CL2108.Contig1_A0A	--
CL211.Contig1_A0A	--
CL211.Contig2_A0A	--
CL2110.Contig1_A0A	Troponin T, skeletal muscle OS=Drosophila melanogaster GN=up PE=1 SV=3
CL2111.Contig1_A0A	--
CL2112.Contig1_A0A	Nucleolar protein 58 OS=Dictyostelium discoideum GN=nop58 PE=3 SV=1
CL2113.Contig1_A0A	--
CL2114.Contig1_A0A	--
CL2115.Contig1_A0A	--
CL2116.Contig1_A0A	WASH complex subunit CCDC53 homolog OS=Dictyostelium discoideum GN=DDB_G0267948 PE=3 SV=1
CL2117.Contig1_A0A	--
CL2118.Contig1_A0A	Cleavage and polyadenylation specificity factor subunit 6 OS=Bos taurus GN=CPSF6 PE=2 SV=1
CL2119.Contig1_A0A	--
CL212.Contig1_A0A	Uncharacterized histidine-rich protein DDB_G0274557 OS=Dictyostelium discoideum GN=DDB_G0274557 PE=4 SV=1
CL2120.Contig1_A0A	--
CL2121.Contig1_A0A	--
CL2122.Contig1_A0A	--
CL2123.Contig1_A0A	--
CL2124.Contig1_A0A	Glycosyltransferase 8 domain-containing protein 1 OS=Xenopus laevis GN=glt8d1 PE=2 SV=1
CL2125.Contig1_A0A	--
CL2126.Contig1_A0A	--
CL2127.Contig1_A0A	--
CL2128.Contig1_A0A	--
CL2129.Contig1_A0A	--
CL213.Contig1_A0A	SH3 and cysteine-rich domain-containing protein 2 OS=Homo sapiens GN=STAC2 PE=2 SV=1
CL2130.Contig1_A0A	--
CL2131.Contig1_A0A	--
CL2132.Contig1_A0A	--
CL2133.Contig1_A0A	--
CL2134.Contig1_A0A	--
CL2135.Contig1_A0A	--
CL2136.Contig1_A0A	--
CL2137.Contig1_A0A	--
CL2138.Contig1_A0A	--
CL2139.Contig1_A0A	--
CL214.Contig1_A0A	Probable chitinase 3 OS=Drosophila melanogaster GN=Cht3 PE=2 SV=2
CL2140.Contig1_A0A	DNA ligase 1 OS=Dictyostelium discoideum GN=lig1 PE=3 SV=1
CL2141.Contig1_A0A	--
CL2142.Contig1_A0A	Galactokinase OS=Homo sapiens GN=GALK1 PE=1 SV=1
CL2143.Contig1_A0A	--
CL2144.Contig1_A0A	--
CL2145.Contig1_A0A	Nucleolar protein 58 OS=Dictyostelium discoideum GN=nop58 PE=3 SV=1
CL2147.Contig1_A0A	--
CL2148.Contig1_A0A	--
CL2149.Contig1_A0A	--
CL2151.Contig1_A0A	--
CL2152.Contig1_A0A	Integumentary mucin C.1 (Fragment) OS=Xenopus laevis PE=2 SV=1
CL2153.Contig1_A0A	Probable polyketide synthase 3 OS=Dictyostelium discoideum GN=pks3 PE=3 SV=1
CL2154.Contig1_A0A	--
CL2155.Contig1_A0A	--
CL2156.Contig1_A0A	--
CL2157.Contig1_A0A	Octapeptide-repeat protein T2 OS=Mus musculus GN=Srst PE=2 SV=1
CL2158.Contig1_A0A	--
CL2159.Contig1_A0A	Nucleolar protein 58 OS=Dictyostelium discoideum GN=nop58 PE=3 SV=1
CL216.Contig1_A0A	--
CL2160.Contig1_A0A	Nucleolar protein 58 OS=Dictyostelium discoideum GN=nop58 PE=3 SV=1
CL2161.Contig1_A0A	--
CL2162.Contig1_A0A	--
CL2163.Contig1_A0A	--
CL2164.Contig1_A0A	--
CL2165.Contig1_A0A	--
CL2166.Contig1_A0A	--
CL2167.Contig1_A0A	--
CL2168.Contig1_A0A	--
CL2169.Contig1_A0A	--
CL217.Contig1_A0A	--
CL2170.Contig1_A0A	--
CL2171.Contig1_A0A	--
CL2172.Contig1_A0A	E3 ubiquitin-protein ligase Arkadia OS=Pongo abelii GN=RNF111 PE=2 SV=1
CL2173.Contig1_A0A	DNA ligase 1 OS=Dictyostelium discoideum GN=lig1 PE=3 SV=1
CL2174.Contig1_A0A	--
CL2175.Contig1_A0A	--
CL2176.Contig1_A0A	--
CL2177.Contig1_A0A	Myelin transcription factor 1 OS=Homo sapiens GN=MYT1 PE=1 SV=2
CL2178.Contig1_A0A	Retrotransposon-like protein 1 OS=Mus musculus GN=Rtl1 PE=2 SV=1
CL2179.Contig1_A0A	--
CL218.Contig1_A0A	Probable RNA-directed DNA polymerase from transposon BS OS=Drosophila melanogaster GN=RTase PE=2 SV=1
CL2180.Contig1_A0A	--
CL2181.Contig1_A0A	DNA ligase 1 OS=Dictyostelium discoideum GN=lig1 PE=3 SV=1
CL2182.Contig1_A0A	--
CL2183.Contig1_A0A	--
CL2184.Contig1_A0A	--
CL2185.Contig1_A0A	Regulatory protein zeste OS=Drosophila virilis GN=z PE=3 SV=1
CL2186.Contig1_A0A	--
CL2187.Contig1_A0A	Exonuclease 3'-5' domain-containing protein 2 OS=Homo sapiens GN=EXD2 PE=1 SV=1
CL2188.Contig1_A0A	--
CL2189.Contig1_A0A	--
CL219.Contig1_A0A	--
CL2190.Contig1_A0A	Nucleolar protein 58 OS=Dictyostelium discoideum GN=nop58 PE=3 SV=1
CL2191.Contig1_A0A	Sperm protamine P2 OS=Murex brandaris PE=1 SV=1
CL2192.Contig1_A0A	--
CL2193.Contig1_A0A	--
CL2194.Contig1_A0A	Huntingtin OS=Homo sapiens GN=HTT PE=1 SV=2
CL2195.Contig1_A0A	--
CL2196.Contig1_A0A	--
CL22.Contig1_A0A	Low-density lipoprotein receptor-related protein 1B OS=Mus musculus GN=Lrp1b PE=2 SV=1
CL22.Contig2_A0A	Low-density lipoprotein receptor-related protein 1B OS=Homo sapiens GN=LRP1B PE=1 SV=2
CL22.Contig3_A0A	Low-density lipoprotein receptor-related protein 1B OS=Homo sapiens GN=LRP1B PE=1 SV=2
CL22.Contig4_A0A	Low-density lipoprotein receptor-related protein 1B OS=Homo sapiens GN=LRP1B PE=1 SV=2
CL220.Contig1_A0A	Probable serine/threonine-protein kinase kinX OS=Dictyostelium discoideum GN=kinX PE=3 SV=2
CL220.Contig2_A0A	Myb-like protein X OS=Dictyostelium discoideum GN=mybX PE=3 SV=1
CL221.Contig1_A0A	--
CL221.Contig2_A0A	--
CL222.Contig1_A0A	--
CL223.Contig1_A0A	--
CL225.Contig1_A0A	--
CL226.Contig1_A0A	--
CL227.Contig1_A0A	Agrin OS=Homo sapiens GN=AGRN PE=1 SV=4
CL228.Contig1_A0A	--
CL229.Contig1_A0A	--
CL23.Contig1_A0A	--
CL231.Contig1_A0A	--
CL232.Contig1_A0A	Nucleolar protein 58 OS=Dictyostelium discoideum GN=nop58 PE=3 SV=1
CL234.Contig1_A0A	Protocadherin Fat 2 OS=Homo sapiens GN=FAT2 PE=1 SV=2
CL235.Contig1_A0A	--
CL236.Contig1_A0A	--
CL237.Contig1_A0A	NADH-ubiquinone oxidoreductase chain 5 OS=Trypanosoma brucei brucei GN=ND5 PE=3 SV=1
CL238.Contig1_A0A	--
CL239.Contig1_A0A	--
CL24.Contig1_A0A	--
CL24.Contig2_A0A	--
CL240.Contig1_A0A	--
CL241.Contig1_A0A	Mucin-2 OS=Homo sapiens GN=MUC2 PE=1 SV=2
CL243.Contig1_A0A	--
CL244.Contig1_A0A	--
CL245.Contig1_A0A	--
CL247.Contig1_A0A	--
CL248.Contig1_A0A	--
CL249.Contig1_A0A	DNA ligase 1 OS=Dictyostelium discoideum GN=lig1 PE=3 SV=1
CL25.Contig1_A0A	--
CL250.Contig1_A0A	Probable RNA-directed DNA polymerase from transposon BS OS=Drosophila melanogaster GN=RTase PE=2 SV=1
CL251.Contig1_A0A	Cuticle collagen 34 OS=Caenorhabditis elegans GN=col-34 PE=2 SV=2
CL252.Contig1_A0A	--
CL253.Contig1_A0A	--
CL254.Contig1_A0A	--
CL255.Contig1_A0A	--
CL256.Contig1_A0A	--
CL257.Contig1_A0A	--
CL258.Contig1_A0A	Nucleolar protein 58 OS=Dictyostelium discoideum GN=nop58 PE=3 SV=1
CL259.Contig1_A0A	Axoneme-associated protein mst101(2) OS=Drosophila hydei GN=mst101(2) PE=1 SV=1
CL26.Contig1_A0A	Micronuclear linker histone polyprotein OS=Tetrahymena thermophila GN=MLH PE=1 SV=2
CL26.Contig2_A0A	--
CL260.Contig1_A0A	--
CL261.Contig1_A0A	Uncharacterized histidine-rich protein DDB_G0274557 OS=Dictyostelium discoideum GN=DDB_G0274557 PE=4 SV=1
CL262.Contig1_A0A	--
CL263.Contig1_A0A	--
CL264.Contig1_A0A	--
CL265.Contig1_A0A	Myb-like protein X OS=Dictyostelium discoideum GN=mybX PE=3 SV=1
CL267.Contig1_A0A	--
CL268.Contig1_A0A	Nucleolar protein 58 OS=Dictyostelium discoideum GN=nop58 PE=3 SV=1
CL27.Contig1_A0A	Translocating chain-associated membrane protein 1 OS=Bos taurus GN=TRAM1 PE=2 SV=3
CL270.Contig1_A0A	--
CL271.Contig1_A0A	--
CL272.Contig1_A0A	--
CL273.Contig1_A0A	--
CL274.Contig1_A0A	--
CL276.Contig1_A0A	--
CL277.Contig1_A0A	--
CL279.Contig1_A0A	--
CL28.Contig1_A0A	Sperm protamine P1 OS=Murex brandaris PE=1 SV=1
CL280.Contig1_A0A	--
CL281.Contig1_A0A	Serine/arginine repetitive matrix protein 2 OS=Homo sapiens GN=SRRM2 PE=1 SV=2
CL282.Contig1_A0A	--
CL283.Contig1_A0A	--
CL284.Contig1_A0A	--
CL285.Contig1_A0A	--
CL287.Contig1_A0A	--
CL288.Contig1_A0A	--
CL289.Contig1_A0A	Wiskott-Aldrich syndrome protein family member 2 OS=Mus musculus GN=Wasf2 PE=1 SV=1
CL289.Contig2_A0A	Wiskott-Aldrich syndrome protein family member 2 OS=Mus musculus GN=Wasf2 PE=1 SV=1
CL29.Contig1_A0A	Integumentary mucin C.1 (Fragment) OS=Xenopus laevis PE=2 SV=1
CL290.Contig1_A0A	Uncharacterized histidine-rich protein DDB_G0274557 OS=Dictyostelium discoideum GN=DDB_G0274557 PE=4 SV=1
CL291.Contig1_A0A	--
CL292.Contig1_A0A	--
CL293.Contig1_A0A	Tubulin alpha-1 chain OS=Homarus americanus PE=2 SV=1
CL294.Contig1_A0A	--
CL295.Contig1_A0A	Myb-like protein X OS=Dictyostelium discoideum GN=mybX PE=3 SV=1
CL296.Contig1_A0A	--
CL297.Contig1_A0A	--
CL299.Contig1_A0A	Uncharacterized protein DDB_G0283697 OS=Dictyostelium discoideum GN=DDB_G0283697 PE=4 SV=1
CL3.Contig1_A0A	--
CL3.Contig2_A0A	--
CL3.Contig3_A0A	--
CL3.Contig4_A0A	--
CL30.Contig1_A0A	Zinc finger protein 98 OS=Homo sapiens GN=ZNF98 PE=2 SV=4
CL30.Contig2_A0A	Zinc finger protein 729 OS=Homo sapiens GN=ZNF729 PE=2 SV=3
CL300.Contig1_A0A	--
CL301.Contig1_A0A	--
CL302.Contig1_A0A	--
CL303.Contig1_A0A	--
CL305.Contig1_A0A	--
CL306.Contig1_A0A	--
CL307.Contig1_A0A	--
CL308.Contig1_A0A	Retrotransposon-like protein 1 OS=Mus musculus GN=Rtl1 PE=2 SV=1
CL309.Contig1_A0A	--
CL310.Contig1_A0A	Neuroligin-3 OS=Rattus norvegicus GN=Nlgn3 PE=1 SV=1
CL311.Contig1_A0A	--
CL312.Contig1_A0A	--
CL313.Contig1_A0A	--
CL314.Contig1_A0A	Trichohyalin OS=Oryctolagus cuniculus GN=TCHH PE=2 SV=1
CL315.Contig1_A0A	--
CL316.Contig1_A0A	RNA-binding protein 25 OS=Homo sapiens GN=RBM25 PE=1 SV=3
CL317.Contig1_A0A	Ubiquitin carboxyl-terminal hydrolase 34 OS=Mus musculus GN=Usp34 PE=1 SV=3
CL318.Contig1_A0A	--
CL319.Contig1_A0A	Proprotein convertase subtilisin/kexin type 5 OS=Mus musculus GN=Pcsk5 PE=1 SV=3
CL32.Contig1_A0A	--
CL32.Contig2_A0A	Trichohyalin OS=Homo sapiens GN=TCHH PE=1 SV=2
CL320.Contig1_A0A	--
CL321.Contig1_A0A	Hepatic lectin OS=Gallus gallus PE=1 SV=1
CL322.Contig1_A0A	--
CL323.Contig1_A0A	--
CL324.Contig1_A0A	--
CL325.Contig1_A0A	--
CL326.Contig1_A0A	--
CL327.Contig1_A0A	--
CL328.Contig1_A0A	--
CL33.Contig1_A0A	--
CL33.Contig2_A0A	--
CL331.Contig1_A0A	--
CL332.Contig1_A0A	--
CL333.Contig1_A0A	Uncharacterized protein DDB_G0283357 OS=Dictyostelium discoideum GN=DDB_G0283357 PE=4 SV=1
CL334.Contig1_A0A	Uncharacterized proline-rich protein (Fragment) OS=Owenia fusiformis PE=4 SV=1
CL335.Contig1_A0A	--
CL336.Contig1_A0A	--
CL337.Contig1_A0A	--
CL338.Contig1_A0A	--
CL339.Contig1_A0A	--
CL34.Contig1_A0A	--
CL341.Contig1_A0A	--
CL342.Contig1_A0A	--
CL344.Contig1_A0A	--
CL345.Contig1_A0A	Mucin-5AC (Fragments) OS=Homo sapiens GN=MUC5AC PE=1 SV=3
CL345.Contig2_A0A	Mucin-5AC (Fragments) OS=Homo sapiens GN=MUC5AC PE=1 SV=3
CL346.Contig1_A0A	--
CL347.Contig1_A0A	--
CL348.Contig1_A0A	--
CL349.Contig1_A0A	--
CL35.Contig1_A0A	--
CL35.Contig2_A0A	--
CL350.Contig1_A0A	--
CL351.Contig1_A0A	--
CL352.Contig1_A0A	DNA ligase 1 OS=Dictyostelium discoideum GN=lig1 PE=3 SV=1
CL353.Contig1_A0A	--
CL357.Contig1_A0A	--
CL359.Contig1_A0A	Probable aconitate hydratase, mitochondrial OS=Caenorhabditis elegans GN=aco-2 PE=1 SV=2
CL36.Contig1_A0A	--
CL360.Contig1_A0A	--
CL361.Contig1_A0A	--
CL362.Contig1_A0A	--
CL363.Contig1_A0A	--
CL364.Contig1_A0A	Basic proline-rich protein OS=Sus scrofa PE=1 SV=2
CL365.Contig1_A0A	Nucleolar protein 58 OS=Dictyostelium discoideum GN=nop58 PE=3 SV=1
CL366.Contig1_A0A	--
CL367.Contig1_A0A	Cytochrome P450 3A41 OS=Mus musculus GN=Cyp3a41a PE=2 SV=2
CL368.Contig1_A0A	--
CL369.Contig1_A0A	Prenylcysteine oxidase OS=Pongo abelii GN=PCYOX1 PE=2 SV=1
CL37.Contig1_A0A	--
CL37.Contig2_A0A	--
CL371.Contig1_A0A	--
CL374.Contig1_A0A	--
CL375.Contig1_A0A	--
CL376.Contig1_A0A	--
CL377.Contig1_A0A	Proprotein convertase subtilisin/kexin type 5 OS=Mus musculus GN=Pcsk5 PE=1 SV=3
CL379.Contig1_A0A	Nucleolar protein 58 OS=Dictyostelium discoideum GN=nop58 PE=3 SV=1
CL38.Contig1_A0A	--
CL381.Contig1_A0A	--
CL382.Contig1_A0A	Nucleolar protein 58 OS=Dictyostelium discoideum GN=nop58 PE=3 SV=1
CL383.Contig1_A0A	--
CL384.Contig1_A0A	Probable serine/threonine-protein kinase roco5 OS=Dictyostelium discoideum GN=roco5 PE=3 SV=1
CL386.Contig1_A0A	--
CL387.Contig1_A0A	Heat shock protein 90 OS=Caenorhabditis elegans GN=daf-21 PE=1 SV=1
CL388.Contig1_A0A	Uncharacterized protein DDB_G0271670 OS=Dictyostelium discoideum GN=DDB_G0271670 PE=4 SV=1
CL39.Contig1_A0A	--
CL39.Contig2_A0A	--
CL390.Contig1_A0A	--
CL392.Contig1_A0A	--
CL394.Contig1_A0A	Sperm protamine P1 OS=Murex brandaris PE=1 SV=1
CL395.Contig1_A0A	--
CL396.Contig1_A0A	--
CL397.Contig1_A0A	--
CL398.Contig1_A0A	--
CL399.Contig1_A0A	Smoothelin OS=Mus musculus GN=Smtn PE=2 SV=2
CL4.Contig1_A0A	Cytoplasmic dynein 1 intermediate chain 2 OS=Bos taurus GN=DYNC1I2 PE=1 SV=1
CL4.Contig2_A0A	Cytoplasmic dynein 1 intermediate chain 2 OS=Bos taurus GN=DYNC1I2 PE=1 SV=1
CL4.Contig3_A0A	Cytoplasmic dynein 1 intermediate chain OS=Drosophila melanogaster GN=sw PE=1 SV=3
CL4.Contig4_A0A	Cytoplasmic dynein 1 intermediate chain OS=Drosophila melanogaster GN=sw PE=1 SV=3
CL40.Contig1_A0A	--
CL400.Contig1_A0A	--
CL401.Contig1_A0A	Transferrin OS=Blaberus discoidalis PE=1 SV=1
CL402.Contig1_A0A	--
CL403.Contig1_A0A	--
CL404.Contig1_A0A	Formin-J OS=Dictyostelium discoideum GN=forJ PE=1 SV=1
CL405.Contig1_A0A	--
CL406.Contig1_A0A	--
CL407.Contig1_A0A	--
CL408.Contig1_A0A	--
CL409.Contig1_A0A	--
CL41.Contig1_A0A	--
CL411.Contig1_A0A	--
CL413.Contig1_A0A	--
CL414.Contig1_A0A	Muscle-specific protein 20 OS=Drosophila melanogaster GN=Mp20 PE=1 SV=2
CL415.Contig1_A0A	--
CL416.Contig1_A0A	Retrotransposon-like protein 1 OS=Mus musculus GN=Rtl1 PE=2 SV=1
CL417.Contig1_A0A	Retrovirus-related Pol polyprotein from type-1 retrotransposable element R2 (Fragment) OS=Nasonia vitripennis PE=4 SV=2
CL419.Contig1_A0A	--
CL42.Contig1_A0A	--
CL420.Contig1_A0A	--
CL421.Contig1_A0A	--
CL423.Contig1_A0A	Myb-like protein X OS=Dictyostelium discoideum GN=mybX PE=3 SV=1
CL424.Contig1_A0A	--
CL425.Contig1_A0A	--
CL426.Contig1_A0A	--
CL427.Contig1_A0A	--
CL428.Contig1_A0A	Retrotransposon-like protein 1 OS=Mus musculus GN=Rtl1 PE=2 SV=1
CL429.Contig1_A0A	--
CL43.Contig1_A0A	RNA-binding protein 25 OS=Mus musculus GN=Rbm25 PE=1 SV=1
CL430.Contig1_A0A	--
CL431.Contig1_A0A	--
CL434.Contig1_A0A	--
CL436.Contig1_A0A	--
CL437.Contig1_A0A	Cytochrome b-c1 complex subunit 9 OS=Bos taurus GN=UQCR10 PE=1 SV=3
CL439.Contig1_A0A	--
CL440.Contig1_A0A	--
CL444.Contig1_A0A	--
CL445.Contig1_A0A	--
CL448.Contig1_A0A	--
CL449.Contig1_A0A	--
CL45.Contig1_A0A	--
CL450.Contig1_A0A	Zinc finger protein 557 OS=Homo sapiens GN=ZNF557 PE=2 SV=2
CL452.Contig1_A0A	--
CL453.Contig1_A0A	--
CL454.Contig1_A0A	--
CL455.Contig1_A0A	--
CL456.Contig1_A0A	--
CL458.Contig1_A0A	--
CL46.Contig1_A0A	RNA-directed DNA polymerase from mobile element jockey OS=Drosophila melanogaster GN=pol PE=1 SV=1
CL460.Contig1_A0A	ATP-binding cassette sub-family F member 1 OS=Homo sapiens GN=ABCF1 PE=1 SV=2
CL461.Contig1_A0A	--
CL462.Contig1_A0A	Octapeptide-repeat protein T2 OS=Mus musculus GN=Srst PE=2 SV=1
CL463.Contig1_A0A	--
CL464.Contig1_A0A	E3 ubiquitin-protein ligase BRE1A OS=Gallus gallus GN=RNF20 PE=2 SV=1
CL465.Contig1_A0A	--
CL466.Contig1_A0A	RNA-directed DNA polymerase from mobile element jockey OS=Drosophila funebris GN=pol PE=1 SV=1
CL468.Contig1_A0A	Probable RNA-directed DNA polymerase from transposon BS OS=Drosophila melanogaster GN=RTase PE=2 SV=1
CL469.Contig1_A0A	ABC transporter F family member 4 OS=Dictyostelium discoideum GN=abcF4 PE=3 SV=1
CL47.Contig1_A0A	--
CL47.Contig2_A0A	--
CL470.Contig1_A0A	--
CL471.Contig1_A0A	DNA ligase 1 OS=Dictyostelium discoideum GN=lig1 PE=3 SV=1
CL472.Contig1_A0A	--
CL472.Contig2_A0A	--
CL473.Contig1_A0A	--
CL474.Contig1_A0A	--
CL475.Contig1_A0A	--
CL476.Contig1_A0A	--
CL477.Contig1_A0A	--
CL478.Contig1_A0A	--
CL479.Contig1_A0A	--
CL48.Contig1_A0A	Uncharacterized protein KIAA1211 homolog OS=Danio rerio GN=si:dkeyp-117h8.2 PE=4 SV=3
CL480.Contig1_A0A	--
CL481.Contig1_A0A	--
CL482.Contig1_A0A	--
CL483.Contig1_A0A	--
CL484.Contig1_A0A	Alpha-L-fucosidase OS=Branchiostoma floridae GN=BRAFLDRAFT_56888 PE=3 SV=2
CL485.Contig1_A0A	Uncharacterized protein LOC284861 OS=Homo sapiens PE=2 SV=1
CL487.Contig1_A0A	--
CL488.Contig1_A0A	Myb-like protein X OS=Dictyostelium discoideum GN=mybX PE=3 SV=1
CL49.Contig1_A0A	RNA-directed DNA polymerase from mobile element jockey OS=Drosophila melanogaster GN=pol PE=1 SV=1
CL490.Contig1_A0A	--
CL491.Contig1_A0A	--
CL492.Contig1_A0A	Hemocyanin subunit 2 OS=Carcinus aestuarii PE=1 SV=1
CL493.Contig1_A0A	--
CL495.Contig1_A0A	--
CL496.Contig1_A0A	--
CL497.Contig1_A0A	--
CL497.Contig2_A0A	--
CL499.Contig1_A0A	--
CL5.Contig1_A0A	TPR repeat-containing protein DDB_G0287999 OS=Dictyostelium discoideum GN=DDB_G0287999 PE=4 SV=1
CL5.Contig2_A0A	Probable RNA-directed DNA polymerase from transposon BS OS=Drosophila melanogaster GN=RTase PE=2 SV=1
CL50.Contig1_A0A	Myosin-M heavy chain OS=Dictyostelium discoideum GN=myoM PE=1 SV=1
CL50.Contig2_A0A	Zinc finger CCCH domain-containing protein 13 OS=Homo sapiens GN=ZC3H13 PE=1 SV=1
CL500.Contig1_A0A	--
CL502.Contig1_A0A	--
CL506.Contig1_A0A	Myosin-M heavy chain OS=Dictyostelium discoideum GN=myoM PE=1 SV=1
CL508.Contig1_A0A	Carboxypeptidase N subunit 2 OS=Homo sapiens GN=CPN2 PE=1 SV=3
CL51.Contig1_A0A	--
CL510.Contig1_A0A	--
CL511.Contig1_A0A	--
CL511.Contig2_A0A	--
CL512.Contig1_A0A	Axoneme-associated protein mst101(2) OS=Drosophila hydei GN=mst101(2) PE=1 SV=1
CL513.Contig1_A0A	--
CL514.Contig1_A0A	--
CL515.Contig1_A0A	--
CL515.Contig2_A0A	--
CL517.Contig1_A0A	Solute carrier family 13 member 2 OS=Oryctolagus cuniculus GN=SLC13A2 PE=2 SV=1
CL518.Contig1_A0A	Splicing regulatory glutamine/lysine-rich protein 1 OS=Homo sapiens GN=SREK1 PE=1 SV=1
CL519.Contig1_A0A	Calcium-activated chloride channel regulator 1 OS=Equus caballus GN=CLCA1 PE=1 SV=1
CL52.Contig1_A0A	--
CL521.Contig1_A0A	Hepatic lectin OS=Gallus gallus PE=1 SV=1
CL522.Contig1_A0A	--
CL524.Contig1_A0A	Zinc finger RNA-binding protein OS=Danio rerio GN=zfr PE=2 SV=2
CL525.Contig1_A0A	Connectin OS=Drosophila melanogaster GN=Con PE=2 SV=2
CL528.Contig1_A0A	--
CL529.Contig1_A0A	DNA ligase 1 OS=Dictyostelium discoideum GN=lig1 PE=3 SV=1
CL53.Contig1_A0A	--
CL53.Contig2_A0A	Nucleolar protein 58 OS=Dictyostelium discoideum GN=nop58 PE=3 SV=1
CL531.Contig1_A0A	--
CL532.Contig1_A0A	--
CL533.Contig1_A0A	--
CL536.Contig1_A0A	--
CL537.Contig1_A0A	--
CL538.Contig1_A0A	--
CL539.Contig1_A0A	Nucleolar protein 58 OS=Dictyostelium discoideum GN=nop58 PE=3 SV=1
CL54.Contig1_A0A	--
CL54.Contig2_A0A	--
CL540.Contig1_A0A	--
CL541.Contig1_A0A	CD63 antigen OS=Rattus norvegicus GN=Cd63 PE=1 SV=2
CL542.Contig1_A0A	Titin OS=Drosophila melanogaster GN=sls PE=1 SV=3
CL543.Contig1_A0A	--
CL544.Contig1_A0A	--
CL545.Contig1_A0A	--
CL547.Contig1_A0A	--
CL549.Contig1_A0A	--
CL55.Contig1_A0A	--
CL550.Contig1_A0A	Octapeptide-repeat protein T2 OS=Mus musculus GN=Srst PE=2 SV=1
CL551.Contig1_A0A	--
CL552.Contig1_A0A	Transferrin OS=Blaberus discoidalis PE=1 SV=1
CL555.Contig1_A0A	Glutamic acid-rich protein OS=Plasmodium falciparum (isolate FC27 / Papua New Guinea) GN=GARP PE=4 SV=1
CL556.Contig1_A0A	--
CL558.Contig1_A0A	Hybrid signal transduction protein dokA OS=Dictyostelium discoideum GN=dokA PE=1 SV=1
CL559.Contig1_A0A	--
CL56.Contig1_A0A	--
CL560.Contig1_A0A	NADH-ubiquinone oxidoreductase chain 2 OS=Paramecium tetraurelia GN=ND2 PE=3 SV=1
CL561.Contig1_A0A	Ficolin-2 OS=Rattus norvegicus GN=Fcn2 PE=2 SV=1
CL562.Contig1_A0A	--
CL563.Contig1_A0A	--
CL564.Contig1_A0A	--
CL565.Contig1_A0A	Ras-related protein Rab-32 OS=Mus musculus GN=Rab32 PE=2 SV=3
CL57.Contig1_A0A	--
CL570.Contig1_A0A	--
CL577.Contig1_A0A	--
CL578.Contig1_A0A	--
CL579.Contig1_A0A	Myosin-M heavy chain OS=Dictyostelium discoideum GN=myoM PE=1 SV=1
CL58.Contig1_A0A	--
CL580.Contig1_A0A	--
CL581.Contig1_A0A	--
CL584.Contig1_A0A	--
CL587.Contig1_A0A	--
CL588.Contig1_A0A	--
CL59.Contig1_A0A	--
CL590.Contig1_A0A	--
CL592.Contig1_A0A	--
CL595.Contig1_A0A	Protein LAS1 homolog OS=Mus musculus GN=Las1l PE=2 SV=1
CL597.Contig1_A0A	--
CL598.Contig1_A0A	--
CL599.Contig1_A0A	--
CL6.Contig1_A0A	Peptidyl-prolyl cis-trans isomerase G OS=Mus musculus GN=Ppig PE=1 SV=1
CL6.Contig2_A0A	Glutamic acid-rich protein OS=Plasmodium falciparum (isolate FC27 / Papua New Guinea) GN=GARP PE=4 SV=1
CL60.Contig1_A0A	--
CL60.Contig2_A0A	--
CL600.Contig1_A0A	Nucleolar protein 58 OS=Dictyostelium discoideum GN=nop58 PE=3 SV=1
CL601.Contig1_A0A	--
CL603.Contig1_A0A	--
CL608.Contig1_A0A	Proteoglycan 4 OS=Mus musculus GN=Prg4 PE=1 SV=2
CL609.Contig1_A0A	--
CL61.Contig1_A0A	--
CL610.Contig1_A0A	Beta-1,3-glucan-binding protein OS=Penaeus monodon PE=2 SV=1
CL611.Contig1_A0A	--
CL612.Contig1_A0A	--
CL615.Contig1_A0A	--
CL618.Contig1_A0A	--
CL62.Contig1_A0A	--
CL623.Contig1_A0A	--
CL626.Contig1_A0A	--
CL629.Contig1_A0A	--
CL63.Contig1_A0A	--
CL631.Contig1_A0A	--
CL634.Contig1_A0A	--
CL635.Contig1_A0A	--
CL641.Contig1_A0A	--
CL643.Contig1_A0A	--
CL646.Contig1_A0A	--
CL648.Contig1_A0A	Frizzled-10-B OS=Xenopus laevis GN=fzd10-b PE=2 SV=1
CL649.Contig1_A0A	Mental retardation GTPase activating protein homolog 4 OS=Dictyostelium discoideum GN=mgp4 PE=3 SV=1
CL65.Contig1_A0A	--
CL662.Contig1_A0A	--
CL67.Contig1_A0A	Crustacean hyperglycemic hormones OS=Carcinus maenas PE=1 SV=2
CL67.Contig2_A0A	Crustacean hyperglycemic hormones OS=Carcinus maenas PE=1 SV=2
CL67.Contig3_A0A	Crustacean hyperglycemic hormones OS=Carcinus maenas PE=1 SV=2
CL676.Contig1_A0A	--
CL68.Contig1_A0A	--
CL69.Contig1_A0A	--
CL690.Contig1_A0A	--
CL691.Contig1_A0A	--
CL693.Contig1_A0A	Probable serine/threonine-protein kinase DDB_G0277071 OS=Dictyostelium discoideum GN=DDB_G0277071 PE=3 SV=1
CL694.Contig1_A0A	--
CL699.Contig1_A0A	--
CL7.Contig1_A0A	Protein amalgam OS=Drosophila melanogaster GN=Ama PE=1 SV=2
CL7.Contig2_A0A	Probable serine/threonine-protein kinase DDB_G0282895 OS=Dictyostelium discoideum GN=DDB_G0282895 PE=3 SV=1
CL7.Contig3_A0A	Protein amalgam OS=Drosophila melanogaster GN=Ama PE=1 SV=2
CL7.Contig4_A0A	Protein amalgam OS=Drosophila melanogaster GN=Ama PE=1 SV=2
CL70.Contig1_A0A	--
CL71.Contig1_A0A	Uncharacterized protein PF11_0207 OS=Plasmodium falciparum (isolate 3D7) GN=PF11_0207 PE=4 SV=1
CL712.Contig1_A0A	--
CL714.Contig1_A0A	Protein TsetseEP OS=Glossina palpalis palpalis PE=4 SV=1
CL72.Contig1_A0A	--
CL725.Contig1_A0A	Titin OS=Drosophila melanogaster GN=sls PE=1 SV=3
CL728.Contig1_A0A	DNA ligase 1 OS=Dictyostelium discoideum GN=lig1 PE=3 SV=1
CL729.Contig1_A0A	DNA ligase 1 OS=Dictyostelium discoideum GN=lig1 PE=3 SV=1
CL73.Contig1_A0A	--
CL732.Contig1_A0A	--
CL734.Contig1_A0A	--
CL736.Contig1_A0A	--
CL737.Contig1_A0A	DNA ligase 1 OS=Dictyostelium discoideum GN=lig1 PE=3 SV=1
CL738.Contig1_A0A	--
CL74.Contig1_A0A	DNA ligase 1 OS=Dictyostelium discoideum GN=lig1 PE=3 SV=1
CL742.Contig1_A0A	--
CL743.Contig1_A0A	--
CL744.Contig1_A0A	--
CL745.Contig1_A0A	--
CL746.Contig1_A0A	--
CL749.Contig1_A0A	--
CL75.Contig1_A0A	--
CL752.Contig1_A0A	--
CL753.Contig1_A0A	--
CL757.Contig1_A0A	--
CL76.Contig1_A0A	--
CL760.Contig1_A0A	--
CL761.Contig1_A0A	--
CL762.Contig1_A0A	--
CL763.Contig1_A0A	--
CL765.Contig1_A0A	--
CL766.Contig1_A0A	--
CL767.Contig1_A0A	Soluble NSF attachment protein OS=Drosophila melanogaster GN=Snap PE=1 SV=1
CL769.Contig1_A0A	--
CL77.Contig1_A0A	--
CL770.Contig1_A0A	--
CL771.Contig1_A0A	--
CL772.Contig1_A0A	--
CL776.Contig1_A0A	Glucosylceramidase OS=Mus musculus GN=Gba PE=1 SV=1
CL777.Contig1_A0A	--
CL78.Contig1_A0A	--
CL783.Contig1_A0A	--
CL79.Contig1_A0A	--
CL8.Contig1_A0A	--
CL8.Contig2_A0A	--
CL8.Contig3_A0A	--
CL8.Contig4_A0A	--
CL80.Contig1_A0A	--
CL801.Contig1_A0A	--
CL802.Contig1_A0A	--
CL804.Contig1_A0A	--
CL805.Contig1_A0A	--
CL807.Contig1_A0A	--
CL81.Contig1_A0A	Uncharacterized protein DDB_G0283697 OS=Dictyostelium discoideum GN=DDB_G0283697 PE=4 SV=1
CL81.Contig2_A0A	--
CL825.Contig1_A0A	--
CL83.Contig1_A0A	--
CL83.Contig2_A0A	--
CL831.Contig1_A0A	--
CL833.Contig1_A0A	--
CL834.Contig1_A0A	--
CL838.Contig1_A0A	--
CL84.Contig1_A0A	--
CL84.Contig2_A0A	Keratin-associated protein 5-8 OS=Homo sapiens GN=KRTAP5-8 PE=2 SV=2
CL84.Contig3_A0A	--
CL84.Contig4_A0A	Keratin-associated protein 5-8 OS=Homo sapiens GN=KRTAP5-8 PE=2 SV=2
CL843.Contig1_A0A	--
CL847.Contig1_A0A	--
CL854.Contig1_A0A	RNA-directed DNA polymerase from mobile element jockey OS=Drosophila funebris GN=pol PE=1 SV=1
CL86.Contig1_A0A	Glutathione peroxidase 3 OS=Homo sapiens GN=GPX3 PE=1 SV=2
CL86.Contig2_A0A	Glutathione peroxidase 3 OS=Homo sapiens GN=GPX3 PE=1 SV=2
CL860.Contig1_A0A	--
CL863.Contig1_A0A	--
CL869.Contig1_A0A	101 kDa malaria antigen OS=Plasmodium falciparum (isolate 3D7) GN=ABRA PE=3 SV=1
CL87.Contig1_A0A	Probable cation-transporting ATPase 13A1 OS=Homo sapiens GN=ATP13A1 PE=1 SV=2
CL870.Contig1_A0A	--
CL877.Contig1_A0A	--
CL878.Contig1_A0A	--
CL88.Contig1_A0A	--
CL880.Contig1_A0A	--
CL883.Contig1_A0A	--
CL888.Contig1_A0A	--
CL89.Contig1_A0A	Keratin, type II cytoskeletal 1 OS=Canis familiaris GN=KRT1 PE=2 SV=1
CL890.Contig1_A0A	--
CL893.Contig1_A0A	--
CL895.Contig1_A0A	--
CL9.Contig1_A0A	--
CL9.Contig2_A0A	--
CL90.Contig1_A0A	Probable cation-transporting ATPase 13A1 OS=Homo sapiens GN=ATP13A1 PE=1 SV=2
CL907.Contig1_A0A	ABC transporter F family member 4 OS=Dictyostelium discoideum GN=abcF4 PE=3 SV=1
CL91.Contig1_A0A	--
CL914.Contig1_A0A	--
CL918.Contig1_A0A	Proteoglycan 4 OS=Homo sapiens GN=PRG4 PE=1 SV=2
CL919.Contig1_A0A	--
CL92.Contig1_A0A	--
CL922.Contig1_A0A	--
CL924.Contig1_A0A	--
CL925.Contig1_A0A	--
CL93.Contig1_A0A	Sodium/potassium/calcium exchanger 1 OS=Rattus norvegicus GN=Slc24a1 PE=2 SV=1
CL932.Contig1_A0A	--
CL933.Contig1_A0A	--
CL934.Contig1_A0A	Nucleolar protein 58 OS=Dictyostelium discoideum GN=nop58 PE=3 SV=1
CL94.Contig1_A0A	Cystatin-A OS=Felis catus GN=CSTA PE=1 SV=1
CL94.Contig2_A0A	Cystatin-A OS=Felis catus GN=CSTA PE=1 SV=1
CL94.Contig3_A0A	Cystatin-A OS=Felis catus GN=CSTA PE=1 SV=1
CL94.Contig4_A0A	Cystatin-A OS=Felis catus GN=CSTA PE=1 SV=1
CL960.Contig1_A0A	--
CL97.Contig1_A0A	--
CL98.Contig1_A0A	--
CL99.Contig1_A0A	[Skp1-protein]-hydroxyproline N-acetylglucosaminyltransferase OS=Dictyostelium discoideum GN=gnt1 PE=1 SV=2
CL99.Contig2_A0A	Pre-mRNA-splicing factor CWC22 homolog OS=Drosophila melanogaster GN=ncm PE=1 SV=3
CL994.Contig1_A0A	--
CL996.Contig1_A0A	ATP synthase subunit a OS=Trypanosoma brucei brucei GN=ATP6 PE=2 SV=1
CL998.Contig1_A0A	--
Unigene10000_A0A	--
Unigene10001_A0A	--
Unigene10002_A0A	--
Unigene10003_A0A	--
Unigene10004_A0A	--
Unigene10005_A0A	--
Unigene10006_A0A	Dynamin-like 120 kDa protein, mitochondrial OS=Oncorhynchus masou GN=opa1 PE=2 SV=1
Unigene10007_A0A	Long-chain fatty acid transport protein 1 OS=Homo sapiens GN=SLC27A1 PE=2 SV=1
Unigene10008_A0A	--
Unigene10009_A0A	--
Unigene1000_A0A	--
Unigene10010_A0A	Programmed cell death protein 5 OS=Mus musculus GN=Pdcd5 PE=1 SV=3
Unigene10011_A0A	Myb-like protein X OS=Dictyostelium discoideum GN=mybX PE=3 SV=1
Unigene10012_A0A	--
Unigene10013_A0A	--
Unigene10014_A0A	Nucleolar protein 58 OS=Dictyostelium discoideum GN=nop58 PE=3 SV=1
Unigene10015_A0A	Dual specificity protein kinase pyk1 OS=Dictyostelium discoideum GN=splA PE=1 SV=3
Unigene10016_A0A	UPF0708 protein C6orf162 homolog OS=Pongo abelii PE=3 SV=1
Unigene10017_A0A	--
Unigene10018_A0A	--
Unigene10019_A0A	--
Unigene1001_A0A	--
Unigene10020_A0A	--
Unigene10021_A0A	--
Unigene10022_A0A	--
Unigene10023_A0A	--
Unigene10024_A0A	Carbohydrate sulfotransferase 8 OS=Homo sapiens GN=CHST8 PE=1 SV=2
Unigene10025_A0A	--
Unigene10026_A0A	Lipase maturation factor 2 OS=Bos taurus GN=LMF2 PE=2 SV=2
Unigene10027_A0A	Ribosomal RNA-processing protein 8 OS=Drosophila melanogaster GN=CG7137 PE=1 SV=1
Unigene10028_A0A	--
Unigene10029_A0A	--
Unigene1002_A0A	Disco-interacting protein 2 OS=Drosophila melanogaster GN=DIP2 PE=1 SV=2
Unigene10030_A0A	--
Unigene10031_A0A	--
Unigene10032_A0A	--
Unigene10033_A0A	--
Unigene10034_A0A	Bystin OS=Nematostella vectensis GN=bysl PE=3 SV=1
Unigene10035_A0A	--
Unigene10036_A0A	--
Unigene10037_A0A	3-hydroxyisobutyrate dehydrogenase, mitochondrial OS=Homo sapiens GN=HIBADH PE=1 SV=2
Unigene10038_A0A	--
Unigene10039_A0A	Proteoglycan 4 OS=Homo sapiens GN=PRG4 PE=1 SV=2
Unigene1003_A0A	--
Unigene10040_A0A	--
Unigene10041_A0A	Glycine dehydrogenase [decarboxylating], mitochondrial OS=Gallus gallus GN=GLDC PE=1 SV=2
Unigene10042_A0A	Polypeptide N-acetylgalactosaminyltransferase 5 OS=Caenorhabditis elegans GN=gly-5 PE=1 SV=2
Unigene10043_A0A	--
Unigene10044_A0A	--
Unigene10045_A0A	--
Unigene10046_A0A	--
Unigene10047_A0A	Phenazine biosynthesis-like domain-containing protein 1 OS=Mus musculus GN=Pbld1 PE=2 SV=2
Unigene10048_A0A	Dedicator of cytokinesis protein 7 OS=Mus musculus GN=Dock7 PE=1 SV=3
Unigene10049_A0A	--
Unigene1004_A0A	--
Unigene10050_A0A	Retinol dehydrogenase 11 OS=Homo sapiens GN=RDH11 PE=1 SV=2
Unigene10051_A0A	E3 ubiquitin-protein ligase HECTD1 OS=Homo sapiens GN=HECTD1 PE=1 SV=3
Unigene10052_A0A	--
Unigene10053_A0A	--
Unigene10054_A0A	Mucin-5AC (Fragments) OS=Homo sapiens GN=MUC5AC PE=1 SV=3
Unigene10055_A0A	--
Unigene10056_A0A	Vacuolar protein sorting-associated protein 11 homolog OS=Mus musculus GN=Vps11 PE=1 SV=3
Unigene10057_A0A	--
Unigene10058_A0A	--
Unigene10059_A0A	--
Unigene1005_A0A	Mitochondrial uncoupling protein 4 OS=Homo sapiens GN=SLC25A27 PE=1 SV=1
Unigene10060_A0A	--
Unigene10061_A0A	--
Unigene10062_A0A	--
Unigene10063_A0A	1-acyl-sn-glycerol-3-phosphate acyltransferase alpha OS=Mus musculus GN=Agpat1 PE=2 SV=1
Unigene10064_A0A	--
Unigene10065_A0A	--
Unigene10066_A0A	--
Unigene10067_A0A	--
Unigene10068_A0A	--
Unigene10069_A0A	--
Unigene1006_A0A	--
Unigene10070_A0A	RNA-binding protein 25 OS=Mus musculus GN=Rbm25 PE=1 SV=1
Unigene10071_A0A	Alpha,alpha-trehalose-phosphate synthase [UDP-forming] A OS=Dictyostelium discoideum GN=tpsA PE=2 SV=1
Unigene10072_A0A	--
Unigene10073_A0A	--
Unigene10074_A0A	--
Unigene10075_A0A	--
Unigene10076_A0A	--
Unigene10077_A0A	--
Unigene10078_A0A	--
Unigene10079_A0A	--
Unigene1007_A0A	Negative elongation factor A OS=Mus musculus GN=Whsc2 PE=1 SV=1
Unigene10080_A0A	Sorbitol dehydrogenase OS=Homo sapiens GN=SORD PE=1 SV=4
Unigene10081_A0A	--
Unigene10082_A0A	--
Unigene10083_A0A	--
Unigene10084_A0A	Myoneurin OS=Mus musculus GN=Mynn PE=2 SV=2
Unigene10085_A0A	--
Unigene10086_A0A	--
Unigene10087_A0A	--
Unigene10088_A0A	UPF0462 protein C4orf33 OS=Homo sapiens GN=C4orf33 PE=1 SV=2
Unigene10089_A0A	UDP-GalNAc:beta-1,3-N-acetylgalactosaminyltransferase 2 OS=Homo sapiens GN=B3GALNT2 PE=1 SV=1
Unigene1008_A0A	NEDD8-conjugating enzyme UBE2F OS=Rattus norvegicus GN=Ube2f PE=2 SV=2
Unigene10090_A0A	CCR4-NOT transcription complex subunit 6-like OS=Homo sapiens GN=CNOT6L PE=1 SV=2
Unigene10091_A0A	--
Unigene10092_A0A	Glycyl-tRNA synthetase OS=Bombyx mori PE=1 SV=2
Unigene10093_A0A	--
Unigene10094_A0A	--
Unigene10095_A0A	--
Unigene10096_A0A	--
Unigene10097_A0A	Fibroleukin OS=Mus musculus GN=Fgl2 PE=1 SV=1
Unigene10098_A0A	--
Unigene10099_A0A	RNA pseudouridylate synthase domain-containing protein 2 OS=Homo sapiens GN=RPUSD2 PE=1 SV=2
Unigene1009_A0A	--
Unigene100_A0A	--
Unigene10100_A0A	Uncharacterized histidine-rich protein DDB_G0274557 OS=Dictyostelium discoideum GN=DDB_G0274557 PE=4 SV=1
Unigene10101_A0A	--
Unigene10102_A0A	--
Unigene10103_A0A	--
Unigene10104_A0A	--
Unigene10105_A0A	--
Unigene10106_A0A	--
Unigene10107_A0A	--
Unigene10108_A0A	--
Unigene10109_A0A	Presequence protease, mitochondrial OS=Danio rerio GN=pitrm1 PE=2 SV=1
Unigene1010_A0A	--
Unigene10110_A0A	--
Unigene10111_A0A	--
Unigene10112_A0A	--
Unigene10113_A0A	Myelin transcription factor 1-like protein OS=Mus musculus GN=Myt1l PE=2 SV=2
Unigene10114_A0A	Protein zer-1 homolog OS=Drosophila melanogaster GN=CG12084 PE=2 SV=2
Unigene10115_A0A	AT-rich interactive domain-containing protein 1B OS=Homo sapiens GN=ARID1B PE=1 SV=2
Unigene10116_A0A	--
Unigene10117_A0A	--
Unigene10118_A0A	--
Unigene10119_A0A	Transcriptional repressor protein YY1 OS=Mus musculus GN=Yy1 PE=1 SV=1
Unigene1011_A0A	--
Unigene10120_A0A	DNA-directed RNA polymerase II subunit RPB7 OS=Rattus norvegicus GN=Polr2g PE=2 SV=1
Unigene10121_A0A	--
Unigene10122_A0A	--
Unigene10123_A0A	--
Unigene10124_A0A	--
Unigene10125_A0A	Netrin receptor UNC5B OS=Rattus norvegicus GN=Unc5b PE=1 SV=1
Unigene10126_A0A	1-phosphatidylinositol-4,5-bisphosphate phosphodiesterase epsilon-1 OS=Mus musculus GN=Plce1 PE=1 SV=3
Unigene10127_A0A	--
Unigene10128_A0A	Multidrug resistance-associated protein 1 OS=Canis familiaris GN=ABCC1 PE=2 SV=1
Unigene10129_A0A	--
Unigene1012_A0A	--
Unigene10130_A0A	--
Unigene10131_A0A	Nucleolar protein 58 OS=Dictyostelium discoideum GN=nop58 PE=3 SV=1
Unigene10132_A0A	Ig-like and fibronectin type-III domain-containing protein C25G4.10 OS=Caenorhabditis elegans GN=C25G4.10 PE=1 SV=4
Unigene10133_A0A	--
Unigene10134_A0A	--
Unigene10135_A0A	Autophagy-related protein 2 homolog B OS=Homo sapiens GN=ATG2B PE=1 SV=5
Unigene10136_A0A	--
Unigene10137_A0A	--
Unigene10138_A0A	--
Unigene10139_A0A	--
Unigene1013_A0A	--
Unigene10140_A0A	--
Unigene10141_A0A	--
Unigene10142_A0A	--
Unigene10143_A0A	--
Unigene10144_A0A	--
Unigene10145_A0A	Tubulin polyglutamylase TTLL4 OS=Mus musculus GN=Ttll4 PE=2 SV=3
Unigene10146_A0A	--
Unigene10147_A0A	RRP15-like protein OS=Drosophila pseudoobscura pseudoobscura GN=GA17706 PE=3 SV=1
Unigene10148_A0A	--
Unigene10149_A0A	--
Unigene1014_A0A	Transcriptional repressor scratch 2 OS=Mus musculus GN=Scrt2 PE=2 SV=2
Unigene10150_A0A	--
Unigene10151_A0A	--
Unigene10152_A0A	--
Unigene10153_A0A	--
Unigene10154_A0A	60S ribosomal protein L5 OS=Eimeria tenella GN=RPL5 PE=2 SV=1
Unigene10155_A0A	--
Unigene10156_A0A	Endoglucanase OS=Dictyostelium discoideum GN=celA PE=2 SV=1
Unigene10157_A0A	--
Unigene10158_A0A	Dipeptidyl peptidase 3 OS=Nematostella vectensis GN=dpp3 PE=3 SV=1
Unigene10159_A0A	Neuroglian OS=Drosophila melanogaster GN=Nrg PE=1 SV=2
Unigene1015_A0A	--
Unigene10160_A0A	--
Unigene10161_A0A	--
Unigene10162_A0A	--
Unigene10163_A0A	Teneurin-3 OS=Mus musculus GN=Odz3 PE=1 SV=1
Unigene10164_A0A	--
Unigene10165_A0A	--
Unigene10166_A0A	Poly(A) polymerase gamma OS=Mus musculus GN=Papolg PE=1 SV=1
Unigene10167_A0A	--
Unigene10168_A0A	--
Unigene10169_A0A	--
Unigene1016_A0A	60 kDa SS-A/Ro ribonucleoprotein OS=Xenopus laevis GN=trove2 PE=1 SV=1
Unigene10170_A0A	--
Unigene10171_A0A	AP-3 complex subunit beta-2 OS=Mus musculus GN=Ap3b2 PE=1 SV=2
Unigene10172_A0A	--
Unigene10173_A0A	Band 7 protein AAEL010189 OS=Aedes aegypti GN=AAEL010189 PE=3 SV=1
Unigene10174_A0A	--
Unigene10175_A0A	--
Unigene10176_A0A	--
Unigene10177_A0A	--
Unigene10178_A0A	--
Unigene10179_A0A	Putative protein TPRXL OS=Homo sapiens GN=TPRXL PE=5 SV=2
Unigene1017_A0A	--
Unigene10180_A0A	--
Unigene10181_A0A	1-phosphatidylinositol-4,5-bisphosphate phosphodiesterase OS=Drosophila melanogaster GN=norpA PE=1 SV=4
Unigene10182_A0A	--
Unigene10183_A0A	--
Unigene10184_A0A	--
Unigene10185_A0A	Midasin OS=Dictyostelium discoideum GN=mdn1 PE=3 SV=2
Unigene10186_A0A	Transcription initiation factor IIB OS=Drosophila virilis GN=TfIIB PE=3 SV=1
Unigene10187_A0A	Peripheral plasma membrane protein CASK OS=Rattus norvegicus GN=Cask PE=1 SV=1
Unigene10188_A0A	--
Unigene10189_A0A	--
Unigene1018_A0A	--
Unigene10190_A0A	--
Unigene10191_A0A	Uncharacterized protein PFD1115c OS=Plasmodium falciparum (isolate 3D7) GN=PFD1115c PE=2 SV=1
Unigene10192_A0A	--
Unigene10193_A0A	--
Unigene10194_A0A	Myosin-VIIa OS=Aedes aegypti GN=ck PE=3 SV=1
Unigene10195_A0A	Phosphorylase b kinase gamma catalytic chain, testis/liver isoform OS=Bos taurus GN=PHKG2 PE=2 SV=1
Unigene10196_A0A	--
Unigene10197_A0A	Kelch domain-containing protein 4 OS=Mus musculus GN=Klhdc4 PE=1 SV=2
Unigene10198_A0A	--
Unigene10199_A0A	--
Unigene1019_A0A	--
Unigene101_A0A	--
Unigene10200_A0A	--
Unigene10201_A0A	Tubulointerstitial nephritis antigen-like OS=Rattus norvegicus GN=Tinagl1 PE=2 SV=1
Unigene10202_A0A	Actin-related protein 8 OS=Aedes aegypti GN=Arp8 PE=3 SV=1
Unigene10203_A0A	Probable lysine-specific demethylase 4B OS=Drosophila melanogaster GN=Kdm4B PE=3 SV=3
Unigene10204_A0A	--
Unigene10205_A0A	--
Unigene10206_A0A	--
Unigene10207_A0A	DNA-binding protein D-ETS-4 OS=Drosophila melanogaster GN=Ets98B PE=2 SV=3
Unigene10208_A0A	--
Unigene10209_A0A	--
Unigene1020_A0A	--
Unigene10210_A0A	--
Unigene10211_A0A	--
Unigene10212_A0A	--
Unigene10213_A0A	Probable serine/threonine-protein kinase roco5 OS=Dictyostelium discoideum GN=roco5 PE=3 SV=1
Unigene10214_A0A	--
Unigene10215_A0A	--
Unigene10216_A0A	--
Unigene10217_A0A	--
Unigene10218_A0A	--
Unigene10219_A0A	--
Unigene1021_A0A	--
Unigene10220_A0A	Tryptophan 2,3-dioxygenase OS=Tribolium castaneum PE=2 SV=1
Unigene10221_A0A	--
Unigene10222_A0A	--
Unigene10223_A0A	E3 ubiquitin-protein ligase HERC2 OS=Mus musculus GN=Herc2 PE=1 SV=3
Unigene10224_A0A	--
Unigene10225_A0A	--
Unigene10226_A0A	Protein G7c OS=Mus musculus GN=D17h6s56e-3 PE=2 SV=1
Unigene10227_A0A	UPF0469 protein KIAA0907 homolog OS=Gallus gallus GN=RCJMB04_7l9 PE=2 SV=1
Unigene10228_A0A	Transmembrane channel-like protein 7 OS=Homo sapiens GN=TMC7 PE=2 SV=1
Unigene10229_A0A	Zinc finger homeobox protein 3 OS=Mus musculus GN=Zfhx3 PE=1 SV=1
Unigene1022_A0A	--
Unigene10230_A0A	--
Unigene10231_A0A	--
Unigene10232_A0A	--
Unigene10233_A0A	--
Unigene10234_A0A	--
Unigene10235_A0A	--
Unigene10236_A0A	--
Unigene10237_A0A	--
Unigene10238_A0A	--
Unigene10239_A0A	--
Unigene1023_A0A	ALK tyrosine kinase receptor OS=Homo sapiens GN=ALK PE=1 SV=3
Unigene10240_A0A	Dual specificity testis-specific protein kinase 1 OS=Homo sapiens GN=TESK1 PE=1 SV=2
Unigene10241_A0A	Arf-GAP with SH3 domain, ANK repeat and PH domain-containing protein 1 OS=Homo sapiens GN=ASAP1 PE=1 SV=4
Unigene10242_A0A	--
Unigene10243_A0A	--
Unigene10244_A0A	--
Unigene10245_A0A	--
Unigene10246_A0A	--
Unigene10247_A0A	Zinc finger Ran-binding domain-containing protein 2 OS=Pongo abelii GN=ZRANB2 PE=2 SV=1
Unigene10248_A0A	--
Unigene10249_A0A	--
Unigene1024_A0A	Helicase ARIP4 OS=Xenopus tropicalis GN=rad54l2 PE=2 SV=1
Unigene10250_A0A	60S ribosomal protein L23a 2 OS=Caenorhabditis elegans GN=rpl-25.2 PE=2 SV=1
Unigene10251_A0A	--
Unigene10252_A0A	--
Unigene10253_A0A	--
Unigene10254_A0A	--
Unigene10255_A0A	--
Unigene10256_A0A	--
Unigene10257_A0A	Zinc finger CCCH domain-containing protein 13 OS=Homo sapiens GN=ZC3H13 PE=1 SV=1
Unigene10258_A0A	Uncharacterized protein PFB0765w OS=Plasmodium falciparum (isolate 3D7) GN=PFB0765w PE=4 SV=1
Unigene10259_A0A	UPF0671 protein C14orf153 homolog OS=Bos taurus PE=2 SV=1
Unigene1025_A0A	--
Unigene10260_A0A	--
Unigene10261_A0A	--
Unigene10262_A0A	Protein fem-1 homolog A-A OS=Mus musculus GN=Fem1aa PE=2 SV=1
Unigene10263_A0A	--
Unigene10264_A0A	--
Unigene10265_A0A	Chromatin-remodeling complex ATPase chain Iswi OS=Drosophila melanogaster GN=Iswi PE=1 SV=1
Unigene10266_A0A	--
Unigene10267_A0A	--
Unigene10268_A0A	--
Unigene10269_A0A	Location of vulva defective 1 OS=Caenorhabditis elegans GN=lov-1 PE=1 SV=3
Unigene1026_A0A	--
Unigene10270_A0A	BRO1 domain-containing protein BROX OS=Rattus norvegicus GN=Brox PE=2 SV=1
Unigene10271_A0A	--
Unigene10272_A0A	--
Unigene10273_A0A	--
Unigene10274_A0A	Core histone macro-H2A.1 OS=Rattus norvegicus GN=H2afy PE=1 SV=4
Unigene10275_A0A	--
Unigene10276_A0A	--
Unigene10277_A0A	--
Unigene10278_A0A	--
Unigene10279_A0A	Aryl hydrocarbon receptor nuclear translocator homolog OS=Drosophila melanogaster GN=tgo PE=1 SV=2
Unigene1027_A0A	--
Unigene10280_A0A	High affinity cAMP-specific 3',5'-cyclic phosphodiesterase 7A OS=Homo sapiens GN=PDE7A PE=1 SV=2
Unigene10281_A0A	Long-chain fatty acid transport protein 1 OS=Mus musculus GN=Slc27a1 PE=1 SV=1
Unigene10282_A0A	Acetylcholine receptor subunit alpha-like 1 OS=Drosophila melanogaster GN=nAcRalpha-96Aa PE=2 SV=2
Unigene10283_A0A	--
Unigene10284_A0A	DNA-directed RNA polymerase II subunit RPB1 OS=Drosophila melanogaster GN=RpII215 PE=1 SV=4
Unigene10285_A0A	WD repeat-containing protein 81 OS=Mus musculus GN=Wdr81 PE=1 SV=1
Unigene10286_A0A	--
Unigene10287_A0A	Wings apart-like protein homolog OS=Mus musculus GN=Wapal PE=1 SV=2
Unigene10288_A0A	Coiled-coil domain-containing protein 56 OS=Mus musculus GN=Ccdc56 PE=2 SV=1
Unigene10289_A0A	Probable pseudouridine-5'-monophosphatase OS=Drosophila melanogaster GN=Gs1l PE=2 SV=2
Unigene1028_A0A	--
Unigene10290_A0A	--
Unigene10291_A0A	--
Unigene10292_A0A	--
Unigene10293_A0A	--
Unigene10294_A0A	--
Unigene10295_A0A	--
Unigene10296_A0A	--
Unigene10297_A0A	--
Unigene10298_A0A	Inosine-5'-monophosphate dehydrogenase 1 OS=Mus musculus GN=Impdh1 PE=2 SV=2
Unigene10299_A0A	60S acidic ribosomal protein P0 OS=Dictyostelium discoideum GN=rplp0 PE=1 SV=2
Unigene1029_A0A	--
Unigene102_A0A	--
Unigene10300_A0A	LanC-like protein 2 OS=Mus musculus GN=Lancl2 PE=1 SV=1
Unigene10301_A0A	--
Unigene10302_A0A	--
Unigene10303_A0A	--
Unigene10304_A0A	Charged multivesicular body protein 6-A OS=Xenopus laevis GN=chmp6-a PE=2 SV=3
Unigene10305_A0A	SCY1-like protein 2 OS=Homo sapiens GN=SCYL2 PE=1 SV=1
Unigene10306_A0A	--
Unigene10307_A0A	Sodium leak channel non-selective protein OS=Rattus norvegicus GN=Nalcn PE=2 SV=1
Unigene10308_A0A	--
Unigene10309_A0A	Ribosome biogenesis protein BRX1 homolog OS=Bos taurus GN=BRIX1 PE=2 SV=1
Unigene1030_A0A	Protein bunched, class 2/F isoform OS=Drosophila melanogaster GN=bun PE=1 SV=3
Unigene10310_A0A	--
Unigene10311_A0A	--
Unigene10312_A0A	Exosome complex component MTR3 OS=Danio rerio GN=exosc6 PE=2 SV=2
Unigene10313_A0A	Proline-rich protein 2 OS=Mus musculus GN=Prp2 PE=2 SV=2
Unigene10314_A0A	--
Unigene10315_A0A	--
Unigene10316_A0A	--
Unigene10317_A0A	Calcium-binding mitochondrial carrier protein Aralar1 OS=Drosophila melanogaster GN=aralar1 PE=2 SV=1
Unigene10318_A0A	Protein boule-like OS=Macaca fascicularis GN=BOLL PE=2 SV=2
Unigene10319_A0A	Retrotransposon-like protein 1 OS=Mus musculus GN=Rtl1 PE=2 SV=1
Unigene1031_A0A	--
Unigene10320_A0A	--
Unigene10321_A0A	--
Unigene10322_A0A	--
Unigene10323_A0A	--
Unigene10324_A0A	Glutamic acid-rich protein OS=Plasmodium falciparum (isolate FC27 / Papua New Guinea) GN=GARP PE=4 SV=1
Unigene10325_A0A	Multidrug resistance-associated protein 1 OS=Canis familiaris GN=ABCC1 PE=2 SV=1
Unigene10326_A0A	--
Unigene10327_A0A	--
Unigene10328_A0A	--
Unigene10329_A0A	--
Unigene1032_A0A	Mitogen-activated protein kinase kinase kinase 7-interacting protein 3 homolog OS=Xenopus laevis GN=map3k7ip3 PE=2 SV=1
Unigene10330_A0A	--
Unigene10331_A0A	Glutamic acid-rich protein OS=Plasmodium falciparum (isolate FC27 / Papua New Guinea) GN=GARP PE=4 SV=1
Unigene10332_A0A	Cyclic nucleotide-gated cation channel beta-1 OS=Bos taurus GN=CNGB1 PE=1 SV=1
Unigene10333_A0A	--
Unigene10334_A0A	Bone morphogenetic protein receptor type-1B OS=Gallus gallus GN=BMPR1B PE=2 SV=1
Unigene10335_A0A	Dual specificity mitogen-activated protein kinase kinase 4 OS=Mus musculus GN=Map2k4 PE=1 SV=2
Unigene10336_A0A	--
Unigene10337_A0A	--
Unigene10338_A0A	Myosin-XVIIIa OS=Homo sapiens GN=MYO18A PE=1 SV=3
Unigene10339_A0A	Histone acetyltransferase MYST3 OS=Mus musculus GN=Myst3 PE=1 SV=2
Unigene1033_A0A	--
Unigene10340_A0A	--
Unigene10341_A0A	--
Unigene10342_A0A	--
Unigene10343_A0A	--
Unigene10344_A0A	--
Unigene10345_A0A	DNA ligase 1 OS=Dictyostelium discoideum GN=lig1 PE=3 SV=1
Unigene10346_A0A	--
Unigene10347_A0A	--
Unigene10348_A0A	Vacuolar fusion protein MON1 homolog A OS=Macaca fascicularis GN=MON1A PE=2 SV=2
Unigene10349_A0A	--
Unigene1034_A0A	Prestin OS=Rattus norvegicus GN=Slc26a5 PE=1 SV=1
Unigene10350_A0A	Transcription initiation factor TFIID subunit 8 OS=Xenopus laevis GN=taf8 PE=2 SV=1
Unigene10351_A0A	--
Unigene10352_A0A	--
Unigene10353_A0A	--
Unigene10354_A0A	--
Unigene10355_A0A	--
Unigene10356_A0A	Polypeptide N-acetylgalactosaminyltransferase 2 OS=Homo sapiens GN=GALNT2 PE=1 SV=1
Unigene10357_A0A	Polypeptide N-acetylgalactosaminyltransferase 5 OS=Caenorhabditis elegans GN=gly-5 PE=1 SV=2
Unigene10358_A0A	Polypeptide N-acetylgalactosaminyltransferase 2 OS=Homo sapiens GN=GALNT2 PE=1 SV=1
Unigene10359_A0A	Sn1-specific diacylglycerol lipase alpha OS=Homo sapiens GN=DAGLA PE=1 SV=3
Unigene1035_A0A	--
Unigene10360_A0A	--
Unigene10361_A0A	--
Unigene10362_A0A	--
Unigene10363_A0A	--
Unigene10364_A0A	--
Unigene10365_A0A	Myb-like protein A OS=Dictyostelium discoideum GN=mybA PE=4 SV=2
Unigene10366_A0A	--
Unigene10367_A0A	Phosphorylated adapter RNA export protein OS=Bos taurus GN=PHAX PE=2 SV=2
Unigene10368_A0A	--
Unigene10369_A0A	--
Unigene1036_A0A	--
Unigene10370_A0A	Pinin OS=Pongo abelii GN=PNN PE=2 SV=1
Unigene10371_A0A	Dedicator of cytokinesis protein 4 OS=Mus musculus GN=Dock4 PE=1 SV=1
Unigene10372_A0A	--
Unigene10373_A0A	Probable ATP-dependent RNA helicase DDX56 OS=Bos taurus GN=DDX56 PE=2 SV=1
Unigene10374_A0A	--
Unigene10375_A0A	E3 ubiquitin-protein ligase Bre1 OS=Drosophila melanogaster GN=Bre1 PE=1 SV=2
Unigene10376_A0A	UPF0396 protein CG6066 OS=Drosophila melanogaster GN=CG6066 PE=1 SV=1
Unigene10377_A0A	--
Unigene10378_A0A	--
Unigene10379_A0A	--
Unigene1037_A0A	--
Unigene10380_A0A	--
Unigene10381_A0A	--
Unigene10382_A0A	--
Unigene10383_A0A	DNA-directed RNA polymerase I subunit RPA43 OS=Homo sapiens GN=TWISTNB PE=1 SV=1
Unigene10384_A0A	--
Unigene10385_A0A	--
Unigene10386_A0A	--
Unigene10387_A0A	--
Unigene10388_A0A	Salivary glue protein Sgs-3 OS=Drosophila melanogaster GN=Sgs3 PE=2 SV=1
Unigene10389_A0A	Tau-tubulin kinase 1 OS=Homo sapiens GN=TTBK1 PE=1 SV=2
Unigene1038_A0A	Trafficking protein particle complex subunit 9 OS=Bos taurus GN=TRAPPC9 PE=2 SV=1
Unigene10390_A0A	--
Unigene10391_A0A	NADH-ubiquinone oxidoreductase chain 5 OS=Ascaris suum GN=ND5 PE=3 SV=2
Unigene10392_A0A	--
Unigene10393_A0A	--
Unigene10394_A0A	--
Unigene10395_A0A	--
Unigene10396_A0A	60S ribosomal protein L35 OS=Caenorhabditis elegans GN=rpl-35 PE=2 SV=1
Unigene10397_A0A	--
Unigene10398_A0A	--
Unigene10399_A0A	Fas apoptotic inhibitory molecule 2 OS=Bos taurus GN=FAIM2 PE=2 SV=1
Unigene1039_A0A	--
Unigene103_A0A	1-phosphatidylinositol-4,5-bisphosphate phosphodiesterase epsilon-1 OS=Rattus norvegicus GN=Plce1 PE=1 SV=1
Unigene10400_A0A	Transcriptional regulator ATRX homolog OS=Caenorhabditis elegans GN=xnp-1 PE=1 SV=1
Unigene10401_A0A	FYVE, RhoGEF and PH domain-containing protein 3 OS=Homo sapiens GN=FGD3 PE=1 SV=1
Unigene10402_A0A	--
Unigene10403_A0A	--
Unigene10404_A0A	40S ribosomal protein S14 OS=Procambarus clarkii GN=RPS14 PE=2 SV=1
Unigene10405_A0A	--
Unigene10406_A0A	--
Unigene10407_A0A	Midasin OS=Homo sapiens GN=MDN1 PE=1 SV=2
Unigene10408_A0A	--
Unigene10409_A0A	--
Unigene1040_A0A	--
Unigene10410_A0A	--
Unigene10411_A0A	--
Unigene10412_A0A	E3 ubiquitin-protein ligase KCMF1 OS=Xenopus laevis GN=kcmf1 PE=2 SV=1
Unigene10413_A0A	E3 ubiquitin-protein ligase KCMF1 OS=Xenopus laevis GN=kcmf1 PE=2 SV=1
Unigene10414_A0A	--
Unigene10415_A0A	Ryanodine receptor 44F OS=Drosophila melanogaster GN=Rya-r44F PE=1 SV=3
Unigene10416_A0A	Protein SYS1 homolog OS=Nematostella vectensis GN=sys1 PE=3 SV=1
Unigene10417_A0A	--
Unigene10418_A0A	Nucleolar transcription factor 1 OS=Rattus norvegicus GN=Ubtf PE=1 SV=1
Unigene10419_A0A	--
Unigene1041_A0A	--
Unigene10420_A0A	--
Unigene10421_A0A	Nucleolar protein 58 OS=Dictyostelium discoideum GN=nop58 PE=3 SV=1
Unigene10422_A0A	--
Unigene10423_A0A	--
Unigene10424_A0A	--
Unigene10425_A0A	--
Unigene10426_A0A	--
Unigene10427_A0A	Phosphatidylinositol-4,5-bisphosphate 3-kinase catalytic subunit delta isoform OS=Mus musculus GN=Pik3cd PE=1 SV=2
Unigene10428_A0A	--
Unigene10429_A0A	Merozoite surface protein CMZ-8 (Fragment) OS=Eimeria acervulina PE=2 SV=1
Unigene1042_A0A	60S ribosomal protein L19 OS=Drosophila melanogaster GN=RpL19 PE=1 SV=2
[truncated: 56,583 more rows]
