# Supplementary material for: Changes in the Organics Metabolism in the Hepatopancreas Induced by Eyestalk Ablation of the Chinese Mitten Crab Eriocheir sinensis Determined via Transcriptome and DGE Analysis
Source: PLoS One. 2014 Apr 22;9(4):e95827. doi: 10.1371/journal.pone.0095827 (PMC3995808; doi:10.1371/journal.pone.0095827)
Supplement: Table S4 — The significant up-regulated and down-regulated unigenes between A0 and A1. (XLSX) [file pone.0095827.s004.xlsx]

GeneID	Gene_length	D0-Expression	D1-Expression	D0-RPKM	D1-RPKM	log2 Ratio(D1/D0)	Up-Down-Regulation(D1/D0)	P-value	FDR	GO Component	GO Function	GO Process	Blast nr
Unigene19429_A0A	3018	0	53610	0.001	5125.39640832584	22.2892321591539	Up	0	0	-	-	-	-
Unigene48251_A0A	1152	0	8794	0.001	2202.59612395981	21.0707735508009	Up	0	0	-	-	-	-
Unigene8052_A0A	2398	0	15234	0.001	1833.01348908418	20.805785971985	Up	0	0	-	-	-	-
Unigene13019_A0A	461	0	1089	0.001	681.597270816931	19.3785600333181	Up	0	0	-	-	-	-
Unigene14897_A0A	221	0	522	0.001	681.520804274452	19.378398172209	Up	0	0	-	-	-	-
Unigene11854_A0A	574	0	978	0.001	491.618085073062	18.9071784633071	Up	0	0	-	-	-	-
Unigene50545_A0A	513	0	633	0.001	356.030523897313	18.4416414088518	Up	0	0	-	-	-	-
Unigene10840_A0A	958	0	1061	0.001	319.558786478611	18.2857218302091	Up	0	0	-	-	-	-
Unigene43668_A0A	275	0	296	0.001	310.570288627081	18.2445602922475	Up	0	0	-	-	-	gi|294875527|ref|XP_002767363.1|/1.35318e-10/conserved hypothetical protein [Perkinsus marinus ATCC 50983]
Unigene47599_A0A	342	0	338	0.001	285.161888808748	18.1214216564268	Up	0	0	-	-	-	-
Unigene17158_A0A	1065	0	845	0.001	228.93278397322	17.8045645510869	Up	0	0	-	-	-	-
Unigene28089_A0A	309	0	245	0.001	228.7749627859	17.8035696461287	Up	0	0	-	-	-	-
Unigene41532_A0A	425	0	215	0.001	145.965566892497	17.1552685535949	Up	0	0	-	-	-	-
Unigene18365_A0A	285	0	139	0.001	140.724861104436	17.1025176987019	Up	0	0	-	-	-	-
Unigene781_A0A	291	0	130	0.001	128.899505647095	16.9758872051507	Up	0	0	-	-	-	-
Unigene22580_A0A	234	0	94	0.001	115.907859219942	16.8226188671248	Up	0	0	-	-	-	-
Unigene43689_A0A	252	0	100	0.001	114.498645126082	16.8049710013053	Up	0	0	-	-	-	-
Unigene22223_A0A	294	0	109	0.001	106.974448446368	16.7069067149711	Up	0	0	-	-	-	-
Unigene54304_A0A	414	0	142	0.001	98.9666550046312	16.5946548970359	Up	0	0	-	-	-	-
Unigene10363_A0A	350	0	106	0.001	87.3853659602261	16.4151040777614	Up	0	0	-	-	-	-
Unigene22789_A0A	288	0	70	0.001	70.1304201397254	16.0977527505332	Up	0	0	-	-	-	-
Unigene9947_A0A	658	0	157	0.001	68.8453555587891	16.0710717101869	Up	0	0	-	-	-	-
Unigene37968_A0A	201	0	47	0.001	67.4687538742945	16.0419318955292	Up	1.110224e-15	1.08643348571429e-13	-	-	-	-
Unigene26528_A0A	467	0	108	0.001	66.7279470182325	16.0260034974843	Up	0	0	-	-	-	-
Unigene35872_A0A	282	0	58	0.001	59.3444041547099	15.8568243777593	Up	0	0	-	-	-	-
Unigene33153_A0A	245	0	47	0.001	55.351916443809	15.7563456477056	Up	1.110224e-15	1.08882651101322e-13	-	-	-	-
Unigene52032_A0A	249	0	45	0.001	52.1451660935652	15.6702458992921	Up	4.88498e-15	4.6179136836518e-13	-	-	-	-
Unigene43225_A0A	470	0	74	0.001	45.4291645598124	15.4713311540945	Up	0	0	-	-	-	-
Unigene38288_A0A	244	0	36	0.001	42.5709716632713	15.37758239891	Up	3.54694e-12	2.04569305051813e-10	-	-	-	-
Unigene42580_A0A	377	0	51	0.001	39.0328007204353	15.2523993637334	Up	0	0	-	-	-	-
Unigene39118_A0A	253	0	28	0.001	31.9329027671793	14.9627560823938	Up	1.232022e-09	5.17507354245283e-08	-	-	-	-
Unigene44193_A0A	357	0	38	0.001	30.7125777514668	14.906541984445	Up	8.21788e-13	5.2647641294964e-11	-	-	-	-
Unigene43749_A0A	605	0	53	0.001	25.2767587488257	14.6255238574318	Up	0	0	-	-	-	-
Unigene41449_A0A	208	0	17	0.001	23.5823171019297	14.5254178581398	Up	3.83904e-06	9.42819944842802e-05	-	-	-	-
Unigene50827_A0A	243	0	19	0.001	22.5604737803984	14.4615097448683	Up	8.89246e-07	2.45618350806452e-05	-	-	-	-
Unigene44076_A0A	272	0	21	0.001	22.2767216914422	14.443249316559	Up	2.05978e-07	6.3512260734072e-06	-	-	-	-
Unigene3874_A0A	274	0	20	0.001	21.061064650929	14.3622907469574	Up	4.27978e-07	1.25366581907895e-05	-	-	-	gi|270002686|gb|EEZ99133.1|/4.34295e-17/hypothetical protein TcasGA2_TC012914 [Tribolium castaneum]
Unigene45294_A0A	217	0	14	0.001	18.6152635946921	14.1841984246437	Up	3.4437e-05	0.000693176955244123	-	-	-	-
Unigene13853_A0A	249	0	15	0.001	17.3817220311884	14.085283398571	Up	1.657386e-05	0.000356670428467859	-	-	-	-
Unigene42252_A0A	254	0	15	0.001	17.0395621486847	14.0566006438669	Up	1.657386e-05	0.000356498123913043	-	-	-	-
Unigene45969_A0A	316	0	14	0.001	12.7832664558487	13.641968908911	Up	3.4437e-05	0.000692863725711704	-	-	-	-
Unigene26326_A0A	1614	0	16	0.001	2.86033790054748	11.4819698717528	Up	7.9767e-06	0.000182790822182193	-	-	-	-
Unigene37267_A0A	222	7	961	8.44139512953593	1249.02549042674	7.2091057484985	Up	1.196546e-05	0.000265584300348953	-	-	-	-
Unigene53242_A0A	255	6	303	6.29912510506547	342.849354794006	5.76627953253415	Up	2.0112e-05	0.000425409406175772	-	-	-	-
Unigene25727_A0A	840	23	712	7.33023189309702	244.569105989312	5.06023952469173	Up	1.075986e-09	4.57140044370229e-08	-	-	-	-
Unigene11200_A0A	380	8	219	5.63605930453226	166.288190189953	4.88285510938352	Up	7.00858e-06	0.000163723517576076	-	-	-	-
Unigene41575_A0A	247	5	113	5.41928779281948	132.002567555074	4.60631891731018	Up	3.31228e-05	0.000670665152341974	-	-	-	-
Unigene35850_A0A	320	12	265	10.0392306361981	238.944360047493	4.57295409851175	Up	7.44952e-07	2.09136114754098e-05	-	-	-	-
Unigene50082_A0A	240	11	232	12.2701707775754	278.918699527137	4.50661742627263	Up	1.319986e-06	3.5706182654921e-05	-	-	-	-
Unigene24951_A0A	719	65	1008	24.2021322708531	404.513043676592	4.06298016025381	Up	0	0	-	-	-	-
Unigene45809_A0A	351	31	473	23.6441519257087	388.825655397394	4.03956811273487	Up	8.81938e-12	4.71408036614646e-10	-	-	-	-
Unigene25933_A0A	700	25	335	9.56117203447437	138.085366022055	3.85222914535276	Up	3.20386e-10	1.44530766464032e-08	-	-	-	-
Unigene55653_A0A	215	5	62	6.22587946430889	83.2058991372052	3.74033626528186	Up	3.31228e-05	0.000670970277525023	-	-	-	-
CL6.Contig1_A0A	3355	6	64	0.478771058656243	5.50412562919063	3.52310554906119	Up	2.0112e-05	0.000425611596958175	-	-	-	-
Unigene36131_A0A	513	21	201	10.9590042032572	113.052346450806	3.36680231818252	Up	3.6048e-09	1.43691781557744e-07	-	-	-	-
Unigene48550_A0A	432	9	85	5.57735035344338	56.7722448750158	3.34753398447774	Up	4.05504e-06	9.93127920792079e-05	-	-	-	-
Unigene25608_A0A	685	15	139	5.86232445909378	58.5497597295827	3.32011852689734	Up	1.297736e-07	4.13021411007863e-06	-	-	-	-
Unigene9098_A0A	865	35	321	10.8323105130461	107.075426607388	3.30521451995969	Up	9.88542e-13	6.24323865957447e-11	-	-	-	-
Unigene28437_A0A	227	14	122	16.5109226322201	155.07252624477	3.23145046528763	Up	2.33402e-07	7.12284033584647e-06	-	-	-	-
Unigene40190_A0A	401	18	156	12.0170341779927	112.248646812882	3.2235452672023	Up	2.1863e-08	7.81887610441767e-07	-	-	-	-
Unigene9069_A0A	769	113	965	39.338814456537	362.077770113923	3.2022742195226	Up	2.7378e-13	1.9885896411093e-11	-	-	-	-
Unigene31861_A0A	371	19	158	13.7103598984916	122.88081009003	3.16392128451587	Up	1.201148e-08	4.44934398502496e-07	-	-	-	-
Unigene7850_A0A	437	15	124	9.18922712695478	81.8730815308884	3.15537376456071	Up	1.297736e-07	4.13612708661417e-06	-	-	-	-
Unigene46347_A0A	565	24	198	11.3718718710916	101.115476056832	3.15246216914081	Up	5.87214e-10	2.57086561946903e-08	-	-	-	-
Unigene8133_A0A	433	20	165	12.3654880815373	109.950431047171	3.1524621691408	Up	6.58576e-09	2.5322190328152e-07	-	-	-	-
Unigene10379_A0A	265	8	65	8.08189636121607	70.7731247986879	3.13043586281081	Up	7.00858e-06	0.000163637663607761	-	-	-	-
Unigene49118_A0A	685	11	89	4.29903793666877	37.4886950786536	3.12436986211145	Up	1.319986e-06	3.56845031268974e-05	-	-	-	-
Unigene18700_A0A	227	51	412	60.1469324459445	523.687547646272	3.12214323499407	Up	4.08562e-14	3.54604737816764e-12	GO:0043231//intracellular membrane-bounded organelle;GO:0044425//membrane part	GO:0046914//transition metal ion binding	GO:0022900//electron transport chain	gi|215260028|ref|YP_002327421.1|/2.84551e-08/cytochrome c oxidase subunit II [Eriocheir japonica]
Unigene19917_A0A	592	207	1659	93.6090424186038	808.584790043429	3.11067926323889	Up	1.723066e-13	1.31369030222603e-11	-	-	-	-
Unigene53812_A0A	559	9	69	4.31022424452154	35.6154282907392	3.04666750511821	Up	4.05504e-06	9.92581946124244e-05	-	-	-	-
Unigene20825_A0A	366	140	1047	102.403809768141	825.403839471204	3.01083075976819	Up	2.55352e-14	2.28304172690763e-12	-	-	-	-
Unigene41339_A0A	323	17	127	14.0901482613307	113.449369616568	3.00928989530417	Up	3.97e-08	1.37239324534162e-06	-	-	-	gi|291227041|ref|XP_002733496.1|/3.28462e-28/PREDICTED: matriptase-like, partial [Saccoglossus kowalevskii]
Unigene9637_A0A	637	50	351	21.0135649109327	158.989547232217	2.91953908031218	Up	6.61692e-14	5.55883703773585e-12	-	-	-	-
Unigene55749_A0A	337	5	35	3.97200025171042	29.966707715491	2.91542297183995	Up	3.33588e-05	0.000674829881871876	-	-	-	-
Unigene186_A0A	530	5	34	2.52559261288002	18.5098941781184	2.87360279614533	Up	3.35552e-05	0.000678186690876078	-	-	-	-
Unigene8755_A0A	466	10	68	5.74491023530649	42.1040511347757	2.87360279614533	Up	2.32302e-06	5.95466122625216e-05	-	-	-	-
Unigene20085_A0A	1367	5	33	0.979198306383623	6.96540404439284	2.83053407425344	Up	3.3912e-05	0.000684776326530612	-	-	-	gi|91094301|ref|XP_971831.1|/6.88912e-18/PREDICTED: similar to CG2765 CG2765-PA [Tribolium castaneum]
Unigene555_A0A	207	5	33	6.46649316341262	45.9985861289131	2.83053407425344	Up	3.3912e-05	0.000684465911151405	-	-	-	-
Unigene19858_A0A	300	5	33	4.46188028275471	31.73902442895	2.83053407425344	Up	3.3912e-05	0.00068415577707295	-	-	-	-
Unigene55353_A0A	201	7	46	9.32333193411431	66.0332484727138	2.82427508378176	Up	1.197034e-05	0.000265560233432985	-	-	-	-
Unigene12452_A0A	819	9	59	2.94189908753058	20.7859078844273	2.82078609770188	Up	4.05506e-06	9.92041464285714e-05	GO:0005886//plasma membrane	-	-	gi|328790143|ref|XP_623738.2|/1.65647e-59/PREDICTED: flotillin-1 isoform 2 [Apis mellifera]
Unigene49424_A0A	940	18	117	5.12641564401605	35.9135963074193	2.80850776792344	Up	2.1863e-08	7.81260092295345e-07	-	-	-	-
Unigene9093_A0A	844	508	3281	161.135202628393	1121.66888357804	2.7993032415286	Up	1.026512e-12	6.46470251768034e-11	-	-	-	gi|241096187|ref|XP_002409548.1|/1.13745e-10/Mid1-interacting protein, putative [Ixodes scapularis]
Unigene9625_A0A	382	9	58	6.30737003321346	43.8092198210162	2.79612404346761	Up	4.0551e-06	9.91506466227348e-05	-	-	-	-
Unigene54761_A0A	433	5	32	3.09137202038432	21.3237199606635	2.78613995489499	Up	3.45584e-05	0.000694678446952596	-	-	-	-
Unigene21569_A0A	267	5	32	5.01334863230866	34.5811638313381	2.78613995489499	Up	3.45584e-05	0.000694364963898917	-	GO:0005488//binding	-	gi|332845741|ref|XP_003315113.1|/1.07605e-15/PREDICTED: LOW QUALITY PROTEIN: protein orai-3-like [Pan troglodytes]
Unigene20335_A0A	415	10	63	6.45091125217548	43.8019395185948	2.7634198783949	Up	2.32304e-06	5.95128630609896e-05	-	-	-	-
Unigene7862_A0A	301	8	50	7.11529081635302	47.9296654016159	2.75192423955708	Up	7.0103e-06	0.000163592037473795	-	-	-	-
Unigene21211_A0A	644	518	3172	215.33422234164	1421.17709611278	2.72243681779977	Up	2.22044e-15	2.14924110869565e-13	-	-	-	-
Unigene55408_A0A	317	116	705	97.964311570892	641.698084955829	2.71156650194093	Up	1.43885e-13	1.12001392045455e-11	-	-	-	-
CL2066.Contig1_A0A	289	15	91	13.8951289082327	90.8540806239211	2.70897209437252	Up	1.297736e-07	4.13316848354793e-06	-	-	-	-
Unigene16627_A0A	627	63	382	26.8993739534494	175.791029895011	2.70821695431818	Up	0	0	-	-	-	-
Unigene6749_A0A	245	7	42	7.6489376275795	49.4634146944676	2.69303055050351	Up	1.201742e-05	0.000266206778855721	-	-	-	-
Unigene44965_A0A	211	5	30	6.34390561529105	41.0241591067859	2.69303055050351	Up	3.78202e-05	0.000751425437304775	-	-	-	-
Unigene25639_A0A	268	5	30	4.99464210756124	32.2988715355665	2.69303055050351	Up	3.78202e-05	0.000751090278768956	-	-	-	-
CL171.Contig1_A0A	512	5	30	2.61438297817659	16.9064405693981	2.6930305505035	Up	3.78202e-05	0.000750755419081587	-	-	-	-
Unigene37046_A0A	249	20	120	21.5030375072516	139.053776249507	2.6930305505035	Up	6.58576e-09	2.53003420189819e-07	-	-	-	-
Unigene21120_A0A	1875	9	54	1.28502152143336	8.30985366867055	2.6930305505035	Up	4.05564e-06	9.9109424259056e-05	-	-	-	-
Unigene39516_A0A	459	19	112	11.0817941663189	70.4054413951753	2.66749545839636	Up	1.201148e-08	4.45304868442964e-07	-	-	-	-
Unigene8464_A0A	1165	80	470	18.3837127529808	116.405317843203	2.66265690145998	Up	0	0	-	-	-	gi|321460255|gb|EFX71299.1|/4.98356e-35/hypothetical protein DAPPUDRAFT_308930 [Daphnia pulex]
Unigene16802_A0A	278	7	41	6.74097021135603	42.5539568864274	2.65826513234283	Up	1.205864e-05	0.000266721781420765	-	-	-	-
Unigene433_A0A	378	5	29	3.5411748275831	22.1364047243759	2.64412095002256	Up	4.157e-05	0.00081862195931004	-	-	-	-
Unigene1276_A0A	250	8	46	8.56681014288904	53.0907317720619	2.63163000583936	Up	7.02636e-06	0.00016388092142483	-	-	-	-
Unigene26842_A0A	267	6	34	6.01601835877039	36.7424865707968	2.61056839031153	Up	2.16892e-05	0.000454666492467043	-	-	-	-
Unigene1683_A0A	380	12	68	8.45408895679839	51.6328627073828	2.61056839031153	Up	7.4496e-07	2.09006578449906e-05	-	-	-	-
Unigene45320_A0A	382	6	34	4.20491335547564	25.6812667916302	2.61056839031153	Up	2.16892e-05	0.000454452531764706	-	-	-	-
Unigene52035_A0A	261	30	170	30.771588156929	187.935707172466	2.61056839031153	Up	1.585488e-11	8.18954213457077e-10	-	-	-	-
Unigene24638_A0A	336	6	34	4.78058601723719	29.197154507151	2.61056839031153	Up	2.16892e-05	0.000454880654733867	-	-	-	-
Unigene51162_A0A	418	5	28	3.20230642302969	19.3278095696085	2.59349487695259	Up	4.8248e-05	0.000932396788194445	-	-	-	-
Unigene14413_A0A	736	124	687	45.103789814803	269.326948896846	2.57803802821357	Up	1.414424e-13	1.10680542355009e-11	-	-	-	-
Unigene7480_A0A	469	35	193	19.978568430245	118.736803930749	2.57124207010546	Up	9.88542e-13	6.23439554532578e-11	-	-	-	-
Unigene8806_A0A	515	8	44	4.15864570043157	24.6516694593787	2.56749966841965	Up	7.06486e-06	0.000164520340742678	-	-	-	-
Unigene29674_A0A	235	11	60	12.5312382409281	73.6689155023985	2.55552702675357	Up	1.32021e-06	3.56689018507282e-05	-	-	-	-
Unigene53388_A0A	293	7	38	6.39586934729344	37.4211271579305	2.54864064116833	Up	1.249288e-05	0.000275232796635329	-	-	-	-
Unigene9717_A0A	2472	50	267	5.41490325577028	31.1647525835895	2.52490779169518	Up	6.61692e-14	5.5693452362949e-12	-	-	-	gi|321461751|gb|EFX72780.1|/6.03381e-141/hypothetical protein DAPPUDRAFT_11662 [Daphnia pulex]
Unigene56606_A0A	258	7	37	7.26352604169371	41.3792777967284	2.5101664933537	Up	1.289888e-05	0.000283616114567901	-	-	-	-
Unigene54523_A0A	273	65	342	63.7411468964958	361.463415074955	2.50355275163979	Up	0	0	-	-	-	-
Unigene52356_A0A	373	9	47	6.45955858629368	36.3571569134938	2.49273190001767	Up	4.08842e-06	9.95281030617824e-05	-	-	-	-
Unigene20849_A0A	233	11	57	12.6388025176743	70.5862033730063	2.48152644530979	Up	1.321206e-06	3.56741644329897e-05	-	-	-	-
Unigene44244_A0A	254	6	31	6.32392481020352	35.2150951072817	2.47730185944807	Up	2.89338e-05	0.000592039267003676	-	-	-	-
Unigene24803_A0A	787	6	31	2.04101258169212	11.3654817754124	2.47730185944807	Up	2.89338e-05	0.000592311468965517	-	-	-	-
CL1807.Contig1_A0A	256	7	36	7.32027233889444	40.5754573665554	2.47063812916706	Up	1.361124e-05	0.000298689236569739	-	-	-	-
Unigene27721_A0A	330	8	41	6.49000768400685	35.8484848922025	2.46562005440043	Up	7.31826e-06	0.000169622866475794	-	-	-	gi|270001810|gb|EEZ98257.1|/2.41524e-31/hypothetical protein TcasGA2_TC000699 [Tribolium castaneum]
Unigene8214_A0A	529	20	102	10.1214675601241	55.6346535788435	2.45856529686648	Up	6.58576e-09	2.52785313793103e-07	-	-	-	-
Unigene6505_A0A	516	13	66	6.7447027530013	36.9058423592442	2.45202245099971	Up	4.18088e-07	1.22792666226913e-05	-	-	-	gi|242012171|ref|XP_002426810.1|/2.9335e-06/monocarboxylate transporter, putative [Pediculus humanus corporis]
Unigene12458_A0A	248	8	40	8.63589732146072	46.5381589867303	2.42999614466971	Up	7.55158e-06	0.000174124339461419	-	-	-	-
Unigene35567_A0A	481	8	40	4.4526040243706	23.9947264630127	2.42999614466971	Up	7.55158e-06	0.000174214559326425	-	-	-	-
Unigene13152_A0A	612	6	30	2.62463546044395	14.1439502802808	2.42999614466971	Up	3.56374e-05	0.000714432793786583	-	-	-	-
Unigene45706_A0A	249	11	55	11.8266706289884	63.7329807810242	2.42999614466971	Up	1.32372e-06	3.56987480314961e-05	-	-	-	-
Unigene48481_A0A	301	6	30	5.33646811226477	28.7577992409695	2.42999614466971	Up	3.56374e-05	0.00071475461036036	-	-	-	-
Unigene19400_A0A	598	19	94	8.50592562264275	45.3552492599772	2.4147293880164	Up	1.201148e-08	4.44564544472153e-07	-	-	-	-
Unigene40381_A0A	423	7	34	4.43023574174226	23.1920659914958	2.38817596897508	Up	1.702102e-05	0.000364882482185845	-	-	-	-
Unigene32707_A0A	308	6	29	5.21518474607693	27.1674057980977	2.38108654418876	Up	4.73078e-05	0.000915021631190269	-	-	-	-
Unigene46147_A0A	312	14	67	12.0127546074165	61.9613821893838	2.36680231818252	Up	2.33542e-07	7.12223119863014e-06	-	-	-	-
Unigene1064_A0A	212	7	33	8.83957414508008	44.9137138145519	2.3451072470832	Up	2.07698e-05	0.00043765988878372	-	-	-	-
CL1647.Contig1_A0A	457	7	33	4.10063395789273	20.8352457958096	2.3451072470832	Up	2.07698e-05	0.000437867114109849	-	-	-	-
Unigene9733_A0A	701	122	575	46.5919595859693	236.674089568749	2.3447488580512	Up	6.95e-14	5.80579268292683e-12	-	-	-	-
Unigene40935_A0A	247	10	47	10.838575585639	54.9037227883935	2.34072880657262	Up	2.42572e-06	6.19295774082569e-05	-	-	-	-
Unigene49987_A0A	461	76	354	44.1348678728015	221.566054976303	2.32774608642176	Up	1.44329e-14	1.31147933163265e-12	-	-	-	-
Unigene47338_A0A	396	25	116	16.9010616771012	84.5208180385262	2.32219285513519	Up	3.20386e-10	1.44384480263158e-08	-	-	-	-
Unigene14024_A0A	385	24	111	16.6885911874462	83.1884701679682	2.3175214154113	Up	5.87216e-10	2.56582849852797e-08	-	-	-	-
Unigene13913_A0A	243	24	111	26.4407720459538	131.800662611801	2.3175214154113	Up	5.87216e-10	2.56834895874263e-08	-	-	-	-
Unigene15549_A0A	500	84	384	44.9757532501675	221.596097831215	2.30071312772475	Up	0	0	GO:0044464//cell part	-	GO:0008152//metabolic process	gi|321467972|gb|EFX78959.1|/6.30569e-16/hypothetical protein DAPPUDRAFT_319865 [Daphnia pulex]
Unigene41763_A0A	236	7	32	7.94063440151262	39.1236048430817	2.30071312772474	Up	2.72294e-05	0.000560253713031423	-	-	-	-
Unigene22046_A0A	288	14	64	13.0138174913679	64.1192412706061	2.30071312772474	Up	2.34116e-07	7.13484934976044e-06	-	-	-	-
Unigene28051_A0A	309	9	41	7.7974606883092	38.2847896907017	2.29569505295812	Up	4.98856e-06	0.000119932847732181	-	-	-	-
Unigene49206_A0A	264	9	41	9.12657330563463	44.8106061152531	2.29569505295812	Up	4.98856e-06	0.000119868124123044	-	-	-	-
Unigene45645_A0A	275	20	91	19.4700230520205	95.4793792738662	2.29393459509369	Up	6.58596e-09	2.52575253229974e-07	-	-	-	-
Unigene51482_A0A	402	64	288	42.6209459845226	206.712777827626	2.27799305122466	Up	0	0	-	-	-	-
Unigene56726_A0A	237	16	72	18.0734391200191	87.6566842686767	2.27799305122466	Up	7.19706e-08	2.39857108158683e-06	-	-	-	-
Unigene8334_A0A	338	7	31	5.54434828034609	26.4634146664188	2.25490943811162	Up	3.8302e-05	0.000759642115812918	-	-	-	-
Unigene13392_A0A	490	45	198	24.5858709457912	116.592334636959	2.24557157353228	Up	5.12924e-14	4.39191175e-12	-	-	-	-
Unigene19529_A0A	849	2456	10733	774.443673105693	3647.65980507464	2.23573896669081	Up	0	0	-	-	-	gi|296803399|gb|ADH53777.1|/1.91638e-98/C-type lectin receptor protein [Eriocheir sinensis]
CL28.Contig1_A0A	1973	1732	7554	235.011960964962	1104.71635504902	2.2328699034958	Up	8.92154e-12	4.76296844724221e-10	-	-	-	-
Unigene2648_A0A	300	9	39	8.03138450895847	37.5097561433046	2.22354526720229	Up	6.8065e-06	0.000159337230546793	-	-	-	-
Unigene47566_A0A	245	12	52	13.112464504422	61.2404181931503	2.22354526720228	Up	8.01186e-07	2.23373867564183e-05	-	-	-	-
Unigene55325_A0A	392	15	65	10.2441128940797	47.8440767133987	2.22354526720228	Up	1.30957e-07	4.16192749821556e-06	-	-	-	-
Unigene20075_A0A	351	289	1251	220.424513113865	1028.37398499395	2.22200844144749	Up	0	0	-	-	-	-
Unigene28376_A0A	219	13	56	15.8916284043318	73.7810447497386	2.21498325369887	Up	4.365e-07	1.2744368852459e-05	-	-	-	-
Unigene52781_A0A	389	69	297	47.4863351429421	220.296570586543	2.21386271380495	Up	0	0	-	-	-	-
Unigene19664_A0A	276	12	51	11.6396876941427	53.3165430130584	2.19553089103269	Up	8.40664e-07	2.33648967540574e-05	-	-	-	-
Unigene50382_A0A	524	16	68	8.17443715924527	37.4436790626059	2.19553089103269	Up	7.25564e-08	2.41267640776699e-06	-	-	-	gi|322780341|gb|EFZ09875.1|/3.03443e-22/hypothetical protein SINV_01463 [Solenopsis invicta]
Unigene21320_A0A	238	20	85	22.4968753752338	103.048780613474	2.19553089103269	Up	6.59052e-09	2.52532618760757e-07	GO:0043231//intracellular membrane-bounded organelle;GO:0044425//membrane part	GO:0046914//transition metal ion binding;GO:0016714//oxidoreductase activity, acting on paired donors, with incorporation or reduction of molecular oxygen, reduced pteridine as one donor, and incorporation of one atom of oxygen	GO:0044255//cellular lipid metabolic process;GO:0006662//glycerol ether metabolic process	gi|340371435|ref|XP_003384251.1|/2.71217e-19/PREDICTED: alkylglycerol monooxygenase-like [Amphimedon queenslandica]
Unigene5224_A0A	333	16	68	12.8630782926262	58.9203838702867	2.19553089103269	Up	7.25564e-08	2.4144796038864e-06	-	-	-	-
Unigene19486_A0A	752	88	374	31.3280956023203	143.50090832238	2.19553089103268	Up	3.35288e-14	2.93872011811024e-12	-	-	-	-
Unigene4602_A0A	369	14	59	10.1571258469213	46.1345760361678	2.18335617708658	Up	2.4374e-07	7.42306668946648e-06	-	-	-	-
Unigene15558_A0A	218	10	42	12.2804044479487	55.5896174318558	2.17845737767375	Up	3.847e-06	9.44253996692393e-05	-	-	-	-
CL1654.Contig1_A0A	916	17	71	4.96846931049105	22.3647353558501	2.17035232803669	Up	4.00722e-08	1.3831121744186e-06	-	-	-	-
Unigene13109_A0A	213	25	104	31.4216921320754	140.88171321429	2.16465157814872	Up	3.2042e-10	1.44253796764409e-08	-	-	-	-
Unigene9499_A0A	297	13	54	11.7180694294568	52.4611974032232	2.16251583380473	Up	4.71234e-07	1.36777665254237e-05	-	-	-	-
Unigene9697_A0A	752	30	124	10.6800325917001	47.5778412619657	2.15537376456071	Up	1.585488e-11	8.19905379790941e-10	-	-	-	-
Unigene45389_A0A	423	8	33	5.06312656199116	22.5099464035107	2.1524621691408	Up	3.17458e-05	0.000645720303791686	-	-	-	-
Unigene30359_A0A	274	8	33	7.81643261212504	34.7507566740329	2.1524621691408	Up	3.17458e-05	0.000646015422760512	-	-	-	-
Unigene19610_A0A	1064	633	2596	159.268997311113	703.985880190997	2.14408102835314	Up	0	0	GO:0016020//membrane	-	GO:0022900//electron transport chain	gi|63025117|ref|YP_232824.1|/7.55015e-96/NADH dehydrogenase subunit 2 [Eriocheir sinensis]
Unigene39872_A0A	312	20	82	17.161078010595	75.833333425813	2.14369195951307	Up	6.6086e-09	2.53007665520206e-07	-	-	-	-
Unigene5079_A0A	341	10	41	7.85081574678248	34.6920821537444	2.14369195951307	Up	4.9069e-06	0.000118097147297297	-	-	-	-
Unigene13697_A0A	970	11	45	3.03591854290527	13.3857178941214	2.14048952747473	Up	2.16064e-06	5.57695628985507e-05	-	GO:0016874//ligase activity;GO:0005488//binding	GO:0008152//metabolic process	gi|345479470|ref|XP_001606974.2|/1.40869e-106/PREDICTED: acetyl-CoA carboxylase-like [Nasonia vitripennis]
Unigene7591_A0A	432	13	53	8.05617273275156	35.3991644514805	2.13554878620446	Up	5.07878e-07	1.46744113887086e-05	-	-	-	-
Unigene8562_A0A	433	14	57	8.65584165707611	37.9828761799318	2.13360314188949	Up	2.62904e-07	7.936136e-06	-	-	-	-
Unigene6054_A0A	242	11	44	12.1687644075128	52.4611974032232	2.10806804978235	Up	2.73754e-06	6.90198009626274e-05	-	-	-	-
Unigene2066_A0A	484	13	52	7.19063351353031	30.999798465541	2.10806804978235	Up	5.69242e-07	1.62993569453376e-05	-	-	-	-
Unigene5278_A0A	201	54	216	71.9228463488819	310.069166741439	2.10806804978235	Up	7.52732e-14	6.21806907235622e-12	-	-	-	-
CL18.Contig2_A0A	352	11	44	8.36602553016508	36.0670732147159	2.10806804978235	Up	2.73754e-06	6.90589056657224e-05	-	-	-	-
Unigene26448_A0A	388	8	32	5.51985189619139	23.7968318117713	2.10806804978235	Up	4.89178e-05	0.000941255421348315	-	-	-	-
Unigene18836_A0A	207	19	76	24.572674020968	105.936137751436	2.10806804978234	Up	1.22055e-08	4.5137033845515e-07	-	-	-	-
Unigene13243_A0A	345	32	127	24.8313337475045	106.214917061308	2.09675273655451	Up	4.96936e-12	2.75886226932668e-10	-	-	-	-
Unigene24648_A0A	484	22	87	12.1687644075128	51.865047432732	2.09157992699378	Up	1.982316e-09	8.11237315257353e-08	-	-	-	-
Unigene49352_A0A	960	22	87	6.13508538878772	26.1486280806691	2.09157992699378	Up	1.982316e-09	8.11983623735051e-08	-	-	-	-
Unigene18431_A0A	278	16	63	15.4079319116709	65.3877874108519	2.08534797328227	Up	8.08878e-08	2.66977709043736e-06	-	-	-	-
Unigene50079_A0A	327	13	51	10.6430171882222	45.0011188734071	2.08005367361276	Up	6.7163e-07	1.90110144628099e-05	-	-	-	-
Unigene19343_A0A	1797	817	3194	121.714730918551	512.846886356384	2.0750243790479	Up	1.654232e-12	1.00074293206522e-10	GO:0019866//organelle inner membrane;GO:0043231//intracellular membrane-bounded organelle;GO:0031224//intrinsic to membrane	GO:0050136//NADH dehydrogenase (quinone) activity	GO:0051234//establishment of localization;GO:0022904//respiratory electron transport chain	gi|63025124|ref|YP_232832.1|/0/NADH dehydrogenase subunit 5 [Eriocheir sinensis]
Unigene49881_A0A	827	11	43	3.56087180969541	15.0025068752869	2.07490118584715	Up	3.70072e-06	9.14398213096559e-05	-	-	-	-
Unigene13153_A0A	316	21	82	17.7910416337688	74.873417812828	2.07330263162167	Up	3.66428e-09	1.45801668453977e-07	-	-	-	-
Unigene42220_A0A	225	10	39	11.8983474206792	50.0130081910728	2.07154217375724	Up	9.6568e-06	0.000218037028397566	-	-	-	-
Unigene45623_A0A	225	10	39	11.8983474206792	50.0130081910728	2.07154217375724	Up	9.6568e-06	0.000217816119554205	-	-	-	-
Unigene57058_A0A	248	10	39	10.7948716518259	45.374705012062	2.07154217375724	Up	9.6568e-06	0.000217926517992904	-	-	-	-
Unigene53432_A0A	374	10	39	7.15809671030167	30.0880396871427	2.07154217375723	Up	9.6568e-06	0.00021814765093861	-	-	-	-
Unigene24777_A0A	551	34	132	16.5194841684566	69.1231022046099	2.06499932789047	Up	1.64646e-12	9.98755197547684e-11	-	-	-	-
Unigene19599_A0A	212	17	66	21.4675372094802	89.8274276291039	2.06499932789046	Up	4.46536e-08	1.52821025365104e-06	-	-	-	-
CL254.Contig1_A0A	763	40	155	14.0347479405128	58.6149027342697	2.06226436016923	Up	1.751932e-13	1.32887175979557e-11	-	-	-	-
Unigene56280_A0A	517	14	54	7.24947666830552	30.1372836146176	2.05560062988822	Up	3.72288e-07	1.10140353488372e-05	-	-	-	-
Unigene9159_A0A	576	13	50	6.04212954956367	25.0465786213305	2.05148452141598	Up	8.41822e-07	2.33824856830942e-05	-	-	-	-
CL1646.Contig1_A0A	760	38	146	13.3856408482641	55.4293967299845	2.04996509521878	Up	2.98428e-13	2.129408125e-11	-	-	-	-
Unigene19714_A0A	578	24	92	11.1161031265861	45.9262385571469	2.04666750511821	Up	5.93252e-10	2.58712490695397e-08	-	-	-	-
Unigene48084_A0A	369	12	46	8.70610786878967	35.9693304688766	2.04666750511821	Up	2.04188e-06	5.30424194865811e-05	-	-	-	-
Unigene48203_A0A	773	172	657	59.5686992471262	245.23743443279	2.04155285540258	Up	1.130208e-13	9.03456215439856e-12	-	-	-	-
Unigene8200_A0A	341	11	42	8.63589732146072	35.5382304989576	2.04095385392381	Up	5.30178e-06	0.000127119953957997	-	-	-	-
Unigene13798_A0A	327	44	168	36.022519713983	148.238979818282	2.04095385392381	Up	1.085798e-13	8.72656244584838e-12	-	-	-	-
CL2106.Contig1_A0A	277	15	57	14.4970839511886	59.3739544617707	2.03406746833857	Up	2.0572e-07	6.34766666666667e-06	-	-	-	-
Unigene10586_A0A	579	10	38	4.62371013756965	18.936770737951	2.03406746833857	Up	1.459554e-05	0.000318249960088149	-	-	-	-
Unigene31637_A0A	249	23	87	24.7284931333393	100.813987780893	2.02744958957407	Up	1.10604e-09	4.69013628571429e-08	-	-	-	-
Unigene1015_A0A	427	9	34	5.64265890559143	22.9748101039877	2.02560588959038	Up	4.20586e-05	0.000827877614942529	-	-	-	-
Unigene56397_A0A	263	26	98	26.4659058596857	107.515533841587	2.02233817575647	Up	1.767174e-10	8.23048350941423e-09	-	-	-	-
Unigene50585_A0A	606	13	49	5.74301422532784	23.330516006879	2.02233817575647	Up	1.123616e-06	3.07681441574416e-05	-	-	-	-
Unigene49709_A0A	242	17	64	18.8062722661562	76.3071962228701	2.02060520853201	Up	5.33822e-08	1.8129995842868e-06	-	-	-	-
CL1777.Contig1_A0A	845	12	45	3.80183882080875	15.3658536772754	2.01495864539086	Up	2.90442e-06	7.31030528547202e-05	-	-	-	-
Unigene49615_A0A	234	19	71	21.737365480087	87.5474255810199	2.00988765584345	Up	1.448726e-08	5.28725615983607e-07	-	-	-	-
Unigene55669_A0A	252	19	71	20.1846965172237	81.2940380395185	2.00988765584344	Up	1.448726e-08	5.28292589271089e-07	-	-	-	-
Unigene44903_A0A	260	15	56	15.4449702095355	62.1463415392029	2.00853237623144	Up	2.55776e-07	7.74196220258327e-06	-	-	-	-
Unigene6443_A0A	304	15	56	13.2095139949975	53.1514763164235	2.00853237623143	Up	2.55776e-07	7.74722884353741e-06	-	-	-	-
Unigene40169_A0A	454	11	41	6.48643389122931	26.0572687542441	2.00618843576314	Up	7.95076e-06	0.000182290210607621	-	-	-	-
Unigene49262_A0A	247	14	52	15.1740058198946	60.7445443616269	2.00115284586583	Up	6.16944e-07	1.75635751918159e-05	-	-	-	-
Unigene46238_A0A	1162	34	126	7.83324937764166	31.2870996561391	1.99788513203192	Up	1.64846e-12	9.98607911564626e-11	-	GO:0048037//cofactor binding;GO:0016857//racemase and epimerase activity, acting on carbohydrates and derivatives	GO:0019318//hexose metabolic process	gi|321477120|gb|EFX88079.1|/1.17899e-145/hypothetical protein DAPPUDRAFT_305695 [Daphnia pulex]
Unigene9682_A0A	414	37	137	23.9260247046267	95.4819136312287	1.99664676711393	Up	4.1056e-13	2.82537619783617e-11	-	-	-	-
Unigene18663_A0A	480	74	274	41.272392615481	164.706301013869	1.99664676711392	Up	2.64234e-14	2.35300377e-12	-	-	-	-
Unigene45176_A0A	234	10	37	11.44071867373	45.6233062887005	1.99559332052394	Up	2.2763e-05	0.000475608904270296	-	-	-	-
Unigene19744_A0A	391	30	111	20.5406253426048	81.911920753626	1.99559332052394	Up	1.595702e-11	8.23274988991889e-10	-	-	-	-
CL737.Contig1_A0A	1351	10	37	1.98159005895842	7.90218628538558	1.99559332052394	Up	2.2763e-05	0.000475385823170732	-	-	-	-
Unigene28231_A0A	214	16	59	20.0159115488062	79.549806342738	1.99071109914419	Up	1.40505e-07	4.4400178317956e-06	-	-	-	-
Unigene46146_A0A	240	27	99	30.1176919085943	119.021341608563	1.98253716769849	Up	9.82742e-11	4.67984893582888e-09	-	-	-	-
Unigene11695_A0A	450	20	73	11.8983474206792	46.8070461275425	1.97596451377501	Up	8.81736e-09	3.33553911639762e-07	-	-	-	-
Unigene18884_A0A	289	20	73	18.5268385443102	72.8829437972115	1.97596451377501	Up	8.81736e-09	3.33837545918367e-07	-	-	-	-
Unigene1511_A0A	264	14	51	14.196891808765	55.7400222409246	1.97313846969624	Up	8.67322e-07	2.40158657027363e-05	-	-	-	-
Unigene19786_A0A	690	11	40	4.26788548785233	16.726758592332	1.97056452603241	Up	1.231244e-05	0.00027166074876115	-	-	-	-
Unigene53609_A0A	740	11	40	3.97951484678123	15.5965722009582	1.97056452603241	Up	1.231244e-05	0.000271795434308379	-	-	-	-
Unigene27728_A0A	308	16	58	13.9071593228718	54.3348115961954	1.96604904490992	Up	1.8501e-07	5.75249319134078e-06	-	-	-	-
CL1208.Contig1_A0A	271	31	112	30.6239753724124	119.247592621349	1.96122666145308	Up	8.97082e-12	4.77782010167464e-10	-	-	-	-
Unigene46000_A0A	227	10	36	11.7935161658715	45.7591061050141	1.9560649563373	Up	3.61976e-05	0.000725336696669667	-	-	-	-
Unigene20253_A0A	445	42	151	25.2672771068356	97.9079200974761	1.95415536632867	Up	1.374456e-13	1.0831443079646e-11	-	-	-	-
Unigene7739_A0A	2084	54	194	6.93689640888928	26.8599316838959	1.95309338980601	Up	7.52732e-14	6.24122761638734e-12	-	-	-	gi|193702187|ref|XP_001942534.1|/3.10544e-119/PREDICTED: MFS-type transporter C6orf192-like [Acyrthosiphon pisum]
Unigene53785_A0A	319	29	104	24.3375288150257	94.0683539644002	1.95052677279587	Up	3.00894e-11	1.50531520786517e-09	-	-	-	-
Unigene53133_A0A	243	28	100	30.8475673869461	118.739335686308	1.94456931749948	Up	5.63156e-11	2.7463878313253e-09	-	-	-	-
Unigene42444_A0A	261	14	50	14.3600744732335	55.2752079919018	1.94456931749947	Up	1.277202e-06	3.46541249542962e-05	-	-	-	-
Unigene52070_A0A	329	14	50	11.3920347644801	43.8505449419039	1.94456931749947	Up	1.277202e-06	3.46330201278928e-05	-	-	-	-
Unigene36427_A0A	425	14	50	8.81877514709166	33.9454806726738	1.94456931749947	Up	1.277202e-06	3.46119409920876e-05	-	-	-	-
Unigene20330_A0A	881	11	39	3.34261178957787	12.7729022054386	1.93403865000731	Up	1.945798e-05	0.000412948789084843	-	-	-	-
Unigene19068_A0A	237	11	39	12.4254893950131	47.4807039788666	1.9340386500073	Up	1.945798e-05	0.000412752053120534	-	-	-	-
Unigene41004_A0A	249	11	39	11.8266706289884	45.1924772810899	1.9340386500073	Up	1.945798e-05	0.00041255550452381	-	-	-	-
Unigene14466_A0A	342	15	53	11.7417902177755	44.7147340439753	1.92909790873704	Up	6.93346e-07	1.9588344321066e-05	-	-	-	-
Unigene14917_A0A	264	49	172	49.6891213306774	187.98595736155	1.91962296036924	Up	6.52812e-14	5.51545622390892e-12	-	-	-	-
Unigene49253_A0A	342	16	56	12.5245762322939	47.2457567257098	1.91542297183996	Up	3.7622e-07	1.11155909090909e-05	-	-	-	-
Unigene34189_A0A	282	14	49	13.2907072252268	50.1357897169101	1.91542297183995	Up	1.945414e-06	5.08032600293255e-05	-	-	-	-
CL2095.Contig1_A0A	383	22	77	15.3777597212434	58.0086608362011	1.91542297183995	Up	3.7442e-09	1.48848665178571e-07	-	-	-	-
Unigene54724_A0A	337	14	49	11.1216007047892	41.9533908016874	1.91542297183995	Up	1.945414e-06	5.07734808616647e-05	-	-	-	-
Unigene44535_A0A	444	26	91	15.6768766691382	59.1370029286334	1.91542297183995	Up	2.33528e-10	1.06863660842754e-08	-	-	-	-
Unigene108_A0A	207	44	154	56.9051398380311	214.660068601594	1.91542297183995	Up	1.085798e-13	8.71083890990991e-12	-	-	-	-
Unigene19661_A0A	280	46	160	43.9813913585821	164.878048981559	1.9064341886127	Up	1.025846e-13	8.30468966363636e-12	-	-	-	-
Unigene49753_A0A	607	19	66	8.3798081092922	31.3730060253213	1.90453465569722	Up	4.15094e-08	1.42939368522815e-06	-	-	-	-
Unigene20103_A0A	278	140	486	134.819404227121	504.420074312286	1.90359753644316	Up	2.55352e-14	2.2876353722334e-12	-	-	-	gi|7582388|gb|AAF64305.1|AF249297_1/1.48133e-33/hemocyanin subunit [Callinectes sapidus]
CL277.Contig1_A0A	535	13	45	6.505171253362	24.2694324435472	1.89948142797093	Up	5.62958e-06	0.000134256587841457	-	-	-	-
Unigene24701_A0A	475	13	45	7.32687709589194	27.3350449627321	1.89948142797093	Up	5.62958e-06	0.000134328536709539	-	-	-	-
CL65.Contig1_A0A	1382	16	55	3.09942479844032	11.4830044967258	1.88942776330701	Up	5.68418e-07	1.62967234063104e-05	-	-	-	-
Unigene19522_A0A	458	16	55	9.35241281974786	34.6495899879367	1.88942776330701	Up	5.68418e-07	1.62862364543115e-05	-	-	-	-
Unigene25061_A0A	351	38	130	28.9831539734494	106.865402117677	1.88250834936722	Up	3.07532e-13	2.18386958532695e-11	-	-	-	-
Unigene16949_A0A	289	19	65	17.6004966170947	64.8957718742294	1.88250834936722	Up	5.99964e-08	2.02068056732224e-06	-	-	-	-
Unigene45874_A0A	1852	1404	4803	202.952913077352	748.294395897541	1.8824609227152	Up	1.85696e-12	1.11731275675676e-10	-	-	-	gi|296477153|gb|DAA19268.1|/2.10406e-47/tigger transposable element derived 6-like isoform 1 [Bos taurus]
Unigene7946_A0A	895	295	1008	88.2405374354842	324.966344584882	1.88077682903306	Up	4.48086e-13	3.05528777182236e-11	-	-	-	-
Unigene50752_A0A	385	24	82	16.6885911874462	61.45454552949	1.88065755367927	Up	1.437102e-09	6.01381264567669e-08	-	-	-	-
Unigene26927_A0A	291	12	41	11.0397037923828	40.652921011776	1.88065755367927	Up	1.664718e-05	0.000357557013748191	-	-	-	-
Unigene17431_A0A	443	34	116	20.5468076226176	75.5535980660415	1.87858620365958	Up	1.928014e-12	1.15382827083333e-10	-	-	-	-
Unigene20158_A0A	531	274	930	138.14183022314	505.346562556472	1.87112287281722	Up	2.54242e-13	1.86186267269737e-11	-	-	-	-
Unigene40263_A0A	495	33	112	17.8475211310188	65.2850456573444	1.8710288524815	Up	3.67196e-12	2.10688168814433e-10	-	-	-	-
Unigene3649_A0A	423	18	61	11.3920347644801	41.6092948670955	1.86888038590293	Up	1.661234e-07	5.20890449647887e-06	-	-	-	-
Unigene16660_A0A	546	21	71	10.296646806357	37.5203252490085	1.86549774650827	Up	1.762824e-08	6.38127956097561e-07	-	-	-	gi|149419258|ref|XP_001517185.1|/5.86563e-06/PREDICTED: tau-tubulin kinase 1-like [Ornithorhynchus anatinus]
Unigene49072_A0A	1545	71	240	12.3026601971101	44.8212171988703	1.86521152588618	Up	0	0	-	-	-	-
Unigene25469_A0A	545	11	37	5.40337795709744	19.5887223331301	1.858089796774	Up	4.99746e-05	0.000960344870522227	-	-	-	-
Unigene53544_A0A	387	11	37	7.60940823415532	27.5861851978189	1.858089796774	Up	4.99746e-05	0.00095993057161346	-	-	-	-
Unigene36342_A0A	263	89	299	90.5948315966165	328.032087945249	1.85633629301406	Up	0	0	-	-	-	-
Unigene19170_A0A	1569	23	77	3.92440713205959	14.1601766094742	1.85129263442024	Up	5.17896e-09	2.01920485113835e-07	-	GO:0016763//transferase activity, transferring pentosyl groups;GO:0016758//transferase activity, transferring hexosyl groups;GO:0070851	GO:0006259//DNA metabolic process;GO:0009117//nucleotide metabolic process;GO:0042221//response to chemical stimulus;GO:0007005//mitochondrion organization;GO:0009653//anatomical structure morphogenesis	gi|327287908|ref|XP_003228670.1|/5.44802e-78/PREDICTED: thymidine phosphorylase-like [Anolis carolinensis]
Unigene39564_A0A	593	41	137	18.5096551358796	66.6602230072996	1.84854812812479	Up	1.951772e-13	1.45565575041876e-11	-	-	-	-
Unigene13183_A0A	281	18	60	17.148863720196	61.6092353845682	1.84503364394856	Up	2.55432e-07	7.74735e-06	-	-	-	-
Unigene19701_A0A	261	15	50	15.3857940784645	55.2752079919018	1.84503364394856	Up	2.56716e-06	6.49816935758954e-05	-	-	-	-
Unigene41050_A0A	589	12	40	5.45425093986993	19.5950143102022	1.84503364394856	Up	2.66398e-05	0.000549137543981481	-	-	-	-
Unigene45251_A0A	512	15	50	7.84314893452976	28.1774009489968	1.84503364394855	Up	2.56716e-06	6.5018656996587e-05	-	-	-	-
Unigene42821_A0A	267	18	60	18.0480550763112	64.839682183759	1.84503364394855	Up	2.55432e-07	7.74207610619469e-06	-	-	-	-
Unigene44709_A0A	570	149	496	69.9810696979423	251.077450028058	1.84309583970706	Up	2.74226e-13	1.9853516504065e-11	-	GO:0015036//disulfide oxidoreductase activity	GO:0018904;GO:0019725//cellular homeostasis	gi|229368511|gb|ACQ59118.1|/5.82123e-55/Trx1 [Eriocheir sinensis]
Unigene51431_A0A	994	50	166	13.4664394851752	48.186190371371	1.83925129135455	Up	6.61692e-14	5.57989323863636e-12	-	-	-	-
Unigene8265_A0A	271	16	53	15.805922772858	56.4296643654596	1.83598850434555	Up	1.37895e-06	3.70312115500603e-05	-	-	-	-
Unigene25381_A0A	313	13	43	11.119062685459	39.639211456429	1.83389308634336	Up	1.4222e-05	0.000310561329082884	-	-	-	-
Unigene13385_A0A	393	13	43	8.85564025584904	31.5701607782755	1.83389308634335	Up	1.4222e-05	0.000310713714425908	-	-	-	-
Unigene50571_A0A	505	13	43	6.89161707039341	24.5684617541827	1.83389308634335	Up	1.4222e-05	0.000310866249386353	-	-	-	-
Unigene5709_A0A	472	62	205	35.1656666352702	125.317796762996	1.83335183890092	Up	0	0	-	-	-	-
Unigene29770_A0A	693	20	66	7.72619962381768	27.4796748302598	1.83053407425344	Up	7.43426e-08	2.46654565201192e-06	-	-	-	gi|195435836|ref|XP_002065885.1|/5.66353e-17/GK16013 [Drosophila willistoni]
Unigene56584_A0A	247	17	56	18.4255784955862	65.4172016202135	1.82796013058962	Up	7.4124e-07	2.08225305993691e-05	-	-	-	-
CL1299.Contig1_A0A	1154	26	85	6.0316579212282	21.2526947885675	1.81701926777896	Up	1.220098e-09	5.1298265769594e-08	-	-	-	-
Unigene20993_A0A	379	30	98	21.1909881502862	74.6084047502303	1.81588729828904	Up	7.19156e-11	3.46541351731602e-09	-	-	-	-
Unigene53446_A0A	374	64	209	45.8118189459307	161.241033195201	1.81542718186323	Up	0	0	-	-	-	-
Unigene34061_A0A	254	12	39	12.647849620407	44.3028615865802	1.80850776792345	Up	4.27014e-05	0.000838306805555556	-	-	-	-
CL18.Contig1_A0A	404	16	52	10.6024878006052	37.1383724191134	1.80850776792345	Up	2.18026e-06	5.61457932330827e-05	-	-	-	-
Unigene10946_A0A	216	12	39	14.872934275849	52.0968835323675	1.80850776792344	Up	4.27014e-05	0.000837937344645218	-	-	-	-
Unigene39449_A0A	265	12	39	12.1228445418241	42.4638748792127	1.80850776792344	Up	4.27014e-05	0.000837568209251101	-	-	-	-
Unigene9586_A0A	375	16	52	11.4224135238521	40.0104065528582	1.80850776792343	Up	2.18026e-06	5.6113339017341e-05	-	-	-	-
Unigene40250_A0A	685	25	81	9.77054076515629	34.118924734505	1.80406186289225	Up	3.41976e-09	1.36805762803235e-07	-	-	-	-
Unigene48439_A0A	844	13	42	4.12353864993919	14.3584556873751	1.79994575442002	Up	2.27274e-05	0.000475088021126761	-	-	-	-
Unigene29454_A0A	270	13	42	12.8898763724025	44.8834688894243	1.79994575442002	Up	2.27274e-05	0.000475311171911696	-	-	-	-
Unigene1944_A0A	313	28	90	23.9487503994502	82.9657914204328	1.79256622405442	Up	5.41782e-10	2.37897865384615e-08	-	-	-	-
Unigene40780_A0A	326	293	941	240.613053284748	832.861739755772	1.79136210808864	Up	6.2883e-13	4.16027574294205e-11	-	-	-	-
CL228.Contig1_A0A	514	15	48	7.81263084529034	26.9450508063248	1.78613995489499	Up	6.46978e-06	0.000152255261363636	-	-	-	-
CL53.Contig2_A0A	686	70	224	27.3176343842125	94.216027989462	1.78613995489499	Up	0	0	-	-	-	-
Unigene13590_A0A	471	15	48	8.52588589061409	29.4050023661378	1.78613995489499	Up	6.46978e-06	0.000152335777102062	-	-	-	-
Unigene9378_A0A	563	103	328	48.9776556792613	168.099467345319	1.77911952721721	Up	7.54952e-15	7.09161135021097e-13	-	-	-	-
Unigene47352_A0A	357	28	89	20.9970836835516	71.9320899968564	1.77644655869114	Up	8.3325e-10	3.59152529041626e-08	-	-	-	gi|94470475|gb|ABF20548.1|/1.43056e-07/transposase [Ciona savignyi]
Unigene30341_A0A	320	17	54	14.2222434012806	48.6905488398665	1.77549271069548	Up	1.851718e-06	4.86991990253987e-05	-	-	-	-
Unigene43381_A0A	329	40	127	32.5486707556574	111.380384152436	1.77482464166716	Up	3.72368e-13	2.5865343525741e-11	-	-	-	-
Unigene39465_A0A	433	23	73	14.2203112937679	48.6447361602635	1.77433065260535	Up	2.82992e-08	9.98432551505547e-07	GO:0044421//extracellular region part	GO:0005488//binding;GO:0004866//endopeptidase inhibitor activity	GO:0033993//response to lipid;GO:0006952//defense response;GO:0010038//response to metal ion;GO:0043627//response to estrogen stimulus;GO:0043009//chordate embryonic development;GO:0006486//protein amino acid glycosylation;GO:0002237//response to molecule of bacterial origin	gi|262401469|gb|ACY66635.1|/2.9119e-45/serine protease inhibitor [Scylla paramamosain]
Unigene26199_A0A	918	171	542	49.868073748435	170.356023375826	1.77236457625032	Up	3.61932e-13	2.52191272300469e-11	-	GO:0016779//nucleotidyltransferase activity	GO:0008152//metabolic process	gi|340727324|ref|XP_003401996.1|/2.04142e-120/PREDICTED: choline-phosphate cytidylyltransferase B-like isoform 1 [Bombus terrestris]
Unigene53567_A0A	264	18	57	18.2531466112693	62.2976719163275	1.77103306250477	Up	9.92324e-07	2.73241967223253e-05	-	-	-	-
Unigene28082_A0A	265	13	41	13.1330815869761	44.6415094884031	1.76518033625934	Up	3.62972e-05	0.000726351833707865	-	-	-	-
Unigene48634_A0A	502	13	41	6.93280203296548	23.5657370805315	1.76518033625934	Up	3.62972e-05	0.000726678430755396	-	-	-	-
Unigene23041_A0A	247	13	41	14.0901482613307	47.8947369005135	1.76518033625934	Up	3.62972e-05	0.000727005321637427	-	-	-	-
CL1300.Contig1_A0A	548	15	47	7.32790557386722	24.7467509648416	1.75576630585147	Up	1.02887e-05	0.000230783056675063	-	-	-	-
CL1601.Contig1_A0A	1242	16	50	3.44879635382006	11.6158045780084	1.75192423955708	Up	5.49116e-06	0.000131377699623858	-	-	-	gi|148706505|gb|EDL38452.1|/5.31537e-06/mCG1050357 [Mus musculus]
Unigene11803_A0A	373	40	125	28.7091492724164	96.6945662592921	1.75192423955707	Up	6.71684e-13	4.41753768094535e-11	-	-	-	-
Unigene16910_A0A	597	20	62	8.96860358342655	29.965273558625	1.74033626528186	Up	4.51192e-07	1.31388644865925e-05	-	-	-	-
Unigene39960_A0A	520	41	127	21.1081259530319	70.4695122810604	1.73920073193643	Up	6.17506e-13	4.09143670386905e-11	-	-	-	-
Unigene9527_A0A	978	177	547	48.451092640956	161.37986951697	1.73585952249191	Up	0	0	-	-	-	-
Unigene49207_A0A	550	23	71	11.1952632549118	37.2474501562885	1.73425321323002	Up	6.996e-08	2.33681095273818e-06	-	-	-	-
Unigene19643_A0A	1801	1102	3399	163.808730869373	544.550724516688	1.73305418775286	Up	1.181056e-12	7.35475781818182e-11	-	-	-	gi|270002403|gb|EEZ98850.1|/3.58249e-44/hypothetical protein TcasGA2_TC004460 [Tribolium castaneum]
CL1072.Contig1_A0A	211	29	89	36.7946525686881	121.705005350132	1.72582048562118	Up	1.714262e-09	7.04778536934441e-08	-	-	-	-
Unigene56683_A0A	257	15	46	15.6252616905807	51.6446807121224	1.72473941023084	Up	1.633434e-05	0.000351856066037736	-	-	-	-
Unigene48293_A0A	319	32	98	26.8552042096835	88.6413335433771	1.72277789389756	Up	2.7054e-10	1.2329368986694e-08	-	-	-	-
Unigene26262_A0A	311	17	52	14.6338195768804	48.2440593483017	1.7210449266731	Up	4.6463e-06	0.000112249868421053	-	-	-	-
Unigene7047_A0A	218	17	52	20.8766875615129	68.8252406299167	1.7210449266731	Up	4.6463e-06	0.000112188995390456	-	-	-	-
Unigene45367_A0A	272	17	52	16.7320510603302	55.161406093095	1.7210449266731	Up	4.6463e-06	0.000112310807546146	-	-	-	-
Unigene8134_A0A	262	35	107	35.763162571698	117.837460579377	1.72025201923853	Up	4.29882e-11	2.11965626245847e-09	-	-	-	-
Unigene3075_A0A	433	23	70	14.2203112937679	46.6456374139513	1.7137891106703	Up	1.101366e-07	3.54835898335745e-06	-	-	-	-
Unigene8627_A0A	585	24	73	10.9830899267808	36.0054200981096	1.71293010794121	Up	5.92206e-08	1.99606147993944e-06	-	-	-	-
Unigene43648_A0A	626	25	76	10.691406428326	35.0300008219605	1.71213937345121	Up	3.18666e-08	1.11985822020521e-06	-	-	-	-
Unigene20437_A0A	340	30	91	23.6217191439955	77.225968530333	1.70897209437253	Up	1.451554e-09	6.05721104498594e-08	-	-	-	-
Unigene27898_A0A	249	31	94	33.32970813624	108.925458062114	1.70846059107311	Up	7.83972e-10	3.38567927255092e-08	-	-	-	-
Unigene49184_A0A	247	38	115	41.1865872254281	134.338896184367	1.70563058728314	Up	1.078516e-11	5.66953068476977e-10	-	-	-	-
Unigene21159_A0A	984	339	1024	92.2303302349906	300.265715218448	1.702926586646	Up	2.1716e-13	1.60882678868552e-11	-	-	-	-
Unigene53834_A0A	716	14	42	5.23460815295245	16.9253304471293	1.69303055050351	Up	4.86664e-05	0.000936822939904886	-	-	-	-
Unigene55662_A0A	301	15	45	13.3411702806619	43.1366988614543	1.69303055050351	Up	2.58568e-05	0.000534730153274501	-	-	-	-
Unigene40584_A0A	653	18	54	7.37952634820074	23.8606058633343	1.69303055050351	Up	3.9189e-06	9.61372024793388e-05	-	-	-	-
Unigene27535_A0A	270	19	57	18.8390500827421	60.9132792070758	1.69303055050351	Up	2.09546e-06	5.4339170937682e-05	-	-	-	gi|260804443|ref|XP_002597097.1|/2.65657e-06/hypothetical protein BRAFLDRAFT_215750 [Branchiostoma floridae]
Unigene53839_A0A	731	16	48	5.85965126052602	18.9463147940505	1.69303055050351	Up	1.376382e-05	0.000301740071639586	-	-	-	-
Unigene7813_A0A	534	25	75	12.5333715807717	40.5248013648494	1.6930305505035	Up	5.00582e-08	1.70270538961039e-06	-	-	-	-
Unigene48567_A0A	419	17	51	10.8618565355843	35.1202049441625	1.6930305505035	Up	7.33886e-06	0.000169746878701299	-	-	-	-
Unigene18659_A0A	594	274	820	123.490423987353	398.31649880225	1.68951606632726	Up	2.54242e-13	1.86492999176277e-11	-	-	-	-
Unigene20449_A0A	1736	2066	6161	318.602926181033	1024.00570541873	1.68439233123197	Up	3.05488e-12	1.77802002614379e-10	GO:0016020//membrane	-	GO:0022900//electron transport chain	gi|63025113|ref|YP_232820.1|/5.50344e-143/NADH dehydrogenase subunit 4 [Eriocheir sinensis]
CL1771.Contig1_A0A	670	26	77	10.3888555837274	33.160174776515	1.67441487233616	Up	4.2236e-08	1.45216826254826e-06	-	-	-	-
Unigene13251_A0A	307	23	68	20.0566605544023	63.9103838071839	1.67196893497567	Up	2.71798e-07	8.16586096491228e-06	-	-	-	-
Unigene20730_A0A	1644	871	2574	141.835683440852	451.759836762427	1.67133547940419	Up	8.21566e-15	7.66881051362683e-13	GO:0044444//cytoplasmic part;GO:0016020//membrane	GO:0016717//oxidoreductase activity, acting on paired donors, with oxidation of a pair of donors resulting in the reduction of molecular oxygen to two molecules of water	GO:0006629//lipid metabolic process;GO:0044237//cellular metabolic process;GO:0042446//hormone biosynthetic process	gi|321459143|gb|EFX70200.1|/4.84566e-101/hypothetical protein DAPPUDRAFT_61586 [Daphnia pulex]
Unigene44890_A0A	507	21	62	11.0886965606922	35.2845528885584	1.66994693739046	Up	9.44378e-07	2.60361798452012e-05	-	-	-	-
Unigene11582_A0A	377	17	50	12.0719307384875	38.2674516867013	1.66446139830674	Up	1.155502e-05	0.000256986646103896	-	-	-	-
Unigene10392_A0A	381	17	50	11.9451913081622	37.8656936637438	1.66446139830674	Up	1.155502e-05	0.000256858345232152	-	-	-	-
Unigene19987_A0A	883	33	97	10.0051222648407	31.696544523918	1.66358677261102	Up	8.76312e-10	3.76619611969112e-08	-	-	-	-
Unigene34380_A0A	298	16	47	14.3738425216259	45.5074480829973	1.66265690145999	Up	2.16876e-05	0.000455061446748351	-	-	-	-
Unigene6442_A0A	200	15	44	20.0784612723962	63.4780488579001	1.66060907281113	Up	4.0777e-05	0.000805499523070098	-	-	-	-
Unigene34213_A0A	343	25	73	19.5125959887232	61.4086611002744	1.65403641888764	Up	1.228226e-07	3.93429947122302e-06	-	-	-	-
Unigene40207_A0A	335	25	73	19.978568430245	62.8751365892361	1.65403641888764	Up	1.228226e-07	3.93147107476636e-06	-	-	-	-
Unigene9415_A0A	441	24	70	14.5694050049133	45.7994580504329	1.65238856600616	Up	2.28504e-07	6.98293795470144e-06	-	-	-	-
Unigene39985_A0A	231	23	67	26.655388702171	83.6881006194275	1.65059528418311	Up	4.25466e-07	1.24712795589203e-05	-	-	-	-
Unigene48100_A0A	975	23	67	6.31527670789897	19.8276423006028	1.65059528418311	Up	4.25466e-07	1.24794951581028e-05	-	-	-	-
Unigene8390_A0A	607	57	166	25.1394243278766	78.9078636394444	1.65021746696453	Up	9.4369e-14	7.68149858318099e-12	-	-	-	-
Unigene26827_A0A	269	91	265	90.5645588990361	284.246078866906	1.65012195903421	Up	0	0	-	-	-	-
Unigene6625_A0A	600	30	87	13.3856408482641	41.8378049290705	1.64412095002256	Up	8.68578e-09	3.29696806905371e-07	-	-	-	-
Unigene30524_A0A	437	20	58	12.2523028359397	38.2954736192865	1.64412095002256	Up	2.7622e-06	6.96021250707414e-05	-	-	-	-
CL1132.Contig1_A0A	214	99	287	123.848452708238	386.962617294336	1.64361835637843	Up	3.28626e-14	2.89171396245059e-12	-	-	-	-
Unigene39901_A0A	353	19	55	14.4094717346753	44.9561252534703	1.64150024986342	Up	5.16434e-06	0.000123891292295259	-	-	-	-
Unigene47868_A0A	586	93	269	42.4868463784493	132.451094808991	1.64037160123094	Up	5.04042e-14	4.33252317567568e-12	-	-	-	-
Unigene28530_A0A	457	27	78	15.8167309804434	49.2469446082773	1.63858276648113	Up	5.54874e-08	1.87733775455927e-06	-	-	-	-
Unigene51062_A0A	442	17	49	10.296646806357	31.9870875569426	1.63531505264722	Up	1.812524e-05	0.000386877426174497	-	-	-	-
Unigene8560_A0A	396	16	46	10.8166794733447	33.5168761187259	1.63163000583937	Up	3.40356e-05	0.000686027655047533	-	-	-	-
Unigene8638_A0A	534	48	138	24.0640734350816	74.5656345113229	1.63163000583936	Up	6.43264e-13	4.24315994074074e-11	-	-	-	-
Unigene50805_A0A	269	23	66	22.8899434579981	70.7933630385503	1.62890021308379	Up	6.64052e-07	1.88324301273885e-05	-	-	-	-
Unigene54070_A0A	516	122	350	63.2964412204738	195.712800389931	1.62854182405179	Up	6.95e-14	5.79492041198502e-12	-	-	-	-
Unigene11834_A0A	222	57	163	68.7370746262212	211.853439063016	1.62390618984868	Up	9.79216e-14	7.95613e-12	-	-	-	-
Unigene26130_A0A	497	53	151	28.5488517085714	87.6640330852653	1.61855233454423	Up	1.378896e-13	1.08472339929329e-11	-	-	-	-
Unigene52601_A0A	380	98	278	69.0417264805202	211.087291656653	1.61229927839065	Up	9.54792e-15	8.856690375e-13	-	-	-	-
Unigene50834_A0A	416	30	85	19.3062127619194	58.9557927548241	1.61056839031153	Up	2.09788e-08	7.52684182111201e-07	-	-	-	-
Unigene54694_A0A	626	35	99	14.9679689996564	45.6311852812381	1.60814165291699	Up	1.494304e-09	6.20651917910448e-08	-	-	-	-
Unigene2110_A0A	507	35	99	18.481160934487	56.3414634833432	1.60814165291699	Up	1.494304e-09	6.21231424836601e-08	-	-	-	-
Unigene18755_A0A	505	312	882	165.398809689442	503.939145748586	1.60730067647762	Up	2.18936e-13	1.61928993355482e-11	-	GO:0005504//fatty acid binding	GO:0051234//establishment of localization	gi|256539088|gb|ACU82846.1|/3.86768e-37/acyl-CoA-binding protein [Fenneropenaeus chinensis]
Unigene20507_A0A	685	73	206	28.5299790342564	86.7715863618276	1.60474401808555	Up	0	0	-	-	-	-
CL1701.Contig1_A0A	940	39	110	11.1072338953681	33.764919605266	1.60402554444476	Up	1.983902e-10	9.15370326943005e-09	-	-	-	gi|260828907|ref|XP_002609404.1|/3.95908e-42/hypothetical protein BRAFLDRAFT_59661 [Branchiostoma floridae]
Unigene53422_A0A	313	22	62	18.8168753138537	57.1542118674093	1.60283274153193	Up	1.92543e-06	5.03996300705467e-05	-	-	-	-
Unigene29652_A0A	840	22	62	7.01152615861454	21.2967479934513	1.60283274153193	Up	1.92543e-06	5.037001806698e-05	-	-	-	-
Unigene45479_A0A	251	33	93	35.1973026289017	106.907977975094	1.60283274153192	Up	5.11328e-09	1.99709466666667e-07	-	-	-	-
Unigene49248_A0A	399	49	138	32.8770126097715	99.7946085941013	1.60188266244531	Up	1.106448e-12	6.94846222849083e-11	-	-	-	-
Unigene41154_A0A	244	48	135	52.6648164521867	159.641143737267	1.59992114611202	Up	2.04304e-12	1.2161277540107e-10	-	-	-	-
Unigene26006_A0A	577	20	56	9.27947372496646	28.0035507802301	1.59349487695259	Up	6.70834e-06	0.000157287434702475	-	-	-	-
Unigene17416_A0A	348	25	70	19.2322425980806	58.0389683914969	1.59349487695259	Up	4.62516e-07	1.34510286740692e-05	-	-	-	-
Unigene18829_A0A	515	692	1937	359.722853087331	1085.23372142765	1.59304806074888	Up	0	0	-	-	-	-
Unigene2210_A0A	383	109	305	76.1898095279786	229.774565649887	1.59254915745567	Up	1.776356e-15	1.73068382713348e-13	-	-	-	-
Unigene18746_A0A	483	48	134	26.6050004437548	80.0494875490176	1.58919473951897	Up	3.08064e-12	1.79067227154047e-10	-	-	-	-
Unigene12274_A0A	228	43	120	50.4896979364349	151.861360904067	1.58869389068877	Up	4.08654e-11	2.02170215e-09	-	-	-	-
Unigene35705_A0A	346	19	53	14.700992839134	44.1978007024265	1.58806099090196	Up	1.2543e-05	0.000276200333827893	-	-	-	-
Unigene32308_A0A	542	28	78	13.8301824262508	41.523715287791	1.58611534658699	Up	1.116544e-07	3.59465810556761e-06	-	-	-	gi|221058326|ref|XP_002261671.1|/5.67011e-06/hypothetical protein, conserved in P. knowlesi [Plasmodium knowlesi strain H]
Unigene48584_A0A	534	37	103	18.549389939542	55.6540605410598	1.58511521133662	Up	1.043458e-09	4.44167948852772e-08	-	-	-	-
Unigene10378_A0A	257	27	75	28.1254710430452	84.2032837697649	1.58199923811476	Up	2.0721e-07	6.38479256055363e-06	-	-	-	-
Unigene14184_A0A	429	18	50	11.2327056069349	33.6289726943738	1.58199923811476	Up	2.3483e-05	0.00048881747311828	-	-	-	-
Unigene26542_A0A	361	18	50	13.3485615107343	39.9635160273861	1.58199923811476	Up	2.3483e-05	0.000488589053738318	-	-	-	-
Unigene26370_A0A	637	63	175	26.4770917877752	79.2682927795955	1.58199923811476	Up	0	0	-	-	-	-
Unigene19944_A0A	448	65	180	38.8422613900521	115.929878190158	1.57755333308357	Up	0	0	-	-	-	-
Unigene25479_A0A	208	39	108	50.1961531809905	149.817073353435	1.57755333308356	Up	4.71498e-10	2.07650330860534e-08	-	-	-	-
Unigene23019_A0A	206	17	47	22.0928052835427	65.8311627608408	1.57519406020965	Up	4.40284e-05	0.000861320083479789	-	-	-	-
Unigene22651_A0A	221	34	94	41.1865872254281	122.725968585821	1.57519406020965	Up	6.5832e-09	2.53342247191011e-07	-	-	-	-
Unigene1663_A0A	478	17	47	9.52116713056444	28.3707521521615	1.57519406020965	Up	4.40284e-05	0.000861698685714286	-	-	-	-
Unigene19399_A0A	1036	117	323	30.2339764333379	89.9588003733842	1.57309368489287	Up	1.7919e-13	1.34998895939086e-11	-	-	-	-
Unigene24908_A0A	711	50	138	18.8264990833532	56.002881616099	1.57273631678579	Up	2.12764e-12	1.26310894666667e-10	-	-	-	-
CL381.Contig1_A0A	1077	66	182	16.405799368346	48.7592001862826	1.57146857062259	Up	0	0	-	-	-	gi|115668650|ref|XP_001198937.1|/5.39057e-25/PREDICTED: similar to endonuclease-reverse transcriptase [Strongylocentrotus purpuratus]
Unigene54146_A0A	505	28	77	14.8434829208473	43.9946873272575	1.56749966841965	Up	1.722368e-07	5.38542382022472e-06	-	-	-	-
Unigene41020_A0A	481	20	55	11.1315100609265	32.9927488866424	1.56749966841965	Up	1.0393e-05	0.000232887934071465	-	-	-	-
Unigene29580_A0A	765	24	66	8.39883347342063	24.8933524932941	1.56749966841964	Up	1.329622e-06	3.58362103813559e-05	-	-	-	-
Unigene13403_A0A	1013	35	96	9.24970246178172	27.3440397126376	1.56374753355854	Up	5.47782e-09	2.12641617698344e-07	-	-	-	-
Unigene52979_A0A	223	23	63	27.6116358305	81.5148201803446	1.56178601722525	Up	2.47444e-06	6.30288564073227e-05	-	-	-	-
Unigene46261_A0A	394	44	120	29.8968628083057	87.8791631627597	1.55552702675357	Up	8.02096e-11	3.84014240860215e-09	-	-	-	-
Unigene45099_A0A	591	94	256	42.5803803633444	124.983698720369	1.55347919810471	Up	0	0	-	-	-	-
Unigene10393_A0A	536	50	136	24.9732105378062	73.2107754806174	1.55167470125796	Up	4.90474e-12	2.7263863732834e-10	-	-	-	-
Unigene2184_A0A	602	28	76	12.4517589286178	36.4265457052281	1.54864064116833	Up	2.64864e-07	7.9844750169262e-06	-	-	-	-
Unigene50854_A0A	587	21	57	9.57746023214809	28.0180330254011	1.54864064116833	Up	8.59216e-06	0.000195786040941658	-	-	-	-
CL57.Contig1_A0A	298	1084	2939	973.827830840155	2845.66787055168	1.54702865207981	Up	1.804112e-12	1.08698358322057e-10	-	-	-	-
Unigene28311_A0A	259	38	103	39.2783283578407	114.746209764193	1.54664106352198	Up	2.04802e-09	8.35821177818515e-08	-	-	-	-
Unigene9542_A0A	1381	105	284	20.3547036794748	59.3369951801844	1.54356965162091	Up	0	0	-	-	-	-
Unigene49901_A0A	620	37	100	15.9764100447023	46.5381589867303	1.54247087392813	Up	3.7773e-09	1.49896864973262e-07	GO:0044421//extracellular region part	-	GO:0048519;GO:0048856//anatomical structure development;GO:0042221//response to chemical stimulus;GO:0032501//multicellular organismal process;GO:0050794//regulation of cellular process;GO:0009605//response to external stimulus	gi|262401469|gb|ACY66635.1|/3.79032e-32/serine protease inhibitor [Scylla paramamosain]
Unigene46202_A0A	989	134	362	36.2725151398866	105.611975763213	1.54182474640779	Up	0	0	-	-	-	-
Unigene55479_A0A	733	30	81	10.9568683614713	31.8846704544829	1.54102745705846	Up	1.18411e-07	3.79845084654179e-06	-	-	-	-
Unigene43724_A0A	421	20	54	12.7179485494196	37.0094432987109	1.54102745705846	Up	1.60342e-05	0.000346564444174757	-	-	-	gi|156389406|ref|XP_001634982.1|/4.75697e-11/predicted protein [Nematostella vectensis]
Unigene33700_A0A	351	20	54	15.2542915649734	44.3902439565735	1.54102745705845	Up	1.60342e-05	0.000346396290635614	-	GO:0016773//phosphotransferase activity, alcohol group as acceptor;GO:0032559//adenyl ribonucleotide binding	GO:0006007//glucose catabolic process	gi|126571555|gb|ABO21409.1|/3.28144e-49/kexokinase [Litopenaeus vannamei]
Unigene40747_A0A	441	23	62	13.9623464630419	40.5652342732406	1.53870240411222	Up	3.80834e-06	9.37348471531233e-05	-	-	-	-
Unigene13027_A0A	480	23	62	12.8279058129198	37.2693089885398	1.53870240411221	Up	3.80834e-06	9.37866916482301e-05	-	-	-	-
Unigene45824_A0A	521	38	102	19.5260787805772	56.488928489843	1.53256587831026	Up	3.13084e-09	1.26154435294118e-07	-	-	-	-
Unigene56602_A0A	441	19	51	11.5341122955564	33.3681765796011	1.53256587831026	Up	2.99548e-05	0.000611806178899083	-	-	-	-
Unigene44670_A0A	407	22	59	14.4709630792045	41.8271709025698	1.53127948050689	Up	7.08918e-06	0.000165000386565604	-	-	-	-
Unigene56061_A0A	328	25	67	20.4049403174758	58.9388757411212	1.5303010504654	Up	1.691206e-06	4.47953284651993e-05	-	-	-	-
Unigene40070_A0A	443	28	75	16.9209003950969	48.8493090944234	1.52953181822062	Up	4.06e-07	1.19478849966953e-05	-	-	-	-
Unigene19792_A0A	923	76	203	22.0435255572714	63.4592924167916	1.52547645352394	Up	1.44329e-14	1.3061481148374e-12	-	-	-	-
Unigene56136_A0A	343	27	72	21.0736036678211	60.5674465646542	1.52310554906119	Up	7.52304e-07	2.10934103274559e-05	-	-	-	-
Unigene39861_A0A	707	129	344	48.8471759385027	140.391210023901	1.52310554906119	Up	0	0	-	-	-	-
Unigene48473_A0A	370	247	658	178.716394028175	513.127225411526	1.52164459193291	Up	0	0	-	-	-	-
Unigene9171_A0A	966	609	1622	168.775471565069	484.478614942188	1.52132773609329	Up	8.23564e-13	5.26856136494253e-11	-	-	-	gi|321471178|gb|EFX82151.1|/6.375e-43/hypothetical protein DAPPUDRAFT_49070 [Daphnia pulex]
Unigene8035_A0A	284	35	93	32.9927767386792	94.485572083622	1.51794384394541	Up	1.962414e-08	7.07501889473684e-07	-	-	-	-
Unigene17452_A0A	747	35	93	12.5434385458968	35.9222255311227	1.51794384394541	Up	1.962414e-08	7.08075229740681e-07	-	-	-	-
Unigene41036_A0A	721	270	717	100.253065992547	286.935827960625	1.51708176143342	Up	4.96048e-13	3.35661659574468e-11	-	-	-	-
Unigene40079_A0A	251	23	61	24.5314533474163	70.1224371664597	1.51524343128822	Up	5.8387e-06	0.000138871857638889	-	-	-	-
Unigene39517_A0A	640	85	225	35.5556085032016	101.438643416389	1.51245830486169	Up	0	0	-	-	-	-
Unigene49636_A0A	1185	34	90	7.6812116260081	21.9141710671692	1.51245830486169	Up	3.61988e-08	1.26312818965517e-06	-	-	-	-
Unigene11528_A0A	281	36	95	34.2977274403921	97.5479560255663	1.50799865667098	Up	1.62063e-08	5.88568929445351e-07	-	-	-	-
CL60.Contig2_A0A	762	33	87	11.5938621520398	32.9431534874571	1.50661742627262	Up	6.67882e-08	2.2443355509434e-06	-	-	-	-
Unigene9632_A0A	917	1224	3223	357.339681532722	1014.12586234268	1.50486868014924	Up	4.03788e-12	2.29319651785714e-10	-	-	-	-
Unigene13748_A0A	604	19	50	8.42142967274895	23.885478950143	1.50399672611349	Up	4.59762e-05	0.000895098515522519	-	-	-	-
Unigene40830_A0A	544	19	50	9.35026382783156	26.5199067755264	1.50399672611349	Up	4.59762e-05	0.000894707301136364	-	-	-	-
Unigene16259_A0A	774	35	92	12.1058767361562	34.2963383540451	1.50234698889439	Up	2.98666e-08	1.05289815122724e-06	-	-	-	-
Unigene7026_A0A	652	40	105	16.4240992003241	46.4667814422721	1.50038547256111	Up	3.2572e-09	1.30890640794224e-07	-	-	-	-
Unigene31786_A0A	296	47	123	42.5084540451631	119.898648794867	1.49599370344396	Up	1.608936e-10	7.51709080797481e-09	-	-	-	-
Unigene11660_A0A	282	26	68	24.6827419897069	69.5761979744875	1.4950911728916	Up	2.12738e-06	5.50706944767442e-05	-	-	-	-
Unigene40782_A0A	796	81	211	27.2421333846581	76.483944204071	1.48931723560491	Up	6.68354e-14	5.60423010357815e-12	-	-	-	-
Unigene45241_A0A	456	20	52	11.7417902177755	32.9032948625479	1.48657967303609	Up	3.76626e-05	0.000749297258713137	-	-	-	-
Unigene19920_A0A	363	30	78	22.1250261954779	61.999596931082	1.48657967303608	Up	4.20092e-07	1.23299909690178e-05	-	-	-	-
Unigene45814_A0A	215	25	65	31.1293973215445	87.2319910309409	1.48657967303608	Up	3.94238e-06	9.66599501651982e-05	-	-	-	-
Unigene39663_A0A	455	150	389	88.2569726259173	246.682927130101	1.48287570427266	Up	1.44329e-14	1.30880829429735e-12	-	-	-	-
Unigene24993_A0A	360	27	70	20.0784612723962	56.1043361117804	1.48246356456385	Up	1.747184e-06	4.61134366330765e-05	-	-	-	-
Unigene40634_A0A	656	44	114	17.9563474793787	50.1420286155807	1.48152644530979	Up	9.93672e-10	4.24599287907869e-08	-	-	-	-
Unigene40023_A0A	353	34	88	25.7853704725768	71.9298004055525	1.48003682716931	Up	8.34808e-08	2.74316060516605e-06	-	-	-	-
Unigene19719_A0A	4214	1481	3828	94.087015169811	262.106798796265	1.47808723897953	Up	5.45786e-12	3.01129140644362e-10	GO:0031224//intrinsic to membrane	-	GO:0048232//male gamete generation	gi|158295981|ref|XP_001237830.2|/3.01028e-90/AGAP006520-PA [Anopheles gambiae str. PEST]
Unigene8829_A0A	579	69	178	31.9035999492306	88.703820825139	1.47527702397058	Up	0	0	-	-	-	-
Unigene25315_A0A	844	101	260	32.0367233572198	88.8856780647028	1.47222438005901	Up	0	0	-	-	-	-
Unigene55372_A0A	326	67	172	55.0207323210857	152.234026820396	1.46824361402667	Up	0	0	-	-	-	-
Unigene6517_A0A	633	23	59	9.72732194344628	26.8936154144485	1.46714914308718	Up	1.355874e-05	0.000297683875	-	-	-	-
Unigene10992_A0A	908	151	387	44.5205235261648	122.977597657225	1.46585306660168	Up	0	0	-	GO:0008235//metalloexopeptidase activity;GO:0046914//transition metal ion binding	GO:0044257//cellular protein catabolic process	gi|321469652|gb|EFX80631.1|/3.56263e-77/hypothetical protein DAPPUDRAFT_303899 [Daphnia pulex]
Unigene21141_A0A	691	25	64	9.68570249512599	26.72408319238	1.46421186000763	Up	5.98496e-06	0.000141820300159659	-	-	-	-
Unigene20332_A0A	951	383	979	107.81704405647	297.031879513833	1.46203251746109	Up	3.01314e-13	2.146560936e-11	-	-	-	-
Unigene40183_A0A	837	192	490	61.410825397054	168.916280766651	1.45974348806377	Up	0	0	-	-	-	-
Unigene24827_A0A	624	49	125	21.0223205629789	57.799796818455	1.45914249032923	Up	2.48708e-10	1.13693261806982e-08	-	-	-	-
Unigene31801_A0A	277	57	145	55.0889190145166	151.039006964153	1.45508712563254	Up	1.028134e-11	5.43032815539739e-10	-	-	-	-
Unigene50483_A0A	532	46	117	23.1481007150432	63.4563543777709	1.45487081330874	Up	1.01333e-09	4.32169715038314e-08	GO:0043231//intracellular membrane-bounded organelle;GO:0000502//proteasome complex	GO:0004175//endopeptidase activity	GO:0006508//proteolysis	gi|302334368|gb|ADL27419.1|/1.32698e-49/proteasome subunit beta type [Pheronema raphanus]
Unigene54414_A0A	354	24	61	18.1500214891717	49.7195811547497	1.45384288662408	Up	1.108326e-05	0.000247111743365048	-	-	-	-
Unigene45587_A0A	469	24	61	13.6995897807394	37.5282126413249	1.45384288662408	Up	1.108326e-05	0.000247235546843687	-	-	-	-
Unigene25821_A0A	1073	624	1583	155.687602783165	425.678858519257	1.45111137105728	Up	5.85976e-13	3.89993742899851e-11	-	-	-	-
Unigene26797_A0A	522	28	71	14.3600744732335	39.2453976742503	1.45046024722943	Up	2.16722e-06	5.58746210191083e-05	-	-	-	-
Unigene41136_A0A	476	36	91	20.2471878377104	55.161406093095	1.44593768853874	Up	8.48432e-08	2.78587277286136e-06	-	-	-	-
Unigene39515_A0A	730	21	53	7.70132761133004	20.9485466343008	1.44367108156679	Up	4.67296e-05	0.00090699016564952	-	-	-	-
Unigene19038_A0A	334	21	53	16.8322429828471	45.785745637843	1.44367108156679	Up	4.67296e-05	0.000907385713039686	-	-	-	gi|297693439|ref|XP_002824026.1|/1.67379e-08/PREDICTED: hypothetical protein LOC100438052 [Pongo abelii]
Unigene46141_A0A	824	69	174	22.4176994788889	60.9288421297143	1.44248708885291	Up	1.030286e-13	8.31041379528986e-12	-	-	-	-
Unigene55925_A0A	485	23	58	12.6956593612402	34.5054061270684	1.44248708885291	Up	2.05326e-05	0.000433482226173542	-	-	-	-
CL2164.Contig1_A0A	631	46	116	19.516306783523	53.0431758213255	1.44248708885291	Up	1.52171e-09	6.30857893389199e-08	-	-	-	-
Unigene30074_A0A	934	31	78	8.88554317550723	24.0962030899173	1.43927395825772	Up	7.86492e-07	2.19552077115987e-05	-	-	-	-
Unigene8104_A0A	864	100	251	30.9852797413521	83.8225497860528	1.4357554139584	Up	3.77476e-14	3.29551350980392e-12	-	-	-	-
Unigene20656_A0A	546	87	218	42.6575367691934	115.203252173012	1.43330887871055	Up	0	0	-	-	-	-
Unigene19275_A0A	361	6625	16573	4913.01222270082	13246.3070224374	1.43091046909134	Up	2.82212e-11	1.41662788049605e-09	-	-	-	-
Unigene44637_A0A	757	24	60	8.48759261184515	22.8694783924223	1.42999614466971	Up	1.67363e-05	0.000359297858003857	-	-	-	-
Unigene48476_A0A	1307	102	255	20.8926605435798	56.2944371522728	1.42999614466971	Up	0	0	-	-	-	-
Unigene13680_A0A	556	90	225	43.3348085015745	116.763906090807	1.42999614466971	Up	0	0	-	-	-	-
Unigene25713_A0A	607	62	155	27.3446369882167	73.6790293018909	1.42999614466971	Up	3.69482e-12	2.11454833547558e-10	-	-	-	-
Unigene39824_A0A	1365	44	110	8.62957065675636	23.2520325486813	1.42999614466971	Up	5.08724e-09	1.98866866549605e-07	-	-	-	-
Unigene8391_A0A	853	79	197	24.7940358033497	66.6374060801786	1.42633912106162	Up	0	0	-	-	-	-
CL1541.Contig1_A0A	1449	79	197	14.5957988545599	39.2282314605882	1.42633912106162	Up	0	0	-	GO:0003824//catalytic activity	GO:0008152//metabolic process	gi|224043350|ref|XP_002195167.1|/1.11835e-98/PREDICTED: hypothetical protein [Taeniopygia guttata]
Unigene2497_A0A	857	149	371	46.5451688772778	124.909070363217	1.42417490594099	Up	2.74226e-13	1.98858512214984e-11	-	-	-	-
Unigene42925_A0A	271	99	246	97.7991471570589	261.918819507605	1.42122593504198	Up	3.28626e-14	2.88601038461538e-12	-	-	-	-
Unigene40932_A0A	458	31	77	18.1202998382615	48.5094259831114	1.42065828009037	Up	1.181398e-06	3.21526564486553e-05	-	-	-	-
Unigene53738_A0A	603	27	67	11.987141058147	32.0596206353031	1.41926973807665	Up	6.01782e-06	0.000142447334130782	-	-	-	-
Unigene17055_A0A	451	46	114	27.3055201339312	72.933859804481	1.41739610789008	Up	3.40796e-09	1.36579135013501e-07	-	-	-	-
Unigene20877_A0A	1085	182	451	44.9066660715958	119.935484017231	1.41725703283904	Up	0	0	-	-	-	-
Unigene20233_A0A	939	101	250	28.7955213136246	76.8201772411415	1.41564085169264	Up	0	0	-	-	-	-
Unigene10304_A0A	600	55	136	24.5403415551509	65.4016260960182	1.41417117750803	Up	1.133668e-10	5.36984762765958e-09	GO:0005768//endosome	-	GO:0006810//transport	gi|307200198|gb|EFN80492.1|/2.27177e-39/Charged multivesicular body protein 6 [Harpegnathos saltator]
Unigene50810_A0A	272	34	84	33.4641021206603	89.1068867657688	1.41292263131077	Up	4.28494e-07	1.25435209401709e-05	-	-	-	-
Unigene44971_A0A	510	43	106	22.5718649598179	59.9703491883904	1.40972374964345	Up	1.38895e-08	5.09415146210873e-07	-	-	-	-
Unigene21086_A0A	373	145	357	104.070666112509	276.159681236538	1.40793922379652	Up	1.421086e-14	1.29394384764826e-12	-	-	-	-
Unigene39460_A0A	713	52	128	19.5246374224329	51.7989943504476	1.40762833164126	Up	4.5917e-10	2.02822859623016e-08	-	-	-	-
Unigene13951_A0A	499	24	59	12.8759671486308	34.1155482111141	1.40574859842304	Up	2.51656e-05	0.000521162018604651	-	-	-	-
Unigene16942_A0A	438	35	86	21.392576698139	56.6533022185492	1.40504978753948	Up	3.49518e-07	1.03887109145527e-05	GO:0031304//intrinsic to mitochondrial inner membrane;GO:0005759//mitochondrial matrix	GO:0048038//quinone binding;GO:0051536//iron-sulfur cluster binding;GO:0016649//oxidoreductase activity, acting on the CH-NH group of donors, quinone or similar compound as acceptor	GO:0006091//generation of precursor metabolites and energy;GO:0006635//fatty acid beta-oxidation;GO:0006950//response to stress	gi|291232479|ref|XP_002736184.1|/6.02981e-43/PREDICTED: electron-transferring-flavoprotein dehydrogenase-like [Saccoglossus kowalevskii]
Unigene51365_A0A	449	66	162	39.3519953668344	104.104514223323	1.40352393330853	Up	2.34258e-12	1.38150164900662e-10	-	-	-	-
CL1528.Contig1_A0A	1308	250	613	51.1683518664531	135.223950340189	1.40202702881105	Up	2.77334e-13	2.00459356331169e-11	-	-	-	-
Unigene20648_A0A	2235	36927	90522	4423.19068996733	11686.3126677137	1.4016604489686	Up	1.756082e-10	8.18738754450262e-09	-	-	-	-
Unigene13250_A0A	661	27	66	10.9353193011537	28.8100070459456	1.39757466697734	Up	9.01924e-06	0.000204784120856706	-	-	-	-
Unigene25368_A0A	218	36	88	44.2094560126155	116.473484142936	1.39757466697733	Up	2.8494e-07	8.52617842741936e-06	-	-	-	-
Unigene2378_A0A	1038	27	66	6.96362818695821	18.3462568953468	1.39757466697733	Up	9.01924e-06	0.00020488860255102	-	-	-	-
Unigene18099_A0A	532	25	61	12.5804895190452	33.0840821969575	1.39494919757052	Up	2.04422e-05	0.000431983367346939	-	-	-	-
Unigene19919_A0A	1464	25	61	4.57159865036343	12.0223577382386	1.39494919757051	Up	2.04422e-05	0.000432188487654321	-	-	-	gi|94469122|gb|ABF18410.1|/2.82687e-57/predicted intramitochondrial sorting protein family member [Aedes aegypti]
Unigene21089_A0A	1440	46	112	8.55193720861319	22.4417344447121	1.39186101578294	Up	7.56064e-09	2.88217034246575e-07	-	-	GO:0005991//trehalose metabolic process	gi|206570557|gb|ACI12944.1|/7.35516e-143/trehalose 6-phosphate synthase 1 [Callinectes sapidus]
Unigene39681_A0A	376	30	73	21.3600651834002	56.0190711632822	1.39100201305385	Up	3.24522e-06	8.09486949579832e-05	-	-	-	-
Unigene2505_A0A	911	42	102	12.3424130763357	32.3059623964964	1.38817596897509	Up	3.7728e-08	1.30930568978956e-06	-	GO:0015172//acidic amino acid transmembrane transporter activity;GO:0005343//organic acid:sodium symporter activity	GO:0015718//monocarboxylic acid transport	gi|194758617|ref|XP_001961558.1|/6.60655e-39/GF14874 [Drosophila ananassae]
Unigene10170_A0A	369	35	85	25.3928146173032	66.4650671707502	1.38817596897508	Up	5.21138e-07	1.50477752594034e-05	-	-	-	-
CL70.Contig1_A0A	604	126	306	55.8473757245457	146.179131174875	1.38817596897508	Up	1.150192e-13	9.17783132616487e-12	-	-	-	-
Unigene10941_A0A	346	54	131	41.7817691217493	109.243620604111	1.38660354915633	Up	4.55416e-10	2.01364423038729e-08	GO:0044444//cytoplasmic part	-	-	gi|156554116|ref|XP_001602967.1|/8.96466e-47/PREDICTED: protein disulfide-isomerase A6-like [Nasonia vitripennis]
Unigene48639_A0A	219	26	63	31.7832568086637	83.0036753434559	1.38490825514117	Up	1.659492e-05	0.000356606569980695	-	-	-	-
Unigene49480_A0A	402	31	75	20.6445207112531	53.8314525592775	1.38269042989136	Up	2.63838e-06	6.65951641156463e-05	-	-	-	-
CL1316.Contig1_A0A	566	24	58	11.3517802246763	29.5673533067636	1.38108654418876	Up	3.76758e-05	0.000749225098258151	-	-	-	-
CL561.Contig1_A0A	506	24	58	12.697841120883	33.0733635802929	1.38108654418876	Up	3.76758e-05	0.000748890622767857	-	-	-	gi|340377417|ref|XP_003387226.1|/1.74825e-13/PREDICTED: ficolin-2-like [Amphimedon queenslandica]
CL1085.Contig1_A0A	377	41	99	29.1146564869405	75.7695543396685	1.37987266524388	Up	6.87616e-08	2.30023308790383e-06	-	-	-	-
Unigene9372_A0A	719	41	99	15.2659603554612	39.7289596468081	1.37987266524387	Up	6.87616e-08	2.30196258646617e-06	-	-	-	-
Unigene38641_A0A	277	29	70	28.0276956389646	72.9153826723499	1.37937007159974	Up	5.95348e-06	0.000141375305066667	-	-	-	-
CL1555.Contig1_A0A	656	29	70	11.834865384136	30.7889649393917	1.37937007159974	Up	5.95348e-06	0.000141299945095949	-	-	-	-
Unigene48851_A0A	342	80	193	62.6228811614696	162.82912585825	1.37859699216307	Up	0	0	-	-	-	-
Unigene8971_A0A	1867	102	246	14.6259814303475	38.0182110801076	1.37815721315009	Up	0	0	-	-	-	-
Unigene9722_A0A	1060	73	176	18.4368260740242	47.9079614021887	1.37767510953963	Up	5.147e-13	3.47754438543247e-11	-	-	-	-
Unigene48856_A0A	657	39	94	15.8916284043318	41.2822512290204	1.37725468259774	Up	1.539396e-07	4.85422145184136e-06	-	-	-	-
Unigene25023_A0A	649	44	106	18.1500214891717	47.1261603791666	1.37655688570825	Up	2.50522e-08	8.89512922647528e-07	GO:0005789//endoplasmic reticulum membrane	GO:0004576//oligosaccharyl transferase activity	GO:0006487//protein amino acid N-linked glycosylation	gi|115291338|gb|ABI93175.1|/2.61295e-50/keratinocyte associated protein 2 [Litopenaeus vannamei]
Unigene13605_A0A	426	27	65	16.9677137513207	44.0255353794655	1.37554836064734	Up	1.346424e-05	0.000295754951159349	-	-	-	-
Unigene45209_A0A	768	59	142	20.5664794283225	53.349212463434	1.37517211992519	Up	1.113868e-10	5.28167973375932e-09	-	-	-	-
Unigene20576_A0A	506	32	77	16.9304548278439	43.9077413048716	1.37485459047726	Up	2.14398e-06	5.54037780034823e-05	-	-	-	-
Unigene27776_A0A	356	32	77	24.0640734350816	62.408194101868	1.37485459047725	Up	2.14398e-06	5.54359520905923e-05	-	-	-	-
Unigene27226_A0A	482	30	72	16.6626234625694	43.1009007711128	1.37110245561615	Up	4.83324e-06	0.000116387242293131	-	-	-	-
Unigene43276_A0A	446	50	120	30.0126476418478	77.6331620765186	1.37110245561614	Up	3.34184e-09	1.34170807935077e-07	-	-	-	-
Unigene14181_A0A	288	25	60	23.2389598060141	60.1117886911932	1.37110245561614	Up	3.05294e-05	0.000622970456003666	-	-	-	-
Unigene45597_A0A	638	28	67	11.7491518417365	30.3008640173789	1.36680231818252	Up	1.091884e-05	0.000243689900250627	-	-	-	-
Unigene5449_A0A	422	151	361	95.7929747908949	246.828690625829	1.36551833734444	Up	0	0	-	-	-	-
Unigene39785_A0A	910	73	174	21.4758633389732	55.1707317745985	1.36118698675106	Up	1.248556e-12	7.73184365785814e-11	-	-	-	-
Unigene8470_A0A	951	188	448	52.9232487796773	135.924700737689	1.36083412016232	Up	1.922906e-13	1.43894772521008e-11	-	-	-	-
Unigene45672_A0A	804	81	193	26.9710673808307	69.2631356262704	1.3606750841658	Up	1.501022e-13	1.15828430762565e-11	-	-	-	gi|326681243|ref|XP_003201758.1|/7.84998e-06/PREDICTED: hypothetical protein LOC100332194 [Danio rerio]
Unigene5958_A0A	358	34	81	25.4252396000548	65.2834174389272	1.36045521141663	Up	1.41393e-06	3.7833673828125e-05	-	-	-	-
Unigene19481_A0A	720	58	138	21.5657546999811	55.3028455958978	1.35861151143295	Up	2.97626e-10	1.34672740345528e-08	-	-	-	-
Unigene2224_A0A	291	29	69	26.6792841649251	68.4158914588426	1.35861151143294	Up	8.85084e-06	0.000201371308635667	-	-	-	-
Unigene44667_A0A	1406	45	107	8.56833340216053	21.958331914507	1.35768193985382	Up	3.01646e-08	1.06256235363924e-06	-	-	-	gi|326680500|ref|XP_003201532.1|/1.12859e-63/PREDICTED: hypothetical protein LOC335285 [Danio rerio]
Unigene2796_A0A	366	32	76	23.4065850898608	59.9147008594188	1.35599556322593	Up	3.18144e-06	7.9491367003367e-05	-	-	-	-
Unigene26300_A0A	686	32	76	12.4880614327829	31.9661523535675	1.35599556322593	Up	3.18144e-06	7.9536e-05	-	-	-	-
Unigene40421_A0A	537	43	102	21.4369667216148	54.8058319240376	1.35422863705175	Up	6.7366e-08	2.25863791415663e-06	-	-	-	-
Unigene40445_A0A	486	132	313	72.712123126373	185.827060349071	1.35369277735651	Up	5.68434e-14	4.83929710325048e-12	-	-	-	-
Unigene39422_A0A	215	27	64	33.619749107268	85.8899603996956	1.35318054761888	Up	2.00186e-05	0.000423836502615312	-	-	-	-
Unigene49347_A0A	382	54	128	37.8442201992808	96.6824161567255	1.35318054761888	Up	1.469726e-09	6.121566898971e-08	-	-	-	-
Unigene24587_A0A	896	98	232	29.2810893555778	74.7103659447687	1.35133920079471	Up	9.76996e-15	9.02505122406639e-13	-	-	-	-
Unigene7791_A0A	491	30	71	16.3571985925835	41.7232130060258	1.35092457367851	Up	7.17178e-06	0.000166748566318538	-	-	-	-
Unigene48763_A0A	1388	340	804	65.5780675563372	167.135025156378	1.34972880482357	Up	1.94289e-13	1.45146270553691e-11	-	GO:0016790//thiolester hydrolase activity	-	gi|321464636|gb|EFX75643.1|/3.53242e-94/hypothetical protein DAPPUDRAFT_231232 [Daphnia pulex]
Unigene18930_A0A	239	36	85	40.3249431412141	102.617614167393	1.34753398447774	Up	9.3112e-07	2.56865662949195e-05	-	-	-	-
Unigene44759_A0A	335	161	380	128.661980690778	327.295231560407	1.34700677999867	Up	0	0	-	-	-	-
Unigene20806_A0A	552	25	59	12.1246746813987	30.8399611546122	1.34685490936946	Up	4.53958e-05	0.0008849597176007	-	-	-	-
Unigene1751_A0A	314	45	106	38.3664865077634	97.4040703378316	1.34413540801587	Up	4.44818e-08	1.52350165e-06	-	-	-	-
Unigene30628_A0A	421	31	73	19.7128202516004	50.0312844593684	1.34369629827549	Up	5.80928e-06	0.000138319888770053	-	-	-	-
Unigene6351_A0A	1177	284	668	64.5968054529654	163.757382548379	1.34202522275172	Up	2.1183e-13	1.571955125e-11	-	-	-	-
Unigene2827_A0A	285	78	183	73.2687709589194	185.270860302962	1.33836566920414	Up	6.37268e-13	4.20984535608309e-11	-	-	-	-
Unigene50887_A0A	548	26	61	12.7017029947032	32.1181235926668	1.33836566920414	Up	3.6687e-05	0.00073349289402784	-	-	-	-
Unigene40875_A0A	410	26	61	16.9769103441399	42.9286139726375	1.33836566920414	Up	3.6687e-05	0.000733163678186715	-	-	-	-
Unigene5749_A0A	269	41	96	40.8038122512141	102.972164419709	1.33547854588541	Up	2.21934e-07	6.80083368891948e-06	-	-	-	-
Unigene49233_A0A	480	42	98	23.4248714844622	58.9095529173694	1.3304604711188	Up	1.800254e-07	5.60925887683695e-06	-	-	-	-
Unigene50532_A0A	269	36	84	35.8277375864319	90.1006438672458	1.3304604711188	Up	1.372992e-06	3.69157420289855e-05	-	-	-	-
Unigene49641_A0A	1053	83	193	21.1017699982131	52.8846733556709	1.32548565570351	Up	4.08562e-13	2.8159788003096e-11	-	-	-	-
Unigene9038_A0A	528	99	230	50.1961531809905	125.688285445222	1.32420148064711	Up	3.39728e-14	2.97178569744597e-12	-	-	-	-
Unigene51453_A0A	557	31	72	14.8996361327177	37.2973683513041	1.32379674083779	Up	8.57276e-06	0.000195544128586066	-	-	-	-
Unigene50650_A0A	222	28	65	33.7655805181437	84.4814327551905	1.3230809407532	Up	2.39418e-05	0.000497902216254087	-	-	-	-
Unigene18935_A0A	1633	84	195	13.7708981170139	34.4547668187121	1.3230809407532	Up	2.05614e-13	1.53093032608696e-11	-	-	-	-
CL56.Contig1_A0A	305	76	176	66.7087675061032	166.499800283017	1.31957215497606	Up	3.4046e-12	1.97125897269181e-10	-	-	-	-
Unigene40140_A0A	479	35	81	19.5614793189664	48.7921992549811	1.31863503572201	Up	2.49424e-06	6.33519885909869e-05	-	-	-	-
Unigene44827_A0A	325	39	90	32.1255380358339	79.9024391218322	1.31451892724978	Up	7.29202e-07	2.051024576753e-05	GO:0031252//cell leading edge	-	GO:0006909//phagocytosis	gi|321476901|gb|EFX87860.1|/4.59396e-22/hypothetical protein DAPPUDRAFT_305421 [Daphnia pulex]
Unigene10238_A0A	796	36	83	12.1076148376258	30.0861012745872	1.31318247968697	Up	2.01794e-06	5.24511258026853e-05	-	-	-	-
Unigene56052_A0A	654	43	99	17.6019130420599	43.677556553601	1.31115991515986	Up	2.1404e-07	6.57704002760525e-06	-	-	-	-
Unigene2044_A0A	681	53	122	20.8352118930396	51.69084208159	1.31088493278204	Up	8.38152e-09	3.18419093856655e-07	-	-	-	-
Unigene51190_A0A	699	30	69	11.489820470613	28.4821522382306	1.309701910952	Up	1.561132e-05	0.000338245266666667	-	-	-	-
Unigene50425_A0A	336	27	62	21.5126370775673	53.2418699836283	1.30737685800576	Up	4.3701e-05	0.000855667117414248	-	-	-	-
Unigene25391_A0A	875	98	225	29.9838355001116	74.1951220417014	1.30713939688418	Up	1.509904e-14	1.36366076267748e-12	GO:0005838//proteasome regulatory particle	GO:0070011//peptidase activity, acting on L-amino acid peptides	GO:0044260;GO:0033554//cellular response to stress;GO:0006508//proteolysis	gi|195019047|ref|XP_001984897.1|/4.78762e-15/GH16741 [Drosophila grimshawi]
Unigene51171_A0A	675	98	225	38.8679349075521	96.1788619059092	1.30713939688418	Up	1.509904e-14	1.36090031578947e-12	-	-	-	-
Unigene52846_A0A	456	28	64	16.4385063048858	40.4963629077512	1.30071312772474	Up	3.52342e-05	0.00070698636998648	-	-	-	-
Unigene9916_A0A	422	46	105	29.1819658303388	71.7922784368753	1.29875161139146	Up	1.136782e-07	3.65189167027417e-06	-	-	-	-
Unigene26624_A0A	254	62	141	65.3472230387697	160.171884197636	1.29342309179427	Up	8.72486e-10	3.75337576328502e-08	-	-	-	-
Unigene18719_A0A	1269	663	1507	139.868871275006	342.651406364551	1.29266669126758	Up	2.95542e-13	2.11559606913183e-11	GO:0016459//myosin complex	GO:0046872//metal ion binding;GO:0016887//ATPase activity;GO:0016628//oxidoreductase activity, acting on the CH-CH group of donors, NAD or NADP as acceptor;GO:0017022//myosin binding	GO:0008152//metabolic process	gi|262401085|gb|ACY66445.1|/1.50876e-72/myosin II essential light chain-like protein [Scylla paramamosain]
Unigene26399_A0A	1221	44	100	9.64730871946964	23.6311700014519	1.29249262091978	Up	2.5317e-07	7.68397699386503e-06	-	-	-	-
Unigene25610_A0A	448	52	118	31.0738091120417	75.9984757024372	1.2902713810031	Up	2.19926e-08	7.85261038492382e-07	-	-	-	-
Unigene9627_A0A	849	223	506	70.3179719473003	171.966445669223	1.29016172455636	Up	1.862954e-13	1.39878628752108e-11	-	-	-	-
Unigene50086_A0A	560	79	179	37.7666295361738	92.2286586490593	1.2881030788695	Up	5.54312e-12	3.05077154511743e-10	-	-	-	-
Unigene2766_A0A	624	57	129	24.4545361650979	59.6493903166456	1.28640529104086	Up	5.2728e-09	2.05399317585302e-07	-	-	-	-
Unigene56814_A0A	431	61	138	37.8897490368497	92.385264104516	1.28585516899763	Up	1.564468e-09	6.46777508820798e-08	-	-	-	-
Unigene19154_A0A	647	438	990	181.233715348986	441.501112612906	1.28456570514814	Up	6.84786e-13	4.48383774264706e-11	-	-	-	gi|307175201|gb|EFN65278.1|/3.64807e-12/hypothetical protein EAG_08762 [Camponotus floridanus]
Unigene18701_A0A	840	66	149	21.0345784758436	51.1808943713588	1.28284245088606	Up	3.76762e-10	1.68765875754527e-08	-	-	-	-
Unigene28457_A0A	337	35	79	27.804001761973	67.6391402721082	1.28256578101448	Up	5.34786e-06	0.00012815579467169	-	-	-	-
Unigene51087_A0A	804	44	99	14.6509501821796	35.5287586891232	1.27799305122467	Up	3.68678e-07	1.09217484697272e-05	-	-	-	-
Unigene16881_A0A	308	32	72	27.8143186457436	67.4501109470012	1.27799305122466	Up	1.4877e-05	0.000323752895894428	-	-	-	-
Unigene1972_A0A	1087	32	72	7.8811500854545	19.1118989619838	1.27799305122466	Up	1.4877e-05	0.000323911210268949	-	-	-	-
Unigene541_A0A	472	69	155	39.1359838360265	94.7524804793385	1.27566799827842	Up	2.00686e-10	9.2309340392562e-09	-	-	-	-
Unigene49720_A0A	664	179	402	72.1695696337132	174.686306413443	1.27530396369702	Up	0	0	-	-	-	-
Unigene24970_A0A	550	45	101	21.9037759335231	52.9858093772554	1.27442643620447	Up	2.97984e-07	8.89854969818913e-06	-	-	-	gi|115715767|ref|XP_788615.2|/1.34599e-18/PREDICTED: similar to endonuclease-reverse transcriptase [Strongylocentrotus purpuratus]
Unigene49306_A0A	585	41	92	18.7627786249172	45.3766938222751	1.27407800122128	Up	1.016474e-06	2.79546046016059e-05	-	-	-	gi|328702487|ref|XP_003241914.1|/1.34348e-17/PREDICTED: hypothetical protein LOC100162635 isoform 4 [Acyrthosiphon pisum]
Unigene9956_A0A	499	29	65	15.5584603045956	37.5849259952952	1.27245486768323	Up	4.15582e-05	0.000818751705752212	-	-	-	gi|321463161|gb|EFX74179.1|/3.33032e-70/fem-1-like protein [Daphnia pulex]
Unigene8764_A0A	473	83	186	46.9770905034217	113.462589732552	1.27218742954345	Up	3.6633e-12	2.10734408914729e-10	-	-	-	-
Unigene19339_A0A	517	117	262	60.5849121565533	146.221635315367	1.2711263317364	Up	1.7919e-13	1.35227707627119e-11	-	-	-	-
Unigene25342_A0A	350	30	67	22.9468128827385	55.2341464088221	1.2672666446316	Up	3.34494e-05	0.000676355374659401	-	-	-	-
Unigene49657_A0A	835	296	661	94.9017890080522	228.410398993315	1.26712114566109	Up	4.46088e-13	3.05100894009217e-11	-	-	-	-
Unigene48463_A0A	674	74	165	29.3928018626571	70.6358110436573	1.26493689839922	Up	7.01356e-11	3.38697135574837e-09	-	-	-	-
Unigene8070_A0A	950	227	506	63.9692731064412	153.683697234916	1.26451313718574	Up	7.9936e-14	6.56669815498155e-12	-	-	-	gi|262401023|gb|ACY66414.1|/6.67911e-21/cytochrome c oxidase subunit VIIA putative [Scylla paramamosain]
Unigene13598_A0A	283	35	78	33.1093589886392	79.5259847561228	1.26418725169963	Up	7.7896e-06	0.000179148729338843	-	-	-	-
Unigene39665_A0A	392	31	69	21.1711666477647	50.7883275880694	1.26239619617364	Up	2.69236e-05	0.00055473081443776	-	-	-	-
Unigene7824_A0A	704	173	385	65.7873825781163	157.793445314382	1.26215445772789	Up	3.77476e-13	2.6138598600311e-11	GO:0043231//intracellular membrane-bounded organelle;GO:0044444//cytoplasmic part	-	GO:0006810//transport;GO:0009987//cellular process	gi|225712160|gb|ACO11926.1|/3.63294e-67/Charged multivesicular body protein 5 [Lepeophtheirus salmonis]
Unigene10450_A0A	229	58	129	67.804992943172	162.538076670685	1.26131431007803	Up	8.96756e-09	3.38373397457627e-07	-	-	-	-
Unigene25366_A0A	311	164	364	141.173318271081	337.708415438112	1.25831068536297	Up	1.414424e-13	1.10486365964912e-11	-	-	-	-
Unigene40136_A0A	933	41	91	11.7644431892568	28.142367953176	1.25831068536296	Up	1.475784e-06	3.93704509286998e-05	-	-	-	-
Unigene3714_A0A	250	32	71	34.2672405715562	81.9443903438346	1.25781516928703	Up	2.16716e-05	0.00045494011786893	-	-	-	-
Unigene25721_A0A	1091	152	337	37.2982109795811	89.1263330768783	1.25674531752062	Up	1.123546e-13	8.99746144784173e-12	-	-	-	-
Unigene24595_A0A	431	60	133	37.2686056100161	89.0379719268162	1.25645988967502	Up	5.86794e-09	2.26993943092963e-07	-	-	-	-
Unigene40109_A0A	554	51	113	24.6450427170206	58.8531302998253	1.25582167022604	Up	8.29904e-08	2.73309730769231e-06	-	-	-	-
Unigene20331_A0A	703	116	257	44.174518873361	105.482080411744	1.25571160384866	Up	1.44329e-13	1.12150937609075e-11	-	-	-	-
Unigene44644_A0A	362	61	135	45.1118282731553	107.603422850534	1.2541463092703	Up	4.74654e-09	1.86038462588028e-07	-	-	-	-
Unigene55453_A0A	633	33	73	13.9565923536403	33.2751512755041	1.25349848930391	Up	1.744486e-05	0.000372891210513682	-	-	-	-
Unigene25011_A0A	319	123	272	103.224691180971	246.024925753047	1.25301638569345	Up	0	0	-	-	-	-
Unigene40029_A0A	1181	71	157	16.0945046609103	38.3575308701805	1.25294167916929	Up	2.74654e-10	1.24785401530612e-08	-	-	-	-
Unigene13903_A0A	218	97	214	119.119923145103	283.242336438503	1.24962219399636	Up	2.57794e-13	1.88477468801314e-11	-	-	-	-
Unigene18997_A0A	1587	187	412	31.5452405623868	74.9067884787043	1.24767411707793	Up	3.51496e-13	2.45688530612245e-11	-	-	-	gi|321475389|gb|EFX86352.1|/4.32542e-06/hypothetical protein DAPPUDRAFT_308430 [Daphnia pulex]
Unigene13672_A0A	357	30	66	22.4968753752338	53.342898199916	1.24557157353229	Up	4.86622e-05	0.000937147255622837	-	-	-	-
Unigene40001_A0A	596	30	66	13.4754773640243	31.9520380157215	1.24557157353228	Up	4.86622e-05	0.000937958638528138	-	-	-	-
Unigene45881_A0A	689	30	66	11.6565812902155	27.6392085012627	1.24557157353228	Up	4.86622e-05	0.000937552771527477	-	-	-	-
Unigene30108_A0A	503	45	99	23.9504508219438	56.7895069305269	1.24557157353228	Up	6.25364e-07	1.77805441251596e-05	-	-	-	-
Unigene20060_A0A	1449	790	1737	145.957988545599	345.885472320009	1.24474124542828	Up	1.21414e-12	7.55022115921788e-11	GO:0044444//cytoplasmic part;GO:0015630//microtubule cytoskeleton	-	GO:0044267//cellular protein metabolic process	gi|188011193|gb|ACD44938.1|/2.22226e-147/protein-disulfide isomerase [Scylla paramamosain]
CL35.Contig2_A0A	869	31	68	9.55016953501008	22.5782368570834	1.24133458064581	Up	3.91158e-05	0.000774402398843931	-	-	-	-
Unigene9422_A0A	1855	31	68	4.47390691424461	10.5770823874962	1.24133458064581	Up	3.91158e-05	0.00077405822	-	-	-	-
Unigene13904_A0A	933	31	68	8.89506680163318	21.0294617672084	1.24133458064581	Up	3.91158e-05	0.000774746883896797	-	-	-	-
Unigene19569_A0A	1168	7402	16222	1696.5841362817	4007.39768280221	1.24003270850079	Up	0	0	GO:0015630//microtubule cytoskeleton	-	-	gi|92429416|gb|ABE77153.1|/9.06114e-45/intracellular fatty acid binding protein [Pacifastacus leniusculus]
Unigene2795_A0A	352	84	184	63.8860131394424	150.825942534267	1.23931258306061	Up	1.224442e-11	6.39135756740914e-10	-	-	-	-
Unigene6341_A0A	459	42	92	24.4965976308102	57.8330411460369	1.2393125830606	Up	1.721754e-06	4.54692152135231e-05	-	-	-	-
CL662.Contig1_A0A	631	37	81	15.6978989345728	37.0387693235118	1.23846468703803	Up	7.32826e-06	0.000169589800675676	-	-	-	-
Unigene16163_A0A	680	37	81	14.5667268054639	34.3697991810823	1.23846468703803	Up	7.32826e-06	0.000169677990899636	GO:0044424//intracellular part	GO:0016874//ligase activity;GO:0000166//nucleotide binding	GO:0006641//triglyceride metabolic process;GO:0042592//homeostatic process;GO:0042221//response to chemical stimulus;GO:0032501//multicellular organismal process	gi|301620693|ref|XP_002939702.1|/2.35124e-36/PREDICTED: LOW QUALITY PROTEIN: acetyl-CoA carboxylase-like [Xenopus (Silurana) tropicalis]
Unigene11658_A0A	765	43	94	15.047909973212	35.4541687025704	1.23639214675788	Up	1.387934e-06	3.72275670783133e-05	-	-	-	-
Unigene40931_A0A	287	54	118	50.371052669426	118.631766950146	1.23582359698072	Up	6.3083e-08	2.12303142479214e-06	-	-	-	-
Unigene24699_A0A	453	49	107	28.9578985238385	68.1532332710747	1.23482519206829	Up	2.65036e-07	7.9734647972973e-06	-	-	-	gi|307180250|gb|EFN68283.1|/4.2586e-28/LYR motif-containing protein 5 [Camponotus floridanus]
Unigene26004_A0A	1220	49	107	10.7524000256548	25.3060775998335	1.23482519206829	Up	2.65036e-07	7.97885591615957e-06	-	-	-	gi|328781477|ref|XP_624464.3|/1.22344e-23/PREDICTED: hypothetical protein LOC552083 [Apis mellifera]
CL99.Contig2_A0A	771	40	87	13.8891215027384	32.5586030576424	1.22908345074371	Up	3.82634e-06	9.40219583333333e-05	-	-	-	-
Unigene25454_A0A	1070	433	941	108.336121257913	253.75039921531	1.22789574778417	Up	8.9151e-13	5.67875289699571e-11	-	-	-	-
Unigene54515_A0A	692	52	113	20.1171480956571	47.1165233903226	1.22780729405644	Up	1.392428e-07	4.40638640369581e-06	-	-	-	-
Unigene282_A0A	306	70	152	61.2414940770254	143.325362840178	1.22671254628096	Up	1.00842e-09	4.30488020134228e-08	-	-	-	-
Unigene20129_A0A	901	47	102	13.9650415065131	32.6645191378559	1.2259045400762	Up	5.86312e-07	1.6723601409353e-05	-	-	-	-
Unigene13803_A0A	850	106	230	33.385363056847	78.0746055471498	1.22563764616352	Up	2.84218e-14	2.51586609343936e-12	-	-	-	-
Unigene35712_A0A	339	42	91	33.1679596240173	77.4537737472366	1.22354526720229	Up	2.4819e-06	6.31466271428571e-05	-	-	-	-
Unigene3757_A0A	235	42	91	47.8465460108164	111.731188511971	1.22354526720229	Up	2.4819e-06	6.31105639634495e-05	-	-	-	-
Unigene45138_A0A	712	43	93	16.1680493391954	37.6880652693099	1.22096210618828	Up	1.99907e-06	5.20213861776739e-05	-	-	-	-
Unigene49145_A0A	741	43	93	15.5352916727492	36.2130937540468	1.22096210618828	Up	1.99907e-06	5.20822655061439e-05	-	-	-	-
Unigene8786_A0A	274	43	93	42.0133252901721	97.9339506268199	1.22096210618828	Up	1.99907e-06	5.20518080409357e-05	-	-	-	-
Unigene20452_A0A	870	37	80	11.3854876180637	26.5320998361129	1.22054277904077	Up	1.057544e-05	0.000236737790849673	-	-	-	gi|307189758|gb|EFN74051.1|/7.7941e-18/UPF0430 protein CG31712 [Camponotus floridanus]
Unigene52844_A0A	363	37	80	27.2875323077561	63.5893301857251	1.22054277904076	Up	1.057544e-05	0.000236618827135678	-	-	-	-
Unigene54562_A0A	1083	62	134	15.3261261789912	35.7007409844649	1.21996092985325	Up	1.140422e-08	4.25270431742044e-07	-	-	-	-
Unigene19548_A0A	7250	978	2111	36.1135358609719	84.0138941310514	1.21808825817727	Up	2.82286e-12	1.65161421156373e-10	GO:0044444//cytoplasmic part	GO:0004312//fatty-acid synthase activity;GO:0016788//hydrolase activity, acting on ester bonds	-	gi|306530847|gb|ADM88556.1|/0/fatty acid synthase [Litopenaeus vannamei]
Unigene19034_A0A	283	57	123	53.9209560672124	125.406360576963	1.21769254095685	Up	4.7655e-08	1.62593017241379e-06	-	-	-	-
Unigene49455_A0A	1260	216	466	45.893625765477	106.712737257509	1.21736669227316	Up	3.20854e-13	2.26044689082278e-11	-	-	-	-
Unigene48207_A0A	562	160	345	76.2171720897601	177.126551730633	1.21659250656052	Up	7.79376e-14	6.41436532347505e-12	GO:0015630//microtubule cytoskeleton	GO:0004175//endopeptidase activity	GO:0019538//protein metabolic process;GO:0048102//autophagic cell death	gi|146217392|gb|ABQ10738.1|/1.63675e-14/cathepsin D [Penaeus monodon]
Unigene54641_A0A	591	455	981	206.10716026938	478.94143923704	1.21645464091553	Up	3.05756e-13	2.17472618210863e-11	-	-	-	-
Unigene14153_A0A	295	46	99	41.7450494250949	96.8309219866272	1.21386271380495	Up	1.045068e-06	2.8705522948797e-05	-	-	-	-
Unigene8413_A0A	1373	33	71	6.43446683164918	14.9206828739684	1.21342104992857	Up	3.64962e-05	0.000730005977088949	-	-	-	-
Unigene25789_A0A	696	133	286	51.1577653108945	118.565321142629	1.21265695105954	Up	1.24123e-13	9.86888674107143e-12	-	-	-	-
Unigene49153_A0A	521	80	172	41.1075342748994	95.2558401985588	1.21240470959709	Up	1.201114e-10	5.67724000530785e-09	-	-	-	-
Unigene39880_A0A	1106	154	331	37.2764681850393	86.3522693242024	1.21196891589467	Up	2.0739e-13	1.541575918197e-11	-	-	-	-
Unigene30211_A0A	882	48	103	14.5694050049133	33.6953155656757	1.20960607624442	Up	6.7843e-07	1.9191293360864e-05	-	-	-	-
Unigene40180_A0A	626	90	193	38.4890631419735	88.9577652452419	1.20867199072076	Up	9.92672e-12	5.24925425178147e-10	-	-	-	-
Unigene41097_A0A	671	42	90	16.7569870529685	38.7008833302466	1.20760372333326	Up	3.56626e-06	8.84611289693593e-05	-	-	-	-
Unigene48531_A0A	527	57	122	28.9556557248977	66.7959458397775	1.20591537318049	Up	6.82132e-08	2.28532184349135e-06	-	-	-	-
Unigene53054_A0A	227	79	169	93.1687777103846	214.813581437427	1.20516673788743	Up	2.1208e-10	9.71487860082305e-09	-	-	-	-
Unigene19080_A0A	2053	115	246	14.9960905752594	34.5737944893137	1.20509250417721	Up	0	0	GO:0044444//cytoplasmic part	GO:0031420;GO:0016301//kinase activity	GO:0006007//glucose catabolic process	gi|164685128|gb|ABY66597.1|/0/pyruvate kinase 2 [Litopenaeus vannamei]
Unigene14123_A0A	394	45	96	30.5763369630399	70.3033305302077	1.20117745417383	Up	1.85993e-06	4.88286457841981e-05	-	-	-	-
Unigene34784_A0A	208	68	145	87.5214978540346	201.143292928224	1.20051429854695	Up	4.51656e-09	1.77493233892321e-07	GO:0005768//endosome;GO:0000323//lytic vacuole	GO:0004175//endopeptidase activity;GO:0004672//protein kinase activity	GO:0035264//multicellular organism growth;GO:0006629//lipid metabolic process;GO:0019538//protein metabolic process;GO:0006775	gi|56388620|gb|AAH87708.1|/3.07768e-26/Legumain [Rattus norvegicus]
Unigene12765_A0A	206	91	194	118.261487106023	271.728629268151	1.20018625177078	Up	1.14726e-11	6.01669628975265e-10	-	-	-	-
Unigene27093_A0A	559	84	179	40.2287596155344	92.393647304961	1.19956640426784	Up	7.31216e-11	3.5197180972973e-09	-	-	-	-
Unigene19083_A0A	1555	536	1142	92.2791446259752	211.902752983694	1.19932579468742	Up	0	0	-	-	-	-
Unigene26306_A0A	569	54	115	25.4068402743853	58.3158301538465	1.19867059856326	Up	1.859058e-07	5.77631245289602e-06	-	-	-	-
Unigene35830_A0A	426	40	85	25.1373537056603	57.5718539577625	1.19553089103269	Up	7.89904e-06	0.000181384608561114	-	-	-	-
Unigene26456_A0A	281	57	121	54.3047351139541	124.245291358879	1.1940412728922	Up	9.74018e-08	3.16324955871627e-06	-	-	-	-
Unigene18822_A0A	884	125	265	37.8553191410184	86.4956959447939	1.19213231457083	Up	1.332268e-14	1.2205603436214e-12	-	-	-	-
Unigene39719_A0A	1145	159	337	37.1758409584977	84.9229950977067	1.19178987567985	Up	7.52732e-14	6.25287169776119e-12	-	-	-	gi|328717142|ref|XP_001950317.2|/2.66597e-25/PREDICTED: pyrazinamidase/nicotinamidase-like isoform 1 [Acyrthosiphon pisum]
Unigene20830_A0A	276	34	72	32.9791151334044	75.2704136654941	1.19053020997432	Up	4.21086e-05	0.000828495543526293	-	-	-	-
Unigene47615_A0A	239	35	74	39.2048058317359	89.337687628083	1.18823839846633	Up	3.37978e-05	0.000682779965970962	-	-	-	-
Unigene25020_A0A	209	53	112	67.8888961682295	154.622476556868	1.18750251727675	Up	3.29134e-07	9.80246913043478e-06	-	-	-	-
Unigene46047_A0A	436	36	76	22.1047280063077	50.2953681526314	1.18607056178362	Up	2.7133e-05	0.000558528351826167	-	-	-	-
Unigene19348_A0A	1605	238	502	39.6982245717989	90.2463339752643	1.18479384042518	Up	6.95222e-13	4.5388210483871e-11	-	-	-	-
Unigene6691_A0A	340	47	99	37.0073599922596	84.0150646648677	1.18283581818432	Up	1.72135e-06	4.54855244807122e-05	-	-	-	-
Unigene11862_A0A	344	67	141	52.141740513587	118.266449378487	1.18153021172337	Up	1.133664e-08	4.23104690695725e-07	-	-	-	-
Unigene45277_A0A	481	164	345	91.2783824995973	206.954515743484	1.18096859682979	Up	1.414424e-13	1.11070949911817e-11	-	-	-	-
Unigene19969_A0A	2741	440	925	42.9746951713697	97.3718868255739	1.18001789166136	Up	0	0	-	GO:0016861//intramolecular oxidoreductase activity, interconverting aldoses and ketoses	GO:0006631//fatty acid metabolic process;GO:0006007//glucose catabolic process	gi|307564155|gb|ADN52396.1|/1.04796e-141/triosephosphate isomerase [Eriocheir sinensis]
Unigene7883_A0A	1038	217	456	55.9669376507382	126.755956731487	1.17940683150261	Up	3.13304e-13	2.21426358730159e-11	GO:0043231//intracellular membrane-bounded organelle;GO:0000502//proteasome complex	GO:0004175//endopeptidase activity	GO:0006508//proteolysis	gi|307190437|gb|EFN74473.1|/1.15944e-85/Proteasome subunit beta type-6 [Camponotus floridanus]
Unigene40380_A0A	949	99	208	27.9278913377903	63.2408954997759	1.17915114784383	Up	4.28724e-12	2.41938353612167e-10	-	-	-	-
Unigene46078_A0A	333	122	256	98.0809719812747	221.817915746962	1.17733071221946	Up	8.54872e-14	6.98406895412844e-12	-	-	-	-
Unigene44969_A0A	843	51	107	16.196149069074	36.6232677008266	1.177109694212	Up	7.22576e-07	2.03367233881163e-05	-	-	-	-
Unigene20420_A0A	362	92	193	68.0375114939392	153.833041556689	1.17696313099342	Up	2.68036e-11	1.35003426470588e-09	-	-	-	-
CL382.Contig1_A0A	652	42	88	17.2453041603403	38.9435882563804	1.17518224564088	Up	7.29176e-06	0.000169273	-	-	-	gi|281352122|gb|EFB27706.1|/1.41707e-11/hypothetical protein PANDA_010928 [Ailuropoda melanoleuca]
Unigene50850_A0A	320	228	477	190.745382087764	430.099848085488	1.17302349162312	Up	4.1278e-13	2.8362699845679e-11	-	-	-	-
Unigene20083_A0A	896	45	94	13.4453981734796	30.270579305208	1.17080380513031	Up	3.7885e-06	9.34014188815061e-05	-	-	-	gi|307202932|gb|EFN82152.1|/4.19723e-06/hypothetical protein EAI_09548 [Harpegnathos saltator]
Unigene45600_A0A	545	79	165	38.806078055518	87.3551131072019	1.17060951585106	Up	8.6408e-10	3.7208087040619e-08	-	-	-	-
Unigene19711_A0A	1178	770	1608	174.990550987494	393.859787635064	1.17040510537901	Up	0	0	GO:0015630//microtubule cytoskeleton	GO:0008092//cytoskeletal protein binding	GO:0030032//lamellipodium assembly;GO:0008154//actin polymerization or depolymerization;GO:0008406//gonad development;GO:0007297//ovarian follicle cell migration;GO:0001736//establishment of planar polarity;GO:0035110//leg morphogenesis;GO:0048667//cell morphogenesis involved in neuron differentiation;GO:0007420//brain development;GO:0000912//assembly of actomyosin apparatus involved in cell cycl…	gi|91094039|ref|XP_968178.1|/2.56784e-47/PREDICTED: similar to Cofilin/actin-depolymerizing factor homolog (Protein D61) (Protein twinstar) [Tribolium castaneum]
Unigene26740_A0A	431	68	142	42.2377530246849	95.0630978466759	1.17035232803669	Up	1.297288e-08	4.78953135986733e-07	-	-	-	-
Unigene1899_A0A	534	68	142	34.0907706996989	76.7269572507815	1.17035232803669	Up	1.297288e-08	4.78556323115162e-07	-	-	-	-
Unigene40281_A0A	1048	58	121	14.816167351132	33.3138615189361	1.16895029192938	Up	1.587988e-07	5.00390415428167e-06	-	-	-	-
Unigene8587_A0A	479	35	73	19.5614793189664	43.9732166125138	1.1686095917174	Up	4.83146e-05	0.000933278770065076	-	-	-	-
Unigene39596_A0A	496	36	75	19.4307689732866	43.6295240500596	1.16696173883592	Up	3.8757e-05	0.000768323875779163	-	-	-	gi|170049794|ref|XP_001870930.1|/2.18383e-29/conserved hypothetical protein [Culex quinquefasciatus]
Unigene56106_A0A	339	159	331	125.564418576637	281.727462750937	1.16587250130521	Up	7.52732e-14	6.22962682156134e-12	-	-	-	-
Unigene50443_A0A	200	49	102	65.5896401564942	147.153658716041	1.16578354763864	Up	1.585564e-06	4.21979898983861e-05	-	-	-	-
Unigene19065_A0A	325	37	77	30.4780745468168	68.3609756931231	1.1654012248483	Up	3.10972e-05	0.000633395622140897	-	-	-	-
Unigene26353_A0A	777	37	77	12.7482293792992	28.5937157017568	1.1654012248483	Up	3.10972e-05	0.000633685505720824	-	-	-	-
Unigene7311_A0A	414	62	129	40.0922576131582	89.9063274337847	1.16509899481873	Up	6.69384e-08	2.24768647058824e-06	-	-	-	-
Unigene44992_A0A	563	38	79	18.0694263671061	40.4873717081714	1.16392128451587	Up	2.4957e-05	0.000517082561656585	-	-	-	-
CL429.Contig1_A0A	366	102	212	74.6084899739312	167.130481344695	1.16356316237406	Up	4.32454e-12	2.43426224399494e-10	-	-	-	-
Unigene50231_A0A	302	53	110	46.9827129111257	105.096107380629	1.16150730874381	Up	6.64942e-07	1.88456668045831e-05	-	-	-	-
Unigene19612_A0A	988	296	614	80.2054593337284	179.313222298264	1.16070952952358	Up	4.46088e-13	3.04632947852761e-11	-	-	-	-
CL1341.Contig1_A0A	445	68	141	40.9089248396387	91.4239518791002	1.1601565609308	Up	1.836232e-08	6.6362199512987e-07	-	-	-	-
Unigene20695_A0A	460	905	1876	526.695868159958	1176.72746697056	1.15973818032716	Up	0	0	GO:0005740//mitochondrial envelope;GO:0031224//intrinsic to membrane	GO:0050136//NADH dehydrogenase (quinone) activity	GO:0051234//establishment of localization;GO:0006091//generation of precursor metabolites and energy	gi|63025125|ref|YP_232830.1|/7.93792e-43/NADH dehydrogenase subunit 3 [Eriocheir sinensis]
Unigene48228_A0A	1353	55	114	10.8826348359871	24.3112866014937	1.15959835042243	Up	4.30908e-07	1.26058992772668e-05	-	-	-	-
CL9.Contig1_A0A	782	138	286	47.243438287991	105.526168178095	1.15941492978257	Up	1.834088e-13	1.37943865202703e-11	-	-	-	-
Unigene26077_A0A	1385	84	174	16.2367340253312	36.2493616713968	1.15869412285232	Up	4.18412e-10	1.85740720837488e-08	-	-	-	-
Unigene27209_A0A	309	42	87	36.3881498787763	81.2384561729524	1.15869412285232	Up	1.037462e-05	0.000232593129657603	-	-	-	-
Unigene12968_A0A	404	84	174	55.6630609531775	124.27070771011	1.15869412285231	Up	4.18412e-10	1.85555720119522e-08	-	-	-	gi|328696987|ref|XP_003240196.1|/2.02528e-22/PREDICTED: hypothetical protein LOC100568881 [Acyrthosiphon pisum]
Unigene44899_A0A	331	58	120	46.9104029727685	104.605408719418	1.1569776502633	Up	2.24972e-07	6.88445243986254e-06	-	-	-	-
Unigene44815_A0A	837	44	91	14.0733141534916	31.3701664280922	1.15643107134374	Up	6.6966e-06	0.000157094897260274	-	-	-	-
Unigene18892_A0A	2229	431	891	51.7650175468985	115.336966296319	1.15580561221517	Up	0	0	-	-	-	gi|332271601|gb|AEE36486.1|/0/protein disulfide isomerase 2 [Fenneropenaeus chinensis]
Unigene24664_A0A	337	61	126	48.4584030708671	107.880147775768	1.15461063571939	Up	1.175584e-07	3.77381958183129e-06	-	-	-	-
Unigene48117_A0A	1746	122	252	18.7061647593153	41.6444556705999	1.15461063571938	Up	1.330048e-13	1.05187188632327e-11	-	GO:0005488//binding	-	gi|189236708|ref|XP_974222.2|/1.66919e-22/PREDICTED: similar to ribbon [Tribolium castaneum]
Unigene9132_A0A	561	132	272	62.9912510506547	139.896526408595	1.15113677167423	Up	6.4393e-14	5.45075727186312e-12	-	-	-	-
Unigene9089_A0A	863	119	245	36.915208828353	81.9136309395634	1.14988822547697	Up	6.32828e-14	5.36698413333333e-12	-	-	-	-
Unigene50000_A0A	1389	137	282	26.4050798590667	58.5797819815689	1.14958731922062	Up	2.80664e-13	2.02209783171521e-11	-	GO:0016491//oxidoreductase activity	GO:0008152//metabolic process	gi|321464797|gb|EFX75803.1|/5.04199e-133/hypothetical protein DAPPUDRAFT_214190 [Daphnia pulex]
Unigene20955_A0A	212	106	218	133.856408482641	296.702715502192	1.14833191999608	Up	3.76254e-12	2.14778325e-10	-	-	-	-
Unigene18107_A0A	268	89	183	88.9046295145901	197.023116366956	1.1480344571	Up	2.02036e-10	9.2834395252838e-09	-	-	-	-
Unigene4535_A0A	228	54	111	63.405667175988	140.471758836262	1.14759641396898	Up	7.57408e-07	2.12231536815607e-05	-	-	-	-
Unigene40762_A0A	1245	95	195	20.427885631889	45.1924772810899	1.14554275520102	Up	5.59348e-11	2.73080808114035e-09	-	-	-	-
Unigene21119_A0A	393	39	80	26.5669207675471	58.7351828433033	1.14459392580746	Up	2.84522e-05	0.000583794564516129	-	-	-	-
Unigene53491_A0A	492	80	164	43.5305393439484	96.1788619059092	1.14369195951307	Up	1.960042e-09	8.03599171731123e-08	-	-	-	-
Unigene14400_A0A	677	40	82	15.8175962756445	34.9483013720143	1.14369195951307	Up	2.2831e-05	0.000476359079194002	-	-	-	-
CL168.Contig1_A0A	314	41	84	34.9561321515178	77.1881312111118	1.14283346794302	Up	1.832452e-05	0.000390756347222222	-	-	-	-
Unigene26845_A0A	297	41	84	36.9569882005946	81.6063070716805	1.14283346794302	Up	1.832452e-05	0.000390943580737901	-	-	-	-
Unigene49188_A0A	284	63	129	59.3869981296225	131.060632245024	1.14201538170569	Up	1.076662e-07	3.47127990948588e-06	-	-	-	-
CL1319.Contig1_A0A	439	171	350	104.27993553773	230.040558089304	1.14142664672877	Up	3.61932e-13	2.517972234375e-11	-	-	-	-
Unigene7817_A0A	738	214	438	77.6294618300413	171.245290710521	1.14138812298237	Up	0	0	-	-	-	-
Unigene20942_A0A	1070	43	88	10.7585524574833	23.7301117225795	1.14123491371755	Up	1.181194e-05	0.000262307545386534	-	-	-	-
Unigene25030_A0A	733	87	178	31.7749182482668	70.0675474184932	1.14085798490002	Up	4.36142e-10	1.93034021371769e-08	-	-	-	-
Unigene2118_A0A	477	45	92	25.2559261288002	55.6506622348657	1.13977690950969	Up	7.61998e-06	0.000175610563923395	-	-	-	-
Unigene8102_A0A	1829	256	523	37.471012106677	82.5066344069828	1.13873518602929	Up	0	0	GO:0022624//proteasome accessory complex	GO:0005488//binding	GO:0043161//proteasomal ubiquitin-dependent protein catabolic process;GO:0051439	gi|242014164|ref|XP_002427765.1|/1.63468e-169/26S proteasome non-ATPase regulatory subunit, putative [Pediculus humanus corporis]
Unigene8943_A0A	422	50	102	31.7195280764553	69.741070481536	1.13663720197912	Up	2.5549e-06	6.47449758110416e-05	-	-	-	-
Unigene46276_A0A	899	52	106	15.4850572660675	34.0209989834028	1.13554878620446	Up	1.652036e-06	4.38099481238833e-05	-	-	-	-
Unigene25756_A0A	1253	78	159	16.6652830991956	36.6139801509327	1.13554878620445	Up	4.2366e-09	1.67229268617021e-07	-	-	-	-
Unigene48027_A0A	382	55	112	38.54503909186	84.5971141371348	1.1340632583153	Up	8.59898e-07	2.38399492216687e-05	-	-	-	-
Unigene19190_A0A	1175	140	285	31.8976973405443	69.9854697272786	1.13360314188949	Up	2.93098e-14	2.58932310515873e-12	-	-	-	-
Unigene7452_A0A	367	59	120	43.0383002750727	94.3443877006194	1.13231559602903	Up	3.60682e-07	1.07062440333333e-05	-	-	-	gi|110764250|ref|XP_394850.3|/1.28145e-08/PREDICTED: estrogen sulfotransferase-like [Apis mellifera]
Unigene9294_A0A	645	62	126	25.7336351191434	56.3652865123003	1.13115166289539	Up	1.882152e-07	5.83585082172702e-06	-	-	-	-
Unigene7459_A0A	218	103	209	126.488165813872	276.624524839473	1.12892665468001	Up	1.989608e-11	1.01590936009174e-09	-	-	-	-
Unigene21050_A0A	667	70	142	28.0957978824135	61.4275789683918	1.12853215234206	Up	3.33656e-08	1.16884605822187e-06	-	-	-	-
Unigene19605_A0A	491	221	448	120.498029632031	263.267597559149	1.12752041244853	Up	1.358912e-13	1.07279356028369e-11	-	-	-	-
Unigene18564_A0A	458	38	77	22.2119804469012	48.5094259831114	1.12692707703366	Up	5.02088e-05	0.000964013290211298	-	-	-	-
Unigene1918_A0A	1196	40	81	8.95360591857132	19.5413573939264	1.12598995777961	Up	3.22902e-05	0.000656493678082192	-	-	-	-
Unigene48056_A0A	260	40	81	41.1865872254281	89.8902440120613	1.12598995777961	Up	3.22902e-05	0.000656194046097672	-	-	-	-
Unigene39652_A0A	300	40	81	35.6950422620377	77.9048781437864	1.12598995777961	Up	3.22902e-05	0.0006558946875	-	-	-	-
Unigene13768_A0A	291	41	83	37.7189879573078	82.2973766823759	1.12555547651119	Up	2.59046e-05	0.000535469969823584	-	-	-	-
Unigene28579_A0A	683	45	91	17.6384725672587	38.4433811131965	1.12400959365137	Up	1.075432e-05	0.000240258955343703	-	-	-	gi|242004379|ref|XP_002423070.1|/1.5929e-32/conserved hypothetical protein [Pediculus humanus corporis]
Unigene46013_A0A	1665	103	208	16.5612133017562	36.0454113088813	1.12200724074023	Up	2.7838e-11	1.39896946952596e-09	-	-	-	-
Unigene56008_A0A	1202	52	105	11.5815860916761	25.2049430119479	1.12187384930738	Up	2.32618e-06	5.95248071839081e-05	-	-	-	-
Unigene25578_A0A	1009	168	339	44.5745820120589	96.9414296910898	1.12089209013993	Up	1.618706e-13	1.24049715404475e-11	-	-	-	-
Unigene11829_A0A	503	60	121	31.9339344292583	69.4093973595329	1.12004069144843	Up	4.08002e-07	1.19988699141347e-05	-	-	-	-
Unigene27857_A0A	500	87	175	46.5820301519592	100.987805001205	1.11633566576595	Up	1.201552e-09	5.06620291666667e-08	-	GO:0016627//oxidoreductase activity, acting on the CH-CH group of donors	GO:0055066;GO:0006778//porphyrin metabolic process;GO:0006811//ion transport;GO:0009237//siderophore metabolic process	gi|319401889|ref|NP_001187705.1|/3.70533e-08/3-hydroxybutyrate dehydrogenase type 2 [Ictalurus punctatus]
Unigene19325_A0A	1465	196	394	35.8168683448433	77.5996005274981	1.11541002512352	Up	1.449952e-13	1.1247232195122e-11	-	-	-	gi|156550765|ref|XP_001605186.1|/1.32914e-22/PREDICTED: clathrin light chain-like isoform 1 [Nasonia vitripennis]
Unigene19830_A0A	1457	267	536	49.059246485745	106.146609433563	1.11346130855256	Up	7.3519e-13	4.74410648550725e-11	-	-	-	-
Unigene19630_A0A	688	330	661	128.408763951371	277.213202266596	1.11025229704423	Up	3.41948e-13	2.39390482704403e-11	-	-	-	-
Unigene29554_A0A	213	69	138	86.7238702845281	186.9391963805	1.10806804978235	Up	8.12956e-08	2.68124932592593e-06	-	-	-	-
Unigene40696_A0A	517	54	108	27.9622671491784	60.2745672292352	1.10806804978235	Up	2.11082e-06	5.47056231082654e-05	-	-	-	-
CL476.Contig1_A0A	562	47	94	22.388794301367	48.2605677179117	1.10806804978235	Up	9.75316e-06	0.000219766927631579	-	-	-	-
Unigene54007_A0A	962	91	182	25.3241853886078	54.5880027033539	1.10806804978235	Up	7.10648e-10	3.08397682261209e-08	-	-	-	-
Unigene30285_A0A	573	47	94	21.9589919674839	47.3340995767302	1.10806804978235	Up	9.75316e-06	0.000219878202025316	-	-	-	-
Unigene48669_A0A	487	61	122	33.5328169094091	72.2822658266176	1.10806804978235	Up	4.6022e-07	1.33930035947712e-05	-	-	-	-
Unigene54798_A0A	389	51	102	35.0985955404355	75.6574080802268	1.10806804978235	Up	4.06332e-06	9.92426346681294e-05	-	-	-	-
Unigene51895_A0A	357	62	124	46.4935424421499	100.219990557418	1.10806804978235	Up	3.70416e-07	1.09659390957447e-05	GO:0031981//nuclear lumen;GO:0016020//membrane;GO:0005815//microtubule organizing center;GO:0005819//spindle	GO:0047485//protein N-terminus binding;GO:0008092//cytoskeletal protein binding;GO:0046872//metal ion binding;GO:0019899//enzyme binding	GO:0007166//cell surface receptor linked signaling pathway;GO:0003012//muscle system process;GO:0048519;GO:0006816//calcium ion transport;GO:0032412;GO:0010038//response to metal ion;GO:0000910//cytokinesis	gi|126165286|ref|NP_001075166.1|/8.39413e-16/calmodulin, striated muscle [Gallus gallus]
Unigene4875_A0A	516	72	144	37.3552767858534	80.5218378747147	1.10806804978235	Up	4.25048e-08	1.46028257716049e-06	-	-	-	-
Unigene45958_A0A	359	77	154	57.420297789211	123.773354319025	1.10806804978235	Up	1.444766e-08	5.27712929860541e-07	-	-	-	-
CL10.Contig1_A0A	853	40	80	12.5539421789113	27.0608755655548	1.10806804978235	Up	4.55002e-05	0.000886606741794311	-	-	-	gi|115640398|ref|XP_788007.2|/3.17227e-16/PREDICTED: hypothetical protein, partial [Strongylocentrotus purpuratus]
Unigene7886_A0A	1303	146	291	29.9969848633394	64.4390993429461	1.10311883381062	Up	5.19584e-14	4.44039877159309e-12	GO:0044424//intracellular part	GO:0003933//GTP cyclohydrolase activity	GO:0042559//pteridine and derivative biosynthetic process;GO:0002168//instar larval development;GO:0033301;GO:0019889//pteridine metabolic process;GO:0048069//eye pigmentation;GO:0009396//folic acid and derivative biosynthetic process;GO:0009790//embryonic development	gi|328786330|ref|XP_624456.2|/4.9679e-95/PREDICTED: probable saccharopine dehydrogenase-like isoform 1 [Apis mellifera]
Unigene9073_A0A	611	371	739	162.555572985466	348.982875360721	1.1022232273077	Up	6.15286e-13	4.08280315201192e-11	-	-	-	-
Unigene13516_A0A	1251	87	173	18.6179177266024	39.9015422295499	1.09975278157035	Up	2.34002e-09	9.5237102833638e-08	GO:0019866//organelle inner membrane;GO:0043231//intracellular membrane-bounded organelle;GO:0016021//integral to membrane	GO:0015140//malate transmembrane transporter activity	GO:0006810//transport	gi|321456031|gb|EFX67149.1|/2.53772e-48/hypothetical protein DAPPUDRAFT_302191 [Daphnia pulex]
Unigene35686_A0A	401	85	169	56.7471058405212	121.602700713955	1.09955654992683	Up	3.59792e-09	1.43546046594982e-07	-	-	-	-
Unigene13986_A0A	273	164	326	160.823816785005	344.552845948642	1.09924419939534	Up	1.414424e-13	1.10875402464789e-11	-	-	-	-
Unigene44972_A0A	1050	77	153	19.6322732441207	42.0439024902974	1.0986693517801	Up	2.01594e-08	7.25624320937753e-07	-	-	-	-
Unigene50098_A0A	1002	438	869	117.024165499794	250.237817353997	1.09649335699558	Up	6.84786e-13	4.49706440265487e-11	-	-	-	gi|270011502|gb|EFA07950.1|/2.40574e-16/hypothetical protein TcasGA2_TC005531 [Tribolium castaneum]
Unigene49453_A0A	902	115	228	34.1319001674141	72.933859804481	1.09546801300271	Up	8.04468e-12	4.32595865942029e-10	-	-	-	-
Unigene25673_A0A	1060	97	192	24.4982483449362	52.2632306205695	1.09311770831638	Up	3.80308e-10	1.70183052261307e-08	GO:0005875//microtubule associated complex;GO:0044444//cytoplasmic part	GO:0032559//adenyl ribonucleotide binding	GO:0006810//transport	gi|260826410|ref|XP_002608158.1|/3.80016e-31/hypothetical protein BRAFLDRAFT_125875 [Branchiostoma floridae]
Unigene8986_A0A	617	45	89	19.5252459699153	41.6203502899153	1.09194838441907	Up	2.12078e-05	0.000446045014170997	-	-	-	-
Unigene56298_A0A	596	43	85	19.3148508884348	41.1503519899444	1.09119423121796	Up	3.2939e-05	0.000667550739644971	-	-	-	-
Unigene19961_A0A	499	42	83	22.5329425101039	47.9930593478384	1.09079005835051	Up	4.10648e-05	0.000810106433318565	-	-	-	-
Unigene26350_A0A	1034	120	237	31.0691857213094	66.1345945987441	1.08992070307209	Up	3.73102e-12	2.13252458921694e-10	-	-	-	-
Unigene50139_A0A	826	73	144	23.6598494412417	50.3017776553908	1.08816849234464	Up	6.65856e-08	2.23921740181269e-06	-	-	-	-
Unigene18958_A0A	1176	71	140	16.1629336773257	34.3495935378247	1.08760394722264	Up	1.02605e-07	3.31049827898551e-06	-	-	-	-
Unigene35845_A0A	497	218	429	117.427352310728	249.058743003833	1.08471756250496	Up	7.34968e-14	6.1167196635514e-12	-	-	-	gi|304272539|gb|ADM18134.1|/2.11031e-32/selenoprotein W2a [Eriocheir sinensis]
Unigene7740_A0A	949	92	181	25.9531919502697	55.0317407954781	1.08435198080855	Up	1.544498e-09	6.39709520465116e-08	GO:0008287//protein serine/threonine phosphatase complex;GO:0030136//clathrin-coated vesicle	GO:0005515//protein binding;GO:0046872//metal ion binding;GO:0019888//protein phosphatase regulator activity;GO:0004722//protein serine/threonine phosphatase activity	GO:0014866//skeletal myofibril assembly;GO:0006464//protein modification process;GO:0001505//regulation of neurotransmitter levels;GO:0022403;GO:0042993//positive regulation of transcription factor import into nucleus	gi|345496141|ref|XP_001604721.2|/2.02714e-86/PREDICTED: calcineurin subunit B type 2-like isoform 1 [Nasonia vitripennis]
CL1267.Contig1_A0A	238	60	118	67.4906261257015	143.055954263411	1.08382050353567	Up	1.114768e-06	3.05446432e-05	-	-	-	-
Unigene20716_A0A	1924	4867	9559	677.213243331616	1433.53493912461	1.08189497595554	Up	3.55958e-11	1.76689297101449e-09	-	-	-	gi|291235674|ref|XP_002737769.1|/1.50234e-104/PREDICTED: serine carboxypeptidase 1-like [Saccoglossus kowalevskii]
Unigene45106_A0A	1164	139	273	31.9691422321085	67.6722404647248	1.08188411797869	Up	3.12416e-13	2.21149799682035e-11	-	-	-	-
Unigene20229_A0A	1053	82	161	20.8475318054636	44.1162301049897	1.08143292327888	Up	1.327202e-08	4.8878138172043e-07	-	-	-	-
Unigene40802_A0A	487	51	100	28.035633809506	59.2477588742767	1.07949889758558	Up	7.94104e-06	0.000182255054639175	-	-	-	-
Unigene18842_A0A	752	394	772	140.264428037661	296.210431082561	1.07847326759406	Up	0	0	-	-	-	-
Unigene8481_A0A	323	49	96	40.612780282659	85.7570038046497	1.0783207063883	Up	1.230696e-05	0.000271809223214286	-	-	-	-
Unigene49995_A0A	385	146	286	101.522263056964	214.341463676026	1.07811482768072	Up	8.4155e-14	6.88787017463235e-12	-	-	-	-
Unigene54283_A0A	631	48	94	20.3648418610674	42.9832631655569	1.07769440073883	Up	1.53254e-05	0.000332860212195122	-	-	-	-
Unigene48688_A0A	334	69	135	55.3059412293548	116.624069077525	1.07635919005501	Up	2.19858e-07	6.74185774793388e-06	-	-	-	-
Unigene19292_A0A	3112	431	843	37.0771928380581	78.1607782005284	1.07591281163533	Up	0	0	GO:0032991//macromolecular complex	GO:0042802//identical protein binding;GO:0004645//phosphorylase activity;GO:0048037//cofactor binding	GO:0040011//locomotion;GO:0005977//glycogen metabolic process	gi|310743896|dbj|BAJ23879.1|/0/glycogen phosphorylase [Marsupenaeus japonicus]
Unigene11289_A0A	442	44	86	26.650144675277	56.1406026509606	1.07490118584715	Up	3.69288e-05	0.000736673306451613	-	-	-	-
Unigene26260_A0A	916	122	238	35.6560738752887	74.9691128829903	1.07214847552741	Up	6.72618e-12	3.67013681985294e-10	-	-	-	-
Unigene19445_A0A	884	99	193	29.9814127596866	62.9949785560197	1.07116846697082	Up	6.59848e-10	2.86631533658537e-08	-	-	-	-
Unigene18896_A0A	1193	822	1601	184.459292158812	387.214646885232	1.06983105861692	Up	0	0	GO:0031224//intrinsic to membrane;GO:0043231//intracellular membrane-bounded organelle	GO:0050136//NADH dehydrogenase (quinone) activity	GO:0008152//metabolic process	gi|63025123|ref|YP_232831.1|/1.76696e-136/NADH dehydrogenase subunit 1 [Eriocheir sinensis]
Unigene49663_A0A	1268	76	148	16.0458786193702	33.6777718345613	1.06959390196772	Up	6.71196e-08	2.25207248681236e-06	-	GO:0046872//metal ion binding	-	gi|340381608|ref|XP_003389313.1|/2.00276e-16/PREDICTED: hypothetical protein LOC100635160 [Amphimedon queenslandica]
Unigene20137_A0A	587	55	107	25.0838244175307	52.5952549775074	1.06817532265884	Up	4.60896e-06	0.000111468736556219	-	-	-	-
Unigene31288_A0A	253	54	105	57.1402850439733	119.748385376922	1.067426065285	Up	5.73372e-06	0.000136666960920771	-	-	-	-
Unigene18741_A0A	1488	115	223	20.6901706659997	43.2417060585035	1.06347789875827	Up	4.09574e-11	2.02400470033296e-09	-	-	-	-
Unigene49784_A0A	480	128	248	71.3900845240753	149.077235954159	1.06226436016922	Up	3.5556e-12	2.04803479948254e-10	-	-	-	-
Unigene2082_A0A	502	144	279	76.7941148266946	160.361966962641	1.06226436016922	Up	2.65788e-13	1.93369455882353e-11	-	-	-	-
Unigene20596_A0A	4302	106	205	6.59636415581589	13.7494188917095	1.0596276947246	Up	2.8078e-10	1.27308854378819e-08	GO:0031225//anchored to membrane	GO:0015927//trehalase activity	GO:0005991//trehalose metabolic process	gi|225219832|gb|ACN85421.1|/1.59919e-163/membrane-bound trehalase [Nilaparvata lugens]
Unigene2395_A0A	278	87	168	83.7806297697107	174.367433095605	1.05744197671238	Up	1.198974e-08	4.4486931125e-07	-	-	-	-
Unigene20668_A0A	456	57	110	33.4641021206603	69.6031237476974	1.05653774914227	Up	4.13256e-06	0.000100547668852459	GO:0043229//intracellular organelle	-	-	gi|283468932|emb|CAP53905.1|/3.25676e-20/histone H1 orphon [Xenoturbella bocki]
Unigene9094_A0A	525	71	137	36.2049714372096	75.2943090349118	1.0563530132382	Up	2.73616e-07	8.19835289367429e-06	-	-	-	-
Unigene8759_A0A	362	85	164	62.8607443150525	130.718232203611	1.05622911826273	Up	1.84358e-08	6.65737222222222e-07	-	-	-	-
Unigene2143_A0A	390	84	162	57.6612221155993	119.853658682748	1.05560062988821	Up	2.28628e-08	8.13721958433254e-07	-	-	-	-
Unigene14520_A0A	680	122	235	48.0308289261242	99.7148494759794	1.05384765878446	Up	1.751088e-11	8.97205905638665e-10	-	-	-	-
Unigene9480_A0A	997	107	206	28.7314658127234	59.6173888243248	1.05310159056442	Up	3.12314e-10	1.41032260141988e-08	-	-	-	gi|157137651|ref|XP_001657114.1|/2.15435e-17/hypothetical protein AaeL_AAEL003649 [Aedes aegypti]
Unigene6876_A0A	478	183	352	102.492563817252	212.478824628954	1.05179983013561	Up	3.16858e-13	2.23583240095087e-11	-	-	-	-
Unigene27108_A0A	338	65	125	51.4832340317851	106.707317203302	1.05148452141599	Up	1.003734e-06	2.76212956427688e-05	-	-	-	-
Unigene16857_A0A	445	78	150	46.9249431984091	97.2595232756385	1.05148452141598	Up	8.32846e-08	2.73873472304284e-06	-	-	-	-
Unigene1986_A0A	299	51	98	45.6633901847137	94.5705197335696	1.05035255192606	Up	1.532842e-05	0.000332763481472452	-	-	-	-
Unigene11562_A0A	235	51	98	58.0993772988485	120.325895320584	1.05035255192606	Up	1.532842e-05	0.000332601316033138	-	-	-	-
Unigene13861_A0A	406	50	96	32.9695587395668	68.225399578576	1.04917436072878	Up	1.908258e-05	0.000405368260734733	-	-	-	-
Unigene50793_A0A	365	50	96	36.6729886253812	75.8890745997311	1.04917436072878	Up	1.908258e-05	0.000405174952074392	GO:0044464//cell part	-	GO:0051234//establishment of localization	gi|157104637|ref|XP_001648499.1|/2.73568e-51/phosphatidylinositol transfer protein/retinal degeneration b protein [Aedes aegypti]
Unigene48477_A0A	800	112	215	37.4797943751395	77.5442074116393	1.04890597731421	Up	1.475082e-10	6.92076143835616e-09	-	-	-	-
Unigene44777_A0A	607	60	115	26.4625519240806	54.6650862562416	1.04666750511821	Up	2.97406e-06	7.4729131772009e-05	-	-	-	-
Unigene49275_A0A	1531	47	90	8.21848621643911	16.9616542877828	1.04533229443439	Up	3.68606e-05	0.000735642409233527	-	-	-	-
Unigene8281_A0A	1213	82	157	18.0976512705302	37.345625686466	1.0451367940559	Up	4.84688e-08	1.65242980091884e-06	-	-	-	-
Unigene55496_A0A	787	305	583	103.751472902683	213.744383066627	1.04275469053259	Up	7.06324e-13	4.57774033478894e-11	-	-	-	-
Unigene46331_A0A	729	65	124	23.870141430375	49.0789254170072	1.03989654714077	Up	1.385004e-06	3.71713701627486e-05	-	-	-	-
Unigene50309_A0A	755	74	141	26.2394019277231	53.8856405115226	1.03816603655219	Up	2.7201e-07	8.16671965610249e-06	-	-	-	-
Unigene48951_A0A	975	94	179	25.8102613279349	52.9723577881777	1.03729497536897	Up	6.95224e-09	2.65478975986278e-07	GO:0044464//cell part	-	-	gi|291234885|ref|XP_002737379.1|/3.23147e-10/PREDICTED: hypothetical protein [Saccoglossus kowalevskii]
Unigene20097_A0A	1551	667	1269	115.128593756185	236.075388314504	1.03600145243887	Up	0	0	GO:0019897//extrinsic to plasma membrane	GO:0017111//nucleoside-triphosphatase activity;GO:0060089//molecular transducer activity	GO:0065008;GO:0007635//chemosensory behavior;GO:0023060;GO:0008105//asymmetric protein localization;GO:0045165//cell fate commitment;GO:0030036//actin cytoskeleton organization;GO:0007166//cell surface receptor linked signaling pathway;GO:0009790//embryonic development	gi|156536961|ref|XP_001608259.1|/3.42243e-16/PREDICTED: similar to G protein gamma subunit [Nasonia vitripennis]
Unigene7874_A0A	1148	276	525	64.3630117442665	131.952706883107	1.03571720555766	Up	1.485478e-13	1.14827965190972e-11	-	-	-	-
Unigene10362_A0A	558	181	344	86.8387452880217	177.879185460391	1.03448691740124	Up	1.458834e-13	1.12964493652174e-11	-	-	-	-
CL11.Contig3_A0A	1092	120	228	29.4189908753058	60.2439025124926	1.03406746833857	Up	6.90066e-11	3.33606825732899e-09	-	-	-	gi|115660670|ref|XP_791277.2|/4.67369e-32/PREDICTED: hypothetical protein [Strongylocentrotus purpuratus]
Unigene9436_A0A	1715	89	169	13.8929683439709	28.4330513039627	1.03321405509814	Up	2.03268e-08	7.31058780290792e-07	-	-	-	-
Unigene9173_A0A	347	275	522	212.164336211679	434.052154883728	1.03268623794021	Up	6.6569e-13	4.38459278846154e-11	-	-	-	gi|194757790|ref|XP_001961145.1|/4.34948e-09/GF11151 [Drosophila ananassae]
CL1487.Contig1_A0A	237	49	93	55.3499073050584	113.223217180374	1.03251701677517	Up	3.28522e-05	0.000666094811020036	-	-	-	-
Unigene25247_A0A	657	98	186	39.9328098365262	81.6861566872105	1.03251701677517	Up	4.04758e-09	1.60194221777778e-07	-	-	-	-
Unigene45000_A0A	767	48	91	16.7538659900046	34.2331542376965	1.03090018925989	Up	4.0912e-05	0.000807807893569845	-	-	-	-
Unigene49058_A0A	972	142	269	39.1103086513067	79.8522032490419	1.02978329283429	Up	1.924238e-12	1.15311839771198e-10	-	-	-	-
Unigene2474_A0A	361	94	178	69.7091545560569	142.270117057494	1.02921262907111	Up	9.53614e-09	3.58007279510961e-07	-	-	-	-
CL1730.Contig1_A0A	887	65	123	19.618188390917	40.0112740059532	1.02821474209313	Up	1.906186e-06	4.99252539117647e-05	-	-	-	-
Unigene4308_A0A	460	111	210	64.6002667024921	131.723223914615	1.02789770109837	Up	4.71422e-10	2.07822421287129e-08	-	-	-	-
Unigene39550_A0A	296	538	1016	486.58613353825	990.382334760849	1.02529037399789	Up	1.030286e-13	8.32549621597096e-12	-	-	-	-
Unigene48485_A0A	213	151	285	189.787020477735	386.070079481466	1.02448141950938	Up	4.48974e-13	3.05666167431193e-11	-	-	-	-
Unigene40145_A0A	480	115	217	64.1395290645989	130.442581459889	1.02412923128245	Up	2.74632e-10	1.24902858018386e-08	-	-	-	-
Unigene45502_A0A	456	104	196	61.0573091324328	124.020111404988	1.02233817575646	Up	2.10202e-09	8.57073630952381e-08	-	-	-	-
Unigene2633_A0A	915	606	1142	177.304882055695	360.118886218191	1.02224100167224	Up	7.01882e-13	4.562233e-11	-	-	-	-
Unigene19540_A0A	836	387	729	123.929258571249	251.606663861511	1.02165329796488	Up	8.20454e-13	5.27138735209235e-11	-	-	-	-
Unigene20784_A0A	1244	107	201	23.0267455106794	46.6204611971569	1.01765275456013	Up	1.513452e-09	6.28019108108108e-08	-	-	-	-
Unigene18854_A0A	1363	979	1838	192.289690248725	389.090421532783	1.01682405146769	Up	0	0	GO:0032155//cell division site part;GO:0016459//myosin complex	GO:0017022//myosin binding;GO:0046872//metal ion binding;GO:0016887//ATPase activity	GO:0006810//transport;GO:0048859//formation of anatomical boundary;GO:0051301//cell division;GO:0007297//ovarian follicle cell migration;GO:0035151//regulation of tube size, open tracheal system;GO:0030036//actin cytoskeleton organization;GO:0001738//morphogenesis of a polarized epithelium;GO:0007476//imaginal disc-derived wing morphogenesis;GO:0035190//syncytial nuclear migration	gi|262401075|gb|ACY66440.1|/3.21552e-92/putative myosin regulatory light chain 2 smooth muscle [Scylla paramamosain]
Unigene48467_A0A	2299	178	334	20.727656119974	41.9187558198003	1.01603891129	Up	1.24345e-13	9.86891466131907e-12	-	-	-	-
Unigene13351_A0A	999	121	227	32.4256765293285	65.5633683262504	1.01575329979867	Up	1.426686e-10	6.70075887658228e-09	-	-	-	gi|321444144|gb|EFX60307.1|/9.11765e-08/hypothetical protein DAPPUDRAFT_343482 [Daphnia pulex]
Unigene25493_A0A	2966	129	242	11.6436120662581	23.5420949911295	1.01570403163369	Up	3.5404e-11	1.75933381696429e-09	-	-	-	gi|67475506|ref|XP_653447.1|/2.36983e-46/Viral A-type inclusion protein repeat [Entamoeba histolytica HM-1:IMSS]
Unigene25507_A0A	421	77	144	48.9641019152654	98.6918487965624	1.01120651052976	Up	3.67412e-07	1.08914908788282e-05	-	-	-	-
Unigene41545_A0A	371	68	127	49.0686564788119	98.7712840597073	1.00928989530418	Up	1.872234e-06	4.90937684628975e-05	-	-	-	-
Unigene48618_A0A	452	181	338	107.20358378477	215.764084010159	1.00910159898133	Up	1.514344e-13	1.16654267474048e-11	-	-	-	-
Unigene19464_A0A	556	67	125	32.260357440061	64.868836717115	1.00776314398666	Up	2.32414e-06	5.9506804772858e-05	-	-	-	-
CL68.Contig1_A0A	857	134	250	41.859413621176	84.1705325897688	1.00776314398666	Up	2.27114e-11	1.15173699886105e-09	-	-	-	-
Unigene25767_A0A	1188	133	248	29.9712160407261	60.2332266481451	1.00698192466803	Up	2.82632e-11	1.41713849099099e-09	-	-	-	-
CL1481.Contig1_A0A	203	192	358	253.206211119873	508.847771856879	1.00692132632545	Up	0	0	-	-	-	-
Unigene44693_A0A	660	162	302	65.7113278005693	132.027346798112	1.00662278622281	Up	3.77476e-15	3.60667787553648e-13	-	-	-	-
Unigene49790_A0A	243	190	354	209.322778697134	420.337248329529	1.0058179915344	Up	2.84218e-13	2.04109781451613e-11	-	-	-	-
Unigene49835_A0A	708	65	121	24.57815409992	49.3120436043009	1.00456347402849	Up	3.58248e-06	8.88139877505568e-05	-	-	-	-
Unigene49131_A0A	672	86	160	34.2608664568665	68.6991870756494	1.00373138996761	Up	9.90358e-08	3.21163073197378e-06	-	-	-	-
Unigene45036_A0A	439	50	93	30.4912092215584	61.1250625780152	1.00337067111566	Up	4.9944e-05	0.000960171243523316	-	-	-	-
Unigene19758_A0A	583	63	117	28.9295153838984	57.9052839261992	1.00115284586584	Up	5.52426e-06	0.000131956907993562	-	-	-	-
Unigene687_A0A	254	40	0	42.1594987346902	0.001	-15.3635700933634	Down	4.10406e-12	2.32781237579618e-10	-	GO:0016628//oxidoreductase activity, acting on the CH-CH group of donors, NAD or NADP as acceptor;GO:0032559//adenyl ribonucleotide binding	GO:0008152//metabolic process;GO:0050896//response to stimulus	gi|281333439|gb|ADA61012.1|/1.68851e-08/70 kDa heat shock protein [Hepialus pui]
Unigene26694_A0A	264	39	0	39.5484843244167	0.001	-15.271334784752	Down	7.91194e-12	4.26488049031477e-10	-	-	-	-
Unigene48789_A0A	451	38	0	22.5567340236823	0.001	-14.4612705754364	Down	1.525288e-11	7.89691258139535e-10	-	-	-	-
Unigene44719_A0A	681	45	0	17.6902742488072	0.001	-14.1106687935658	Down	1.541244e-13	1.18521397409326e-11	-	-	-	-
Unigene20996_A0A	549	33	0	16.0920272492793	0.001	-13.9740584656014	Down	4.06158e-10	1.80661188311688e-08	-	-	-	-
Unigene41920_A0A	376	16	0	11.3920347644801	0.001	-13.4757378335705	Down	2.85012e-05	0.000584530598802395	-	-	-	-
Unigene45832_A0A	769	16	0	5.57009762216452	0.001	-12.4434868972864	Down	2.85012e-05	0.000584261477900553	-	-	-	-
Unigene9723_A0A	1035	18	0	4.65587507765709	0.001	-12.1848366343038	Down	7.66876e-06	0.000176460743669251	-	-	-	-
Unigene22316_A0A	216	35	1	43.379391637893	1.33581752647096	-5.02121496716262	Down	2.00222e-09	8.18630353535354e-08	GO:0031224//intrinsic to membrane;GO:0045202//synapse	GO:0005275//amine transmembrane transporter activity	GO:0023061;GO:0015804//neutral amino acid transport;GO:0015718//monocarboxylic acid transport;GO:0015711//organic anion transport;GO:0007619//courtship behavior	gi|260810101|ref|XP_002599842.1|/2.19329e-24/hypothetical protein BRAFLDRAFT_230158 [Branchiostoma floridae]
Unigene715_A0A	281	62	2	59.0683083695641	2.05364117948561	-4.84612826060452	Down	1.094406e-15	1.07568271854305e-13	-	GO:0005275//amine transmembrane transporter activity	GO:0015820//leucine transport	gi|307205380|gb|EFN83721.1|/9.31843e-23/Large neutral amino acids transporter small subunit 2 [Harpegnathos saltator]
Unigene8925_A0A	508	29	1	15.2828182913252	0.567985404956157	-4.74991294534522	Down	8.65878e-08	2.83897039396171e-06	GO:0044424//intracellular part	GO:0004812//aminoacyl-tRNA ligase activity;GO:0032559//adenyl ribonucleotide binding	GO:0006418//tRNA aminoacylation for protein translation	gi|194879712|ref|XP_001974286.1|/2.25336e-16/GG21647 [Drosophila erecta]
Unigene19093_A0A	6672	82	3	3.29023546030473	0.12973767343423	-4.66452145411458	Down	5.18072e-20	5.79576778894472e-18	-	-	-	-
Unigene30652_A0A	634	94	4	39.692436584758	1.82042009916547	-4.44652080189529	Down	3.50358e-22	4.10518156578947e-20	GO:0016020//membrane	GO:0005275//amine transmembrane transporter activity	GO:0015820//leucine transport	gi|91083729|ref|XP_970665.1|/2.89677e-75/PREDICTED: similar to amino acids transporter [Tribolium castaneum]
Unigene27677_A0A	739	128	6	46.3697436692235	2.34265157551606	-4.30696944949649	Down	3.30578e-29	4.393727e-27	-	GO:0032559//adenyl ribonucleotide binding	GO:0050896//response to stimulus	gi|148594078|emb|CAL68989.1|/3.81845e-102/heat shock protein 70 kDa [Cyanagraea praedator]
Unigene18929_A0A	1261	344	17	73.0318866265323	3.88986673846262	-4.23073386366941	Down	2.28012e-75	4.49213907079646e-73	-	-	-	-
Unigene50601_A0A	209	19	1	24.3375288150257	1.38055782640061	-4.13985946366124	Down	4.2257e-05	0.000831048111749117	-	-	-	gi|224066485|ref|XP_002193167.1|/7.1282e-07/PREDICTED: microphthalmia-associated transcription factor [Taeniopygia guttata]
Unigene19318_A0A	2606	57	3	5.8555758123642	0.332160305891475	-4.13985946366123	Down	2.47984e-13	1.82503927272727e-11	-	GO:0005488//binding;GO:0016616//oxidoreductase activity, acting on the CH-OH group of donors, NAD or NADP as acceptor	GO:0007417//central nervous system development;GO:0006575//cellular amino acid derivative metabolic process;GO:0009069//serine family amino acid metabolic process;GO:0007049//cell cycle;GO:0030030//cell projection organization;GO:0006790//sulfur metabolic process;GO:0009064//glutamine family amino acid metabolic process;GO:0010001//glial cell differentiation;GO:0008652//cellular amino acid biosyn…	gi|41054619|ref|NP_955871.1|/1.292e-133/D-3-phosphoglycerate dehydrogenase [Danio rerio]
Unigene35166_A0A	235	19	1	21.6448660525122	1.22781525837331	-4.13985946366123	Down	4.2257e-05	0.000830681203090508	-	GO:0016791//phosphatase activity	-	gi|224060660|ref|XP_002191365.1|/2.54581e-17/PREDICTED: similar to adult intestinal phosphatase [Taeniopygia guttata]
Unigene1112_A0A	357	38	2	28.4960421419628	1.61645146060352	-4.13985946366123	Down	3.05724e-09	1.23300372282609e-07	-	-	-	gi|158147451|emb|CAL68990.1|/1.04962e-50/heat shock protein 70 kDa [Segonzacia mesatlantica]
Unigene3505_A0A	204	31	2	40.6818496368812	2.82879005605615	-3.84612826060453	Down	2.09364e-07	6.44224747753974e-06	-	-	-	-
Unigene19418_A0A	404	4720	317	3127.73390117855	226.401231862672	-3.78816406432745	Down	0	0	-	-	-	-
Unigene20100_A0A	674	5793	397	2300.97974581585	169.954042329285	-3.7590317027465	Down	0	0	-	-	-	-
Unigene25066_A0A	242	618	44	683.663309440267	52.4611974032232	-3.70396335948473	Down	9.81522e-122	2.30011931842105e-119	-	-	-	-
Unigene4706_A0A	246	28	2	30.4713775407639	2.34582590014413	-3.69928687227525	Down	1.25147e-06	3.39973775167785e-05	-	-	-	-
Unigene32819_A0A	206	27	2	35.0885730973914	2.80132607492939	-3.64681945238112	Down	2.26254e-06	5.80631662824207e-05	GO:0005815//microtubule organizing center;GO:0044297//cell body;GO:0008287//protein serine/threonine phosphatase complex;GO:0030426//growth cone	GO:0019899//enzyme binding;GO:0016787//hydrolase activity	GO:0000278//mitotic cell cycle;GO:0018988;GO:0006998//nuclear envelope organization;GO:0000212//meiotic spindle organization;GO:0051301//cell division;GO:0051297//centrosome organization;GO:0040025//vulval development;GO:0009790//embryonic development	gi|341887074|gb|EGT43009.1|/3.90415e-21/CBN-LET-92 protein [Caenorhabditis brenneri]
Unigene31939_A0A	201	39	3	51.9442779186369	4.3065162047422	-3.59237166835874	Down	1.178864e-08	4.38137893155259e-07	-	-	-	-
Unigene51008_A0A	334	26	2	20.839919883525	1.7277639863337	-3.59237166835874	Down	4.08174e-06	9.94198432713348e-05	-	-	-	-
Unigene19921_A0A	2072	279	22	36.0482026705183	3.0636123966168	-3.55662164340954	Down	5.03176e-54	8.96156456e-52	-	-	-	-
Unigene9061_A0A	748	142	12	50.8224866431419	4.62892918263734	-3.45671656900118	Down	1.511722e-27	1.92863673495702e-25	-	-	-	-
Unigene21135_A0A	290	329	28	303.715575108889	27.8587048279185	-3.44652080189529	Down	8.52554e-62	1.58828313179916e-59	-	-	-	-
Unigene25446_A0A	538	434	37	215.961640451548	19.8435941850482	-3.44402981703318	Down	5.68012e-81	1.16547162672811e-78	-	-	-	-
Unigene20901_A0A	463	4684	437	2708.35169474165	272.333667297294	-3.31396784121827	Down	0	0	-	-	-	-
Unigene51831_A0A	242	127	12	140.493916341285	14.3075992917881	-3.29565413626867	Down	8.11064e-24	9.78661913279133e-22	-	-	-	gi|242001256|ref|XP_002435271.1|/1.10719e-07/glucose-6-phosphate translocase, putative [Ixodes scapularis]
Unigene19446_A0A	1439	7447	724	1385.4463849482	145.170596288836	-3.25452970534674	Down	0	0	-	-	-	-
Unigene21932_A0A	213	30	3	37.7060305584905	4.06389557348912	-3.21386004510501	Down	2.15066e-06	5.55441627030162e-05	GO:0031224//intrinsic to membrane	GO:0005275//amine transmembrane transporter activity	GO:0015837//amine transport	gi|321477836|gb|EFX88794.1|/3.63205e-11/hypothetical protein DAPPUDRAFT_41191 [Daphnia pulex]
Unigene52284_A0A	336	40	4	31.8705734482479	3.43495935378247	-3.21386004510501	Down	3.6442e-08	1.26962445226917e-06	-	-	-	-
Unigene42859_A0A	200	59	6	78.9752810047583	8.65609757153183	-3.18961249885833	Down	1.982876e-11	1.01363437313433e-09	-	-	-	-
Unigene12620_A0A	455	466	48	274.18499495785	30.4390244273647	-3.17115559415077	Down	1.177058e-80	2.39308253196347e-78	-	-	-	-
Unigene9321_A0A	1903	29	3	4.07970136205633	0.454865873438351	-3.16495044462407	Down	3.7929e-06	9.34581474820144e-05	-	-	-	-
Unigene46173_A0A	968	28	3	7.74375916841726	0.894224955736759	-3.1143243715541	Down	6.67106e-06	0.000156578253294676	-	-	-	gi|156402329|ref|XP_001639543.1|/2.53761e-15/predicted protein [Nematostella vectensis]
Unigene46487_A0A	255	37	4	38.8446048145704	4.52606408968984	-3.1013853158466	Down	1.977732e-07	6.11942441278666e-06	-	-	-	-
Unigene28584_A0A	230	120	13	139.676252329713	16.3085896275237	-3.09838282768508	Down	2.12976e-21	2.45667264248705e-19	GO:0016020//membrane	GO:0043492//ATPase activity, coupled to movement of substances;GO:0022892;GO:0016820//hydrolase activity, acting on acid anhydrides, catalyzing transmembrane movement of substances;GO:0000166//nucleotide binding	GO:0008152//metabolic process	gi|154418191|ref|XP_001582114.1|/3.9593e-10/phospholipid-translocating P-type ATPase, flippase family protein [Trichomonas vaginalis G3]
Unigene9752_A0A	850	5850	639	1842.49409323165	216.911621498386	-3.08648073862878	Down	0	0	-	-	-	-
Unigene27446_A0A	648	581	65	240.032633729675	28.9427130735375	-3.05195849059373	Down	1.41223e-96	3.0524048907767e-94	-	GO:0000166//nucleotide binding	-	gi|167383345|ref|XP_001736499.1|/1.19764e-55/heat shock protein [Entamoeba dispar SAW760]
Unigene547_A0A	268	26	3	25.9721389593184	3.22988715355665	-3.00740916763759	Down	2.04554e-05	0.000432057250948767	-	-	-	-
Unigene9699_A0A	1321	88	11	17.8340105169908	2.40265135722559	-2.89193195021765	Down	4.4447e-15	4.21962190831557e-13	-	-	-	-
Unigene31046_A0A	259	48	6	49.6147305572724	6.68424522898211	-2.89193195021765	Down	8.86768e-09	3.35172709677419e-07	-	-	-	-
Unigene20317_A0A	3270	793	102	64.9224048481557	9.00022377468141	-2.85068366395013	Down	1.51898e-122	3.57844362433862e-120	-	-	-	-
Unigene36521_A0A	825	53	7	17.1985203626181	2.44818921215042	-2.81249748272324	Down	2.43398e-09	9.89707392694064e-08	GO:0016020//membrane	GO:0005488//binding;GO:0005283//sodium:amino acid symporter activity	GO:0006810//transport	gi|321476934|gb|EFX87893.1|/4.06483e-82/hypothetical protein DAPPUDRAFT_42690 [Daphnia pulex]
Unigene48627_A0A	259	2081	287	2151.00529770175	319.729730119644	-2.7500862732773	Down	8e-307	2.22625e-304	-	-	-	-
Unigene40705_A0A	306	65	9	56.8671016429522	8.48637016816846	-2.74437476180379	Down	6.21616e-11	3.01826089422028e-09	-	-	-	-
Unigene38635_A0A	233	35	5	40.2143716471454	6.19177222570231	-2.69928687227525	Down	2.4608e-06	6.27532187857961e-05	-	-	-	-
Unigene26782_A0A	287	476	69	444.011501308273	69.3694230471192	-2.67822525674742	Down	1.464416e-69	2.83491836521739e-67	-	GO:0004553//hydrolase activity, hydrolyzing O-glycosyl compounds	GO:0008152//metabolic process	gi|5020110|gb|AAD38027.1|AF148497_1/5.08276e-21/beta 1,4-endoglucanase [Cherax quadricarinatus]
Unigene20928_A0A	3509	668	97	50.9638534433767	7.97607546726121	-2.67572340050458	Down	7.67728e-97	1.66746776585366e-94	-	-	-	gi|156543182|ref|XP_001606095.1|/3.2147e-106/PREDICTED: sialin-like [Nasonia vitripennis]
Unigene55289_A0A	934	41	6	11.7518474256709	1.85355408383979	-2.66452145411458	Down	3.80092e-07	1.12225439655172e-05	GO:0044464//cell part	-	-	gi|307167934|gb|EFN61308.1|/2.30634e-26/Protein purity of essence [Camponotus floridanus]
Unigene13732_A0A	580	714	105	329.56370916071	52.2350715523472	-2.65746669658063	Down	1.249744e-102	2.79622369849246e-100	-	-	GO:0007350//blastoderm segmentation;GO:0007379//segment specification;GO:0048645//organ formation;GO:0010467//gene expression;GO:0001704//formation of primary germ layer	gi|196007274|ref|XP_002113503.1|/1.03212e-22/hypothetical protein TRIADDRAFT_57744 [Trichoplax adhaerens]
Unigene49850_A0A	552	34	5	16.4895575667022	2.61355603005188	-2.65746669658063	Down	4.1837e-06	0.000101625336879433	-	-	-	-
Unigene51296_A0A	403	570	84	378.650882556355	60.1416208443899	-2.65443263649099	Down	3.55236e-82	7.35668972093023e-80	-	-	-	-
Unigene38401_A0A	291	407	60	374.429953624983	59.4920795294284	-2.65392633887538	Down	3.88236e-59	7.11366580246914e-57	-	GO:0016787//hydrolase activity	-	gi|77543445|gb|ABA87135.1|/1.52121e-17/endo-beta-1,4-glucanase [Euastacus sp. SL-2005]
Unigene20431_A0A	1303	27	4	5.54738761171345	0.885760815710599	-2.64681945238112	Down	4.68988e-05	0.000909085359164127	-	-	-	-
Unigene11432_A0A	1139	27	4	6.34613350137193	1.01329793052758	-2.64681945238112	Down	4.68988e-05	0.000908689760661445	-	-	-	gi|322798674|gb|EFZ20278.1|/1.82717e-34/hypothetical protein SINV_80029 [Solenopsis invicta]
Unigene38426_A0A	307	132	20	115.107791007874	18.7971717079953	-2.61439797468874	Down	7.146e-20	7.93455486284289e-18	-	GO:0005488//binding	-	gi|146093083|ref|XP_001466653.1|/5.1496e-18/ATP-dependent Clp protease subunit, heat shock protein 100 (HSP100) [Leishmania infantum JPCM5]
Unigene2278_A0A	1118	46	7	11.0150175137773	1.80657969590706	-2.60813898421706	Down	9.99616e-08	3.23223692084241e-06	-	-	-	-
Unigene5757_A0A	264	72	11	73.012586445077	12.0223577382386	-2.60242533302267	Down	2.1908e-11	1.11480422857143e-09	-	-	-	-
Unigene2460_A0A	332	809	124	652.348400376246	107.766676593368	-2.59773153226076	Down	3.33172e-113	7.68626077720207e-111	-	-	-	-
Unigene31615_A0A	205	58	9	75.7431384584702	12.6674598607783	-2.57998794390291	Down	2.45992e-09	9.97522204007286e-08	-	-	-	-
Unigene7810_A0A	1176	45	7	10.2441128940797	1.71747967689124	-2.57643012448972	Down	1.683514e-07	5.2713404254571e-06	-	-	-	-
Unigene53347_A0A	548	32	5	15.6328652242501	2.63263308136613	-2.57000385533029	Down	1.197438e-05	0.000265517564492032	GO:0044459//plasma membrane part;GO:0005626//insoluble fraction;GO:0045202//synapse;GO:0044424//intracellular part	GO:0046872//metal ion binding;GO:0005515//protein binding	GO:0003012//muscle system process;GO:0001952//regulation of cell-matrix adhesion;GO:0048513//organ development	gi|328792482|ref|XP_003251732.1|/4.89694e-53/PREDICTED: dystrophin, isoforms A/C/F/G/H-like [Apis mellifera]
Unigene19268_A0A	637	32	5	13.4486815429969	2.2648083651313	-2.57000385533029	Down	1.197438e-05	0.000265385400447984	-	-	-	gi|184198734|gb|ACC76803.1|/1.51203e-55/Lit v 3 allergen myosin light chain [Litopenaeus vannamei]
Unigene8924_A0A	1794	57	9	8.50592562264275	1.44750795510566	-2.55489696294008	Down	4.12738e-09	1.63062639307897e-07	GO:0044424//intracellular part	GO:0004812//aminoacyl-tRNA ligase activity;GO:0032559//adenyl ribonucleotide binding	GO:0006418//tRNA aminoacylation for protein translation	gi|91091536|ref|XP_970641.1|/0/PREDICTED: similar to Asparaginyl-tRNA synthetase CG10687-PA [Tribolium castaneum]
Unigene20872_A0A	632	2509	398	1062.802939503	181.705001765278	-2.54820408508318	Down	0	0	-	-	-	-
Unigene1752_A0A	655	37	6	15.1227087446037	2.64308322794865	-2.51642281512544	Down	3.0716e-06	7.70061880630631e-05	GO:0044424//intracellular part	GO:0005488//binding	-	gi|332024978|gb|EGI65165.1|/5.18745e-62/Protein purity of essence [Acromyrmex echinatior]
Unigene33053_A0A	218	129	21	158.417217378539	27.7948087159279	-2.51084178286215	Down	1.176784e-18	1.25350018181818e-16	-	-	-	-
Unigene55222_A0A	201	49	8	65.2633235388002	11.4840432126459	-2.50664179433286	Down	7.36938e-08	2.44684298657718e-06	-	GO:0005488//binding;GO:0016740//transferase activity	-	gi|62911715|gb|AAY21488.1|/1.76635e-13/RNA polymerase II [Protandrena nanulus]
Unigene43293_A0A	247	219	36	237.364805325493	42.0539153272801	-2.49679400837651	Down	1.736688e-30	2.34321312727273e-28	-	-	-	-
Unigene49601_A0A	775	138	23	47.6701532144632	8.56302125355837	-2.47689445093881	Down	1.411398e-19	1.54025725367647e-17	-	GO:0005506//iron ion binding	-	gi|321475034|gb|EFX85998.1|/2.0948e-21/hypothetical protein DAPPUDRAFT_222354 [Daphnia pulex]
Unigene7826_A0A	1089	4189	708	1029.7970525873	187.588524047889	-2.45671656900118	Down	0	0	GO:0044424//intracellular part	GO:0000166//nucleotide binding	-	gi|4837610|emb|CAB42992.1|/7.1943e-126/actin [Ammonia sp.]
Unigene18998_A0A	636	1512	256	636.449338445766	116.140512490154	-2.45417437443873	Down	6.74692e-197	1.80967839156626e-194	-	-	-	gi|262401257|gb|ACY66531.1|/3.87193e-35/hypothetical protein [Scylla paramamosain]
Unigene19544_A0A	254	4920	845	5185.61834436689	959.895334375905	-2.43356701927471	Down	0	0	GO:0043229//intracellular organelle	-	-	gi|320165146|gb|EFW42045.1|/8.07911e-19/histone H3 [Capsaspora owczarzaki ATCC 30864]
Unigene24948_A0A	214	172	30	215.171049149666	40.4490540725786	-2.41130610931123	Down	2.32532e-23	2.78319551075269e-21	-	-	-	-
Unigene13658_A0A	566	642	112	303.660121010091	57.0955787992676	-2.41100651528235	Down	6.15528e-83	1.28668470422535e-80	-	-	-	gi|301176643|gb|ADK66338.1|/1.02683e-64/C-type lectin [Eriocheir sinensis]
Unigene48406_A0A	741	57	10	20.593293612714	3.89388104882223	-2.40289386949503	Down	1.37987e-08	5.06502157873042e-07	-	-	-	-
Unigene21405_A0A	204	57	10	74.8021106226524	14.1439502802808	-2.40289386949503	Down	1.37987e-08	5.06920063943894e-07	-	-	-	-
Unigene10551_A0A	318	176	31	148.168099955628	28.1277803687093	-2.39716725846807	Down	1.024392e-23	1.23273118378378e-21	GO:0044459//plasma membrane part;GO:0044424//intracellular part	GO:0005488//binding	GO:0007592//protein-based cuticle development;GO:0033057;GO:0002164//larval development;GO:0035264//multicellular organism growth;GO:0008361//regulation of cell size;GO:0010171//body morphogenesis;GO:0030855//epithelial cell differentiation;GO:0040009//regulation of growth rate;GO:0045927//positive regulation of growth;GO:0040011//locomotion	gi|345107419|emb|CCD31102.1|/2.5364e-20/Hypothetical protein R31.1d [Caenorhabditis elegans]
Unigene27985_A0A	264	39	7	39.5484843244167	7.65059128797005	-2.36997924702229	Down	3.61994e-06	8.96927259321091e-05	-	-	-	-
Unigene26496_A0A	349	299	54	229.358545193752	44.6446293087601	-2.36104612225229	Down	1.4265e-38	2.17516823630137e-36	GO:0043231//intracellular membrane-bounded organelle	GO:0003676//nucleic acid binding;GO:0016462//pyrophosphatase activity;GO:0032559//adenyl ribonucleotide binding	GO:0006259//DNA metabolic process	gi|320166941|gb|EFW43840.1|/5.79228e-46/DNA replication licensing factor MCM3 [Capsaspora owczarzaki ATCC 30864]
Unigene15388_A0A	286	131	24	122.623702875706	24.2128603399492	-2.34039245103394	Down	1.49426e-17	1.54725410465116e-15	-	-	-	-
Unigene24065_A0A	244	65	12	71.3169389456695	14.1903238877571	-2.32933726252495	Down	2.535e-09	1.02703252957234e-07	-	GO:0003913//DNA photolyase activity;GO:0005488//binding	GO:0044238//primary metabolic process;GO:0033554//cellular response to stress;GO:0044260	gi|32451837|gb|AAH54710.1|/2.70667e-22/Zgc:66475 [Danio rerio]
Unigene48595_A0A	953	3734	697	1048.9398305859	211.028331841822	-2.31342331657542	Down	0	0	-	-	-	-
Unigene19831_A0A	657	32	6	13.03928484458	2.63503731249066	-2.3069694494965	Down	3.88388e-05	0.000769602834890966	-	-	-	-
Unigene42846_A0A	428	307	58	192.027651421359	39.1007522701593	-2.29604580046026	Down	2.59602e-38	3.94497578498293e-36	-	-	-	-
Unigene49397_A0A	371	1039	197	749.74020708067	153.212149289467	-2.29086006966549	Down	2.45012e-125	5.89684286486486e-123	-	-	-	-
Unigene21682_A0A	272	147	28	144.683029756973	29.7022955885896	-2.28424937299642	Down	5.24682e-19	5.64286619565217e-17	-	-	-	-
Unigene34345_A0A	429	42	8	26.2096464161815	5.38063563109981	-2.28424937299641	Down	2.49788e-06	6.34082708095781e-05	GO:0032991//macromolecular complex;GO:0005815//microtubule organizing center	GO:0005515//protein binding	GO:0000278//mitotic cell cycle;GO:0008283//cell proliferation;GO:0044267//cellular protein metabolic process;GO:0010975//regulation of neuron projection development;GO:0022402//cell cycle process	gi|326430667|gb|EGD76237.1|/2.32596e-26/Cdc20 [Salpingoeca sp. ATCC 50818]
Unigene43666_A0A	324	42	8	34.7035133103144	7.12436014117846	-2.28424937299641	Down	2.49788e-06	6.33721407407407e-05	-	-	-	-
Unigene39569_A0A	257	1043	199	1086.47652955171	223.419379602443	-2.28183077219377	Down	3.2223e-125	7.71359717741935e-123	-	-	-	-
Unigene7929_A0A	540	89	17	44.1230383516854	9.08355918000253	-2.28020253993371	Down	5.09492e-12	2.82504748443338e-10	-	-	-	-
Unigene31336_A0A	267	73	14	73.1948900317064	15.1292591762104	-2.27440158704007	Down	4.60538e-10	2.03225514866204e-08	-	-	-	-
Unigene19718_A0A	1173	9598	1841	2190.54357820356	452.852390712989	-2.27417613658394	Down	0	0	-	-	-	-
Unigene2415_A0A	549	728	140	354.999873862888	73.5794571957775	-2.27044357347138	Down	2.04102e-87	4.32744835714286e-85	-	-	-	-
Unigene11730_A0A	352	228	44	173.404892807058	36.0670732147159	-2.2653903457451	Down	2.08954e-28	2.73637554411765e-26	-	-	-	-
Unigene51033_A0A	424	806	157	508.906911495325	106.840198013404	-2.25194722985399	Down	1.195566e-95	2.57162203623188e-93	-	-	-	-
Unigene19294_A0A	1736	41	8	6.3227105389266	1.32966168533515	-2.24948395483573	Down	4.08138e-06	9.9519958652793e-05	-	-	GO:0009888//tissue development;GO:0010927	gi|242023873|ref|XP_002432355.1|/8.20475e-147/paramyosin, long form, putative [Pediculus humanus corporis]
Unigene36098_A0A	665	41	8	16.5056022489873	3.47111682066439	-2.24948395483573	Down	4.08138e-06	9.9465486863711e-05	GO:0044446;GO:0005694//chromosome;GO:0005634//nucleus	GO:0005488//binding;GO:0016301//kinase activity	GO:0006259//DNA metabolic process;GO:0022402//cell cycle process	gi|321476736|gb|EFX87696.1|/1.26836e-31/hypothetical protein DAPPUDRAFT_43327 [Daphnia pulex]
Unigene49668_A0A	715	41	8	15.3513643294777	3.22838137865989	-2.24948395483573	Down	4.08138e-06	9.95744901369863e-05	-	-	-	-
Unigene40873_A0A	495	128	25	69.2267486294064	14.5725548342287	-2.24807576044292	Down	1.946294e-16	1.96060498529412e-14	-	GO:0005515//protein binding	GO:0044267//cellular protein metabolic process	gi|241640741|ref|XP_002410908.1|/8.22191e-61/molecular chaperone, putative [Ixodes scapularis]
Unigene43275_A0A	428	326	64	203.912098903463	43.1456576774172	-2.24066010444873	Down	1.921552e-39	2.96045338408305e-37	-	-	-	gi|290990319|ref|XP_002677784.1|/1.7892e-10/ras GTPase-activating-like protein IQGAP3 [Naegleria gruberi]
Unigene35859_A0A	440	242	48	147.242049330905	31.4767184419339	-2.22583268677109	Down	1.891714e-29	2.52181334880239e-27	-	-	-	-
Unigene32415_A0A	272	90	18	88.5814467899832	19.094332878379	-2.21386004510502	Down	9.24896e-12	4.90834259833135e-10	GO:0044444//cytoplasmic part;GO:0031981//nuclear lumen	GO:0005515//protein binding	GO:0044267//cellular protein metabolic process	gi|322492944|emb|CBZ28226.1|/7.19647e-12/putative T-complex protein 1, beta subunit [Leishmania mexicana MHOM/GT/2001/U1103]
Unigene41861_A0A	220	45	9	54.7594398338078	11.8037694157252	-2.21386004510502	Down	1.697156e-06	4.48995073677956e-05	-	-	-	-
Unigene24202_A0A	261	40	8	41.0287842092387	8.84403327870429	-2.21386004510501	Down	6.64566e-06	0.000156146707915567	-	-	-	-
Unigene43125_A0A	234	50	10	57.2035933686501	12.3306233212704	-2.21386004510501	Down	4.35804e-07	1.27323970472441e-05	-	-	-	-
Unigene1159_A0A	259	45	9	46.5138098974429	10.0263678434732	-2.21386004510501	Down	1.697156e-06	4.49262014863258e-05	-	-	-	gi|123479767|ref|XP_001323040.1|/3.0593e-10/B-box zinc finger family protein [Trichomonas vaginalis G3]
Unigene53590_A0A	847	752	151	237.685995699991	51.4392260252383	-2.20811606257021	Down	2.9308e-87	6.18454360189573e-85	-	-	-	-
Unigene35498_A0A	333	148	30	118.983474206792	25.9942870015971	-2.19449472023808	Down	2.7874e-18	2.92021141176471e-16	GO:0043234//protein complex;GO:0031981//nuclear lumen	GO:0017111//nucleoside-triphosphatase activity;GO:0032559//adenyl ribonucleotide binding	GO:0043161//proteasomal ubiquitin-dependent protein catabolic process;GO:0051439	gi|339239261|ref|XP_003381185.1|/1.71213e-45/26S protease regulatory subunit 4 [Trichinella spiralis]
Unigene43185_A0A	353	181	37	137.269178104012	30.2432115341527	-2.18232447167191	Down	6.75756e-22	7.87644918848168e-20	-	-	-	-
Unigene28609_A0A	589	34	7	15.4537109962981	3.42912750428539	-2.17203986941038	Down	4.25646e-05	0.000835989772827525	-	-	-	-
Unigene25043_A0A	1796	97	20	14.4588770855414	3.21310229084329	-2.16991669751741	Down	2.67424e-12	1.5687817654809e-10	-	-	-	gi|321454785|gb|EFX65941.1|/3.04074e-19/hypothetical protein DAPPUDRAFT_332703 [Daphnia pulex]
Unigene8660_A0A	720	48	10	17.8475211310188	4.00745257941288	-2.15496635605144	Down	1.13951e-06	3.1165038544226e-05	-	-	-	-
Unigene50291_A0A	1127	43	9	10.2144198132273	2.3041963366988	-2.14827170347744	Down	4.44342e-06	0.000107640519858542	-	-	-	-
Unigene4351_A0A	225	43	9	51.1628939089207	11.5414634287091	-2.14827170347744	Down	4.44342e-06	0.000107699115677735	-	-	-	-
Unigene21806_A0A	223	86	18	103.243507887956	23.2899486229556	-2.14827170347743	Down	6.20944e-11	3.01828947598253e-09	-	-	-	-
Unigene37403_A0A	253	148	31	156.606707157557	35.35428520652	-2.14718900545973	Down	7.8602e-18	8.17699544392523e-16	-	GO:0016787//hydrolase activity;GO:0000166//nucleotide binding	-	gi|29825445|gb|AAO92283.1|/1.85823e-23/26S proteasome regulatory subunit [Dermacentor variabilis]
Unigene5316_A0A	458	38	8	22.2119804469012	5.0399403618817	-2.13985946366124	Down	1.74273e-05	0.00037287387433926	-	GO:0003824//catalytic activity	-	gi|195474781|ref|XP_002089668.1|/1.95518e-41/GE19217 [Drosophila yakuba]
Unigene46208_A0A	472	1382	292	783.854053063602	178.50144709656	-2.13464929172589	Down	2.56602e-152	6.38279555865922e-150	-	-	-	-
Unigene38048_A0A	249	66	14	70.9600237739303	16.2229405624425	-2.1289711475185	Down	1.324462e-08	4.8817608071192e-07	-	-	-	gi|156541342|ref|XP_001599037.1|/4.0423e-10/PREDICTED: acidic endochitinase SP2-like [Nasonia vitripennis]
Unigene32210_A0A	246	207	44	225.270541104933	51.6081698031708	-2.12598728907968	Down	4.43546e-24	5.3811677520436e-22	-	-	-	gi|321461569|gb|EFX72600.1|/4.95565e-08/hypothetical protein DAPPUDRAFT_308200 [Daphnia pulex]
Unigene7673_A0A	365	1585	337	1162.53373942458	266.402272292806	-2.12559429406256	Down	1.74736e-173	4.49717942196532e-171	-	-	-	gi|12856069|dbj|BAB30555.1|/6.81681e-10/unnamed protein product [Mus musculus]
Unigene24608_A0A	1035	47	10	12.1570071472157	2.78779309872201	-2.12459270700792	Down	1.833942e-06	4.82887448551153e-05	-	-	-	gi|156402329|ref|XP_001639543.1|/4.02207e-54/predicted protein [Nematostella vectensis]
Unigene47965_A0A	3005	155	33	13.8088141862292	3.16862140721631	-2.12366223613343	Down	2.2637e-18	2.37715194575472e-16	-	-	-	gi|170036903|ref|XP_001846300.1|/1.8011e-09/conserved hypothetical protein [Culex quinquefasciatus]
Unigene8923_A0A	1992	122	26	16.3960660992793	3.76603977342415	-2.12222956963944	Down	9.557e-15	8.84668243243243e-13	GO:0044424//intracellular part	GO:0004812//aminoacyl-tRNA ligase activity;GO:0032559//adenyl ribonucleotide binding	GO:0006418//tRNA aminoacylation for protein translation	gi|195398059|ref|XP_002057642.1|/0/GJ17991 [Drosophila virilis]
Unigene52935_A0A	301	75	16	66.7058514033096	15.3374929285171	-2.12075064071353	Down	1.44711e-09	6.05000683098592e-08	-	GO:0005488//binding	-	gi|331686219|gb|AED86991.1|/9.15204e-23/choline-phosphate cytidylyltransferase-gamma [Nyctotherus ovalis]
Unigene25600_A0A	2087	3553	760	455.765998408073	105.073217606839	-2.11689831521792	Down	0	0	-	-	-	gi|242008589|ref|XP_002425085.1|/8.45711e-08/conserved hypothetical protein [Pediculus humanus corporis]
Unigene52694_A0A	526	56	12	28.5017447719692	6.58258370458694	-2.1143243715541	Down	1.96083e-07	6.07557103340292e-06	-	-	-	gi|270006560|gb|EFA03008.1|/4.99528e-17/hypothetical protein TcasGA2_TC010431 [Tribolium castaneum]
Unigene35972_A0A	615	37	8	16.1062995572609	3.7533214402306	-2.1013853158466	Down	2.80576e-05	0.000576494988463313	-	-	-	-
Unigene24572_A0A	228	60	13	70.4507413066533	16.4516474312739	-2.09838282768508	Down	8.14528e-08	2.68444553663953e-06	GO:0044424//intracellular part	GO:0016787//hydrolase activity	-	gi|237874223|ref|NP_001153869.1|/3.97058e-10/proteasome 25 kDa subunit [Acyrthosiphon pisum]
Unigene11396_A0A	245	129	28	140.958993422536	32.9756097963117	-2.0958042835833	Down	2.71958e-15	2.62098050865801e-13	GO:0016020//membrane	-	GO:0009790//embryonic development;GO:0006810//transport	gi|281211013|gb|EFA85179.1|/1.06437e-18/protein transport protein SEC61 alpha subunit [Polysphondylium pallidum PN500]
Unigene44627_A0A	346	161	35	124.57157090003	29.1872268789609	-2.0935658113873	Down	1.03086e-18	1.10069643884892e-16	-	-	-	-
Unigene46066_A0A	210	293	64	373.523120813466	87.9349594568313	-2.0866888046399	Down	1.046706e-32	1.4842224410828e-30	-	-	-	-
Unigene41401_A0A	294	64	14	58.2776200196533	13.7398374151299	-2.08457702816004	Down	3.38658e-08	1.18450490573449e-06	-	-	-	-
Unigene41320_A0A	203	64	14	84.402070373291	19.8990748770847	-2.08457702816004	Down	3.38658e-08	1.18543612028302e-06	-	-	-	-
Unigene56281_A0A	227	109	24	128.549326207999	30.506070736676	-2.07515377427342	Down	5.4984e-13	3.68699186746988e-11	-	-	-	-
CL261.Contig1_A0A	872	59	13	18.1135965607244	4.30157753936979	-2.0741352814384	Down	1.300228e-07	4.13518940714286e-06	-	-	-	-
Unigene23498_A0A	202	122	27	161.68793895923	38.5667713583101	-2.06778178561707	Down	2.5837e-14	2.30539564128257e-12	-	-	-	gi|293629628|gb|ADE58569.1|/1.76635e-13/GH5 family protein GH5E [Limnoria quadripunctata]
Unigene42223_A0A	202	108	24	143.133585308171	34.2815745407201	-2.06185695165997	Down	8.72464e-13	5.56539535816619e-11	-	-	-	-
CL17.Contig1_A0A	781	45	10	15.4251943193825	3.69445052135375	-2.06185695165996	Down	4.70304e-06	0.000113436	-	-	-	gi|51557703|gb|AAU06491.1|/1.68946e-10/putative salivary protein [Culicoides sonorensis]
Unigene53281_A0A	347	121	27	93.3523079331388	22.4509735284687	-2.05590768532878	Down	4.0942e-14	3.54658083657588e-12	-	GO:0000166//nucleotide binding	GO:0006412//translation	gi|340718527|ref|XP_003397717.1|/9.66719e-17/PREDICTED: alanyl-tRNA synthetase, cytoplasmic-like [Bombus terrestris]
Unigene36221_A0A	365	134	30	98.2836095160215	23.715335812416	-2.0511305450669	Down	1.931206e-15	1.87335396840959e-13	GO:0044424//intracellular part	GO:0046914//transition metal ion binding;GO:0016701//oxidoreductase activity, acting on single donors with incorporation of molecular oxygen	GO:0006020//inositol metabolic process	gi|193629557|ref|XP_001950796.1|/4.84014e-40/PREDICTED: inositol oxygenase-like [Acyrthosiphon pisum]
Unigene32705_A0A	282	67	15	63.6055274350139	15.3476907296664	-2.0511305450669	Down	2.24084e-08	7.98826269015212e-07	-	-	-	-
Unigene29624_A0A	465	232	52	133.568545238593	32.2664568974663	-2.04947322720414	Down	1.183966e-25	1.46433572638889e-23	GO:0044424//intracellular part	GO:0004812//aminoacyl-tRNA ligase activity;GO:0032559//adenyl ribonucleotide binding	GO:0006418//tRNA aminoacylation for protein translation;GO:0007033//vacuole organization	gi|194765983|ref|XP_001965104.1|/2.34237e-66/GF21565 [Drosophila ananassae]
Unigene6492_A0A	688	49	11	19.066755859446	4.61323029490553	-2.04721017569556	Down	1.932958e-06	5.05076026701878e-05	-	-	-	gi|157103337|ref|XP_001647934.1|/1.15285e-30/bystin [Aedes aegypti]
Unigene42562_A0A	256	71	16	74.2484765802151	18.033536607358	-2.04167906972233	Down	9.3171e-09	3.50374896537162e-07	GO:0044424//intracellular part	GO:0016462//pyrophosphatase activity;GO:0032559//adenyl ribonucleotide binding	GO:0009057//macromolecule catabolic process	gi|291234599|ref|XP_002737235.1|/1.98074e-33/PREDICTED: Tat-binding protein-1-like [Saccoglossus kowalevskii]
Unigene14283_A0A	375	377	85	269.140618655764	65.4016260960182	-2.04096172734861	Down	1.659114e-40	2.565001765625e-38	-	-	-	-
Unigene42281_A0A	248	229	52	247.202560826813	60.4996066827493	-2.0306960201735	Down	4.64296e-25	5.69498055096419e-23	GO:0032991//macromolecular complex;GO:0015630//microtubule cytoskeleton	GO:0017111//nucleoside-triphosphatase activity;GO:0008135//translation factor activity, nucleic acid binding;GO:0032561//guanyl ribonucleotide binding	GO:0006412//translation;GO:0043623//cellular protein complex assembly;GO:0007017//microtubule-based process	gi|37651158|dbj|BAC98950.1|/5.81005e-25/beta-tubulin [Dicyema sp. NT-ov1]
Unigene21109_A0A	799	131	30	43.8928398278498	10.8336640444704	-2.01846435614658	Down	7.59928e-15	7.12332509473684e-13	-	-	-	-
Unigene40638_A0A	391	355	82	243.064066554157	60.5115090252012	-2.00605515999161	Down	2.00202e-37	2.99127317114094e-35	-	-	-	-
Unigene27883_A0A	319	134	31	112.45616762805	28.0396055086193	-2.00382483028855	Down	5.02822e-15	4.74325202330508e-13	-	-	-	-
Unigene16943_A0A	1170	69	16	15.7881917697474	3.94579946280653	-2.00045640699582	Down	2.33122e-08	8.29054077476038e-07	-	GO:0005488//binding	-	gi|321475395|gb|EFX86358.1|/1.82018e-69/hypothetical protein DAPPUDRAFT_313254 [Daphnia pulex]
Unigene31359_A0A	272	77	18	75.7863489203189	19.094332878379	-1.98879348947024	Down	4.02124e-09	1.59435183437222e-07	-	-	-	-
Unigene40038_A0A	416	1473	346	947.935046610243	239.984756390225	-1.98184543761678	Down	1.471736e-147	3.64050252222222e-145	-	-	-	-
Unigene8891_A0A	1899	68	16	9.58634626310648	2.43106128040213	-1.97939479146799	Down	3.67386e-08	1.27795794140625e-06	-	-	-	gi|115943141|ref|XP_800520.2|/1.67685e-15/PREDICTED: hypothetical protein, partial [Strongylocentrotus purpuratus]
Unigene1598_A0A	404	445	105	294.881691954333	74.9909443078252	-1.97534795840529	Down	1.320486e-45	2.17757922777778e-43	GO:0043231//intracellular membrane-bounded organelle;GO:0044444//cytoplasmic part	GO:0008170//N-methyltransferase activity;GO:0016597//amino acid binding	GO:0006575//cellular amino acid derivative metabolic process;GO:0051260//protein homooligomerization;GO:0006730//one-carbon metabolic process;GO:0000096//sulfur amino acid metabolic process;GO:0006094//gluconeogenesis	gi|322798643|gb|EFZ20247.1|/2.01124e-46/hypothetical protein SINV_11780 [Solenopsis invicta]
Unigene438_A0A	337	38	9	30.1872019129992	7.70572484112625	-1.96993446221892	Down	4.62234e-05	0.000899124895150721	-	-	-	-
Unigene55316_A0A	513	172	41	89.7594629981064	23.060428878025	-1.96064470030167	Down	2.14054e-18	2.25313341607565e-16	GO:0000267//cell fraction;GO:0044424//intracellular part	GO:0004812//aminoacyl-tRNA ligase activity;GO:0032559//adenyl ribonucleotide binding	GO:0048646//anatomical structure formation involved in morphogenesis;GO:0022603;GO:0006418//tRNA aminoacylation for protein translation;GO:0008283//cell proliferation	gi|260830629|ref|XP_002610263.1|/3.97604e-40/hypothetical protein BRAFLDRAFT_115431 [Branchiostoma floridae]
CL1642.Contig1_A0A	522	250	60	128.214950653871	33.1651247951411	-1.95082563927122	Down	6.60032e-26	8.20891754189944e-24	-	-	-	-
Unigene48769_A0A	1770	464	112	70.1800830914639	18.2576822601048	-1.94255802328762	Down	1.760786e-46	2.92533569589552e-44	GO:0016020//membrane	-	GO:0006865//amino acid transport	gi|307177633|gb|EFN66692.1|/7.55284e-172/Y+L amino acid transporter 2 [Camponotus floridanus]
Unigene20426_A0A	5399	153	37	7.58660140686946	1.97737611993997	-1.93986642728136	Down	2.60016e-16	2.60748027027027e-14	-	-	-	gi|4323628|gb|AAD16454.1|/2.48703e-177/clotting protein precursor [Pacifastacus leniusculus]
Unigene18346_A0A	395	336	82	227.72533291224	59.8987342502624	-1.92669736837833	Down	9.44012e-34	1.36026324595469e-31	-	GO:0016787//hydrolase activity	-	gi|340377036|ref|XP_003387036.1|/1.08219e-31/PREDICTED: transitional endoplasmic reticulum ATPase TER94-like, partial [Amphimedon queenslandica]
Unigene17424_A0A	297	106	26	95.5473353478786	25.2590950459964	-1.91941268663975	Down	1.403546e-11	7.28355310606061e-10	-	-	-	-
Unigene10156_A0A	342	635	156	497.069119219165	131.613179450192	-1.91714251301493	Down	6.31342e-62	1.18111355252101e-59	-	GO:0016798//hydrolase activity, acting on glycosyl bonds	-	gi|77543443|gb|ABA87134.1|/5.2767e-55/endo-beta-1,4-glucanase [Austrothelphusa transversa]
Unigene4617_A0A	348	197	49	151.550071672875	40.6272778740478	-1.89927392555882	Down	4.64992e-20	5.2414604556962e-18	-	-	-	-
Unigene8842_A0A	887	40	10	12.0727313174874	3.25294910617506	-1.89193195021765	Down	4.64384e-05	0.000902518446093409	-	-	-	-
Unigene50714_A0A	204	52	13	68.2405219715426	18.387135364365	-1.89193195021765	Down	3.16348e-06	7.91314308988764e-05	-	-	-	-
Unigene19401_A0A	1198	104	26	23.2405116564185	6.26206279520945	-1.89193195021765	Down	3.3914e-11	1.68906135346756e-09	-	-	-	gi|291237055|ref|XP_002738455.1|/6.20469e-89/PREDICTED: predicted protein-like [Saccoglossus kowalevskii]
Unigene14155_A0A	329	96	24	78.1168098135779	21.0482615721139	-1.89193195021765	Down	1.948366e-10	8.9990659906639e-09	-	-	-	gi|307204943|gb|EFN83482.1|/8.33964e-16/Isoleucyl-tRNA synthetase, cytoplasmic [Harpegnathos saltator]
Unigene13687_A0A	432	703	176	435.653033163411	117.551942329445	-1.88988121065288	Down	4.17338e-67	7.94101472222222e-65	-	-	-	gi|339237991|ref|XP_003380550.1|/3.58441e-19/lonCoA ligase 5 [Trichinella spiralis]
Unigene21909_A0A	276	143	36	138.706278355201	37.6352068327471	-1.88187828555373	Down	8.68906e-15	8.09373214435146e-13	-	-	-	gi|301176643|gb|ADK66338.1|/1.21462e-27/C-type lectin [Eriocheir sinensis]
Unigene9312_A0A	624	384	97	164.746348901712	44.8526423311211	-1.87698160875168	Down	4.40688e-37	6.56241913043478e-35	-	-	-	-
Unigene11217_A0A	284	95	24	89.5518225764149	24.3833734409347	-1.87682505782744	Down	3.02172e-10	1.36590947208122e-08	GO:0043231//intracellular membrane-bounded organelle;GO:0000502//proteasome complex	GO:0004175//endopeptidase activity	GO:0043161//proteasomal ubiquitin-dependent protein catabolic process;GO:0051439	gi|290992073|ref|XP_002678659.1|/1.38831e-18/predicted protein [Naegleria gruberi]
Unigene14462_A0A	384	273	69	190.327080811256	51.8464177461542	-1.87616463435934	Down	8.41416e-27	1.06130445892351e-24	-	-	-	-
Unigene9137_A0A	208	287	73	369.392204178058	101.265244025933	-1.86701431801332	Down	6.36356e-28	8.21268142028986e-26	-	-	-	gi|343455261|gb|AEM36070.1|/3.42814e-09/senescence-associated protein [Mytilus edulis]
Unigene56111_A0A	574	208	53	97.0109162522278	26.6418798659226	-1.86445121379554	Down	1.288908e-20	1.4715033e-18	GO:0000267//cell fraction;GO:0044424//intracellular part	GO:0000166//nucleotide binding;GO:0004812//aminoacyl-tRNA ligase activity	GO:0022603;GO:0006418//tRNA aminoacylation for protein translation;GO:0008283//cell proliferation	gi|47230042|emb|CAG10456.1|/2.38756e-72/unnamed protein product [Tetraodon nigroviridis]
Unigene10071_A0A	257	47	12	48.9591532971528	13.4725254031624	-1.86155830117413	Down	1.203466e-05	0.000266456109646942	-	-	-	gi|328877018|gb|EGG25381.1|/9.23822e-07/glycosyltransferase [Dictyostelium fasciculatum]
Unigene24945_A0A	778	113	29	38.883738196757	10.7552197761107	-1.85412991750526	Down	9.1631e-12	4.86858028042959e-10	-	GO:0016798//hydrolase activity, acting on glycosyl bonds	GO:0008152//metabolic process	gi|304441009|gb|ADM33942.1|/7.17188e-62/lysozyme [Scylla paramamosain]
Unigene15104_A0A	517	300	77	155.345928606547	42.9735340430658	-1.85396410001863	Down	7.39454e-29	9.74088442307692e-27	GO:0031981//nuclear lumen;GO:0043234//protein complex;GO:0042598//vesicular fraction;GO:0044444//cytoplasmic part	GO:0070011//peptidase activity, acting on L-amino acid peptides;GO:0043130//ubiquitin binding;GO:0032559//adenyl ribonucleotide binding;GO:0019902//phosphatase binding;GO:0016887//ATPase activity	GO:0006984//ER-nuclear signaling pathway;GO:0043161//proteasomal ubiquitin-dependent protein catabolic process;GO:0006886//intracellular protein transport;GO:0051259//protein oligomerization;GO:0070841;GO:0048193//Golgi vesicle transport;GO:0031331;GO:0032446//protein modification by small protein conjugation;GO:0043280//positive regulation of caspase activity;GO:0006281//DNA repair	gi|198428540|ref|XP_002121499.1|/7.01837e-37/PREDICTED: similar to valosin containing protein [Ciona intestinalis]
Unigene24646_A0A	651	162	42	66.6197793369827	18.6152635946921	-1.83946453032351	Down	4.15658e-16	4.12186468819599e-14	-	-	-	gi|85816372|gb|ABC84495.1|/3.65454e-44/heat shock protein 40 [Locusta migratoria]
Unigene16364_A0A	213	131	34	164.649666772075	46.05748316621	-1.83789211050476	Down	2.79926e-13	2.02004945705024e-11	-	-	-	-
Unigene45768_A0A	3406	84	22	6.60243001323656	1.86371253252789	-1.82481775435912	Down	6.42472e-09	2.47457316608997e-07	-	-	-	-
Unigene6111_A0A	268	84	22	83.9099874070288	23.6858391260821	-1.82481775435911	Down	6.42472e-09	2.47671565367965e-07	GO:0000502//proteasome complex	GO:0004175//endopeptidase activity	-	gi|154419010|ref|XP_001582522.1|/9.11505e-23/Family T1, proteasome beta subunit, threonine peptidase [Trichomonas vaginalis G3]
Unigene16404_A0A	363	114	30	84.075099542816	23.8459988196469	-1.81793136877387	Down	1.397486e-11	7.26056757876313e-10	-	-	-	gi|123437886|ref|XP_001309734.1|/2.43235e-07/polymorphic outer membrane protein [Trichomonas vaginalis G3]
Unigene15377_A0A	262	87	23	88.8970041067923	25.3295476011746	-1.81131349000936	Down	4.11262e-09	1.62623805950266e-07	-	-	-	gi|270006197|gb|EFA02645.1|/1.72808e-13/hypothetical protein TcasGA2_TC008366 [Tribolium castaneum]
Unigene20139_A0A	654	68	18	27.8355834153505	7.94137391883654	-1.80946979002568	Down	2.16544e-07	6.64939420689655e-06	GO:0030017//sarcomere	GO:0005488//binding	GO:0048856//anatomical structure development;GO:0009987//cellular process;GO:0032501//multicellular organismal process	gi|296475230|gb|DAA17345.1|/7.27785e-08/fibrous sheath CABYR-binding protein [Bos taurus]
Unigene35739_A0A	290	83	22	76.6212545107533	21.8889823647931	-1.80753976292728	Down	9.88088e-09	3.70637053074979e-07	-	-	-	-
Unigene1756_A0A	211	94	25	119.265425567472	34.1867992556549	-1.80266461212057	Down	1.096766e-09	4.6552436749285e-08	-	GO:0016874//ligase activity	GO:0019538//protein metabolic process	gi|167522054|ref|XP_001745365.1|/7.09182e-15/hypothetical protein [Monosiga brevicollis MX1]
Unigene20688_A0A	3551	3661	977	276.005807634441	79.3861572081723	-1.79773925655381	Down	0	0	GO:0044424//intracellular part	GO:0016211//ammonia ligase activity;GO:0032559//adenyl ribonucleotide binding	GO:0043112//receptor metabolic process;GO:0006541//glutamine metabolic process;GO:0007399//nervous system development;GO:0006536//glutamate metabolic process	gi|171921200|gb|ACB59229.1|/0/glutamine synthetase [Fenneropenaeus chinensis]
Unigene34375_A0A	466	71	19	40.7888626706761	11.7643672288344	-1.79375155627875	Down	1.378952e-07	4.36684479374111e-06	-	-	-	gi|221126073|ref|XP_002162607.1|/2.71757e-14/PREDICTED: similar to predicted protein [Hydra magnipapillata]
Unigene34377_A0A	301	56	15	49.8070357144712	14.3788996204848	-1.79239627666673	Down	3.07542e-06	7.70585680922904e-05	-	-	-	-
Unigene8233_A0A	245	291	78	317.977264232233	91.8606272897255	-1.79140507426368	Down	7.92764e-27	1.00277889488636e-24	-	-	-	gi|170571521|ref|XP_001891758.1|/4.05398e-10/Transcription factor [Brugia malayi]
Unigene4238_A0A	352	119	32	90.5051852808767	26.2305987016116	-1.78674971352559	Down	8.80778e-12	4.713538515625e-10	GO:0022624//proteasome accessory complex	GO:0070011//peptidase activity, acting on L-amino acid peptides	GO:0019538//protein metabolic process	gi|290973999|ref|XP_002669734.1|/2.7968e-19/predicted protein [Naegleria gruberi]
Unigene17181_A0A	236	483	130	547.90377370437	158.939644675019	-1.78544351602497	Down	2.7543e-43	4.36424225978648e-41	GO:0030529//ribonucleoprotein complex	GO:0005198//structural molecule activity	GO:0010467//gene expression	gi|221113389|ref|XP_002163070.1|/8.43568e-29/PREDICTED: similar to predicted protein [Hydra magnipapillata]
Unigene19378_A0A	394	78	21	52.9989840692691	15.3788535534829	-1.78501674630114	Down	3.64516e-08	1.26896598123534e-06	-	-	-	gi|5531888|gb|AAD44515.1|/7.06355e-07/unknown [Brugia malayi]
Unigene491_A0A	209	193	52	247.218055857892	71.7890069728317	-1.78394926934464	Down	3.3578e-18	3.50131252927401e-16	-	-	-	-
Unigene48142_A0A	846	63	17	19.9360608378402	5.79801649787396	-1.78174903246723	Down	8.04408e-07	2.23991658536585e-05	-	-	-	-
Unigene21459_A0A	260	44	12	45.3052459479709	13.317073186972	-1.7664010681338	Down	4.45266e-05	0.000870301521071115	-	-	-	gi|145509649|ref|XP_001440763.1|/8.60153e-13/hypothetical protein [Paramecium tetraurelia strain d4-2]
Unigene30956_A0A	220	120	33	146.025172890154	43.2804878576591	-1.75442842646772	Down	1.30912e-11	6.81737637426901e-10	-	-	-	-
Unigene40632_A0A	2865	218	60	20.3704691443042	6.04265100979534	-1.75322567938606	Down	6.3914e-20	7.13225776942356e-18	-	-	-	-
Unigene12636_A0A	335	127	35	101.491127625644	30.1456134331954	-1.75133362004484	Down	3.51154e-12	2.02790296368353e-10	GO:0044427//chromosomal part;GO:0008023//transcription elongation factor complex	GO:0005515//protein binding;GO:0017111//nucleoside-triphosphatase activity	GO:0051259//protein oligomerization	gi|322820539|gb|EFZ27127.1|/7.46121e-33/transitional endoplasmic reticulum ATPase, putative [Trypanosoma cruzi]
Unigene56698_A0A	362	156	43	115.367954272332	34.2736828338737	-1.75106941437781	Down	1.21215e-14	1.11510286673554e-12	GO:0044424//intracellular part	GO:0046914//transition metal ion binding;GO:0016616//oxidoreductase activity, acting on the CH-OH group of donors, NAD or NADP as acceptor;GO:0000166//nucleotide binding;GO:0016701//oxidoreductase activity, acting on single donors with incorporation of molecular oxygen	GO:0006020//inositol metabolic process	gi|220673162|emb|CAX12920.1|/2.94588e-37/novel protein (zgc:114168) [Danio rerio]
Unigene17679_A0A	459	185	51	107.901680040473	32.0596206353031	-1.75088806876246	Down	4.25454e-17	4.38503225694445e-15	-	-	-	-
Unigene8392_A0A	537	1206	338	601.232136424824	181.611482258085	-1.72706670583555	Down	8.31226e-101	1.82316934236453e-98	-	-	-	-
Unigene9342_A0A	1757	7134	2001	1087.00241105881	328.606549812847	-1.72592199877873	Down	0	0	-	-	-	gi|290972988|ref|XP_002669232.1|/1.18479e-84/hypothetical protein NAEGRDRAFT_56405 [Naegleria gruberi]
Unigene22327_A0A	233	139	39	159.70850454152	48.295823360478	-1.72547080407891	Down	5.82508e-13	3.88265998502994e-11	-	-	-	-
Unigene47805_A0A	469	253	71	144.416508938628	43.6803786480995	-1.72517840540728	Down	2.09302e-22	2.47850307180851e-20	-	-	-	-
Unigene36795_A0A	276	57	16	55.2885165471779	16.726758592332	-1.72482196438239	Down	4.55084e-06	0.000110122908152174	-	-	-	-
Unigene49260_A0A	1043	242	68	62.1155337541691	18.8115894811174	-1.72333234624191	Down	1.81721e-21	2.10159156493506e-19	GO:0043231//intracellular membrane-bounded organelle	GO:0001071;GO:0046983//protein dimerization activity;GO:0003677//DNA binding	GO:0006355//regulation of transcription, DNA-dependent;GO:0043392//negative regulation of DNA binding;GO:0006282//regulation of DNA repair;GO:0030218//erythrocyte differentiation;GO:0030098//lymphocyte differentiation;GO:0042108//positive regulation of cytokine biosynthetic process;GO:0001909//leukocyte mediated cytotoxicity	gi|242010398|ref|XP_002425955.1|/9.79808e-08/predicted protein [Pediculus humanus corporis]
Unigene38923_A0A	485	156	44	86.1096895805857	26.1765149929485	-1.7179025504426	Down	2.69036e-14	2.39098361277445e-12	-	-	-	gi|115925264|ref|XP_001184036.1|/8.13452e-07/PREDICTED: hypothetical protein [Strongylocentrotus purpuratus]
Unigene18760_A0A	899	92	26	27.3966397784271	8.34477333555163	-1.71505418813357	Down	5.7484e-09	2.22756753698869e-07	-	-	-	-
Unigene36579_A0A	351	60	17	45.7628746949201	13.9747064307731	-1.71135970457583	Down	2.86468e-06	7.21435955882353e-05	GO:0005626//insoluble fraction;GO:0044459//plasma membrane part	GO:0017111//nucleoside-triphosphatase activity;GO:0005548//phospholipid transporter activity	GO:0006350//transcription	gi|71649438|ref|XP_813443.1|/2.90096e-08/phospholipid-transporting ATPase 1-like protein [Trypanosoma cruzi strain CL Brener]
Unigene39952_A0A	1714	2113	599	330.033361871436	100.836298042543	-1.7105968093638	Down	7.01796e-173	1.79583143103448e-170	-	-	-	gi|302353413|gb|ADL27914.1|/4.20521e-95/argonaute protein [Helicoverpa armigera]
Unigene56253_A0A	292	303	86	277.797888837262	84.9799533278239	-1.7088411789885	Down	3.34746e-26	4.18667574438202e-24	-	-	-	-
Unigene47990_A0A	684	980	279	383.565147114001	117.692554700652	-1.70444857739103	Down	8.8081e-81	1.79899381880734e-78	-	-	-	-
Unigene11547_A0A	423	217	62	137.33730799401	42.2914144550806	-1.69928687227525	Down	4.70056e-19	5.07991344660194e-17	-	GO:0003676//nucleic acid binding	GO:0009451//RNA modification	gi|118357710|ref|XP_001012103.1|/1.7829e-34/rRNA pseudouridine synthase, putative family protein [Tetrahymena thermophila]
Unigene7765_A0A	379	63	18	44.501075115601	13.7035845459607	-1.69928687227525	Down	1.803172e-06	4.75629344194313e-05	-	-	-	-
Unigene45634_A0A	287	366	105	341.403801426109	105.562165506486	-1.69338627083556	Down	6.01508e-31	8.19025801223242e-29	-	-	-	-
Unigene28301_A0A	489	66	19	36.133018240713	11.2110329828974	-1.68839855613252	Down	1.135006e-06	3.10609355562385e-05	-	GO:0043169//cation binding;GO:0004114//3',5'-cyclic-nucleotide phosphodiesterase activity	GO:0023060	gi|321463484|gb|EFX74500.1|/6.27755e-63/hypothetical protein DAPPUDRAFT_57148 [Daphnia pulex]
CL401.Contig1_A0A	3393	52	15	4.10287842092387	1.27558172289004	-1.68548107275023	Down	1.674896e-05	0.000359396358554217	GO:0016020//membrane	GO:0046872//metal ion binding	-	gi|549120|sp|Q02942.1|TRF_BLADI/1.05311e-138/RecName: Full=Transferrin; Flags: Precursor
Unigene2454_A0A	941	2881	832	819.639347159382	255.114175682412	-1.68384617723643	Down	7.23282e-230	1.96366652743902e-227	-	-	-	gi|308323277|gb|ADO28775.1|/1.23644e-27/vitelline membrane outer layer protein 1-like protein [Ictalurus punctatus]
Unigene2579_A0A	1214	809	234	178.40170422151	55.6157834085241	-1.68156312306422	Down	9.19156e-66	1.74150727234043e-63	GO:0044424//intracellular part	GO:0004812//aminoacyl-tRNA ligase activity;GO:0032559//adenyl ribonucleotide binding	GO:0006418//tRNA aminoacylation for protein translation;GO:0007033//vacuole organization	gi|270009374|gb|EFA05822.1|/4.26739e-178/hypothetical protein TcasGA2_TC008604 [Tribolium castaneum]
Unigene47988_A0A	564	114	33	54.1121651312805	16.882459802633	-1.68042784502394	Down	1.57049e-10	7.34517513130252e-09	-	-	-	-
Unigene27860_A0A	376	76	22	54.1121651312805	16.882459802633	-1.68042784502394	Down	1.878618e-07	5.82895236585366e-06	GO:0044424//intracellular part	GO:0004812//aminoacyl-tRNA ligase activity;GO:0046914//transition metal ion binding;GO:0032559//adenyl ribonucleotide binding	GO:0006418//tRNA aminoacylation for protein translation	gi|156549425|ref|XP_001602982.1|/3.90302e-58/PREDICTED: isoleucyl-tRNA synthetase, cytoplasmic-like [Nasonia vitripennis]
Unigene133_A0A	399	231	67	154.991630874637	48.4510056217738	-1.67759180117593	Down	7.46786e-20	8.27130513681592e-18	-	-	-	-
Unigene49503_A0A	1146	79	23	18.4548975045875	5.7908738843872	-1.67215074233774	Down	1.184738e-07	3.79772926205904e-06	-	-	-	-
Unigene22591_A0A	377	254	74	180.368847504461	56.6358284963179	-1.67116327136087	Down	1.42683e-21	1.65873644255875e-19	-	-	-	gi|291236793|ref|XP_002738323.1|/1.10913e-12/PREDICTED: zonadhesin-like [Saccoglossus kowalevskii]
Unigene8012_A0A	1375	2857	833	556.258558596227	174.80070974754	-1.67004458578847	Down	2.39236e-225	6.45574721212121e-223	GO:0005783//endoplasmic reticulum	GO:0005515//protein binding	GO:0023033;GO:0007275//multicellular organismal development;GO:0044237//cellular metabolic process;GO:0050794//regulation of cellular process;GO:0033554//cellular response to stress	gi|74225394|dbj|BAE31621.1|/2.54156e-36/unnamed protein product [Mus musculus]
Unigene20475_A0A	574	150	44	69.9597953742027	22.1177870585018	-1.66131902207623	Down	3.12112e-13	2.21286414012739e-11	-	-	-	-
Unigene20268_A0A	1144	463	136	108.348806166893	34.3015521482613	-1.65933749222755	Down	1.132126e-37	1.70874271694915e-35	-	-	-	-
Unigene18743_A0A	1007	51	15	13.5584445533559	4.29796304445473	-1.65746669658063	Down	2.5352e-05	0.000524778149697815	-	-	-	-
Unigene20446_A0A	1899	14909	4390	2101.8064181861	667.022438810334	-1.65582259949	Down	0	0	-	-	-	gi|321463770|gb|EFX74783.1|/8.60738e-129/putative triacylglycerol lipase [Daphnia pulex]
Unigene1391_A0A	481	122	36	67.9022113716517	21.5952538167114	-1.65274428633823	Down	6.00172e-11	2.92370440919037e-09	GO:0044424//intracellular part	GO:0004812//aminoacyl-tRNA ligase activity;GO:0032559//adenyl ribonucleotide binding	GO:0006418//tRNA aminoacylation for protein translation	gi|332020200|gb|EGI60644.1|/6.68724e-22/Tryptophanyl-tRNA synthetase, cytoplasmic [Acromyrmex echinatior]
Unigene21227_A0A	1347	1605	477	318.989659412976	102.176652848817	-1.6424440762218	Down	1.658524e-124	3.92796707978723e-122	-	-	-	-
Unigene28436_A0A	239	158	47	176.981694897551	56.741504304323	-1.64112384671712	Down	1.193864e-13	9.50926558139535e-12	-	-	-	-
CL492.Contig1_A0A	2509	168058	50151	17931.9571915311	5767.39669602621	-1.63654079729116	Down	0	0	-	-	-	gi|7582388|gb|AAF64305.1|AF249297_1/0/hemocyanin subunit [Callinectes sapidus]
Unigene4063_A0A	365	77	23	56.476402483087	18.1817574561856	-1.63515653485554	Down	2.67662e-07	8.04702940580689e-06	-	-	-	-
Unigene33585_A0A	332	60	18	48.3818343913161	15.6435498280696	-1.62889754438385	Down	6.19534e-06	0.000146415877653928	GO:0044424//intracellular part	GO:0004812//aminoacyl-tRNA ligase activity;GO:0046914//transition metal ion binding;GO:0032559//adenyl ribonucleotide binding	GO:0006418//tRNA aminoacylation for protein translation	gi|148231881|ref|NP_001090690.1|/1.60753e-43/isoleucyl-tRNA synthetase [Xenopus (Silurana) tropicalis]
Unigene20719_A0A	556	524	158	252.304885053612	81.9942096104334	-1.621574203578	Down	4.21264e-41	6.55831454545455e-39	-	-	-	-
Unigene20745_A0A	669	242	73	96.8408097243623	31.484560175477	-1.62097062861223	Down	8.20098e-20	9.03833253712871e-18	-	-	-	-
Unigene56230_A0A	310	497	150	429.204096876598	139.614476960191	-1.62021530128405	Down	5.0402e-39	7.738445e-37	GO:0005622//intracellular	-	-	gi|308160067|gb|EFO62575.1|/7.1471e-28/Ribosomal protein L2 [Giardia lamblia P15]
Unigene19668_A0A	1942	1696	513	233.800688760617	76.220014661789	-1.61703738917379	Down	1.352376e-128	3.29041209836066e-126	-	-	-	-
Unigene53560_A0A	261	56	17	57.4402978929342	18.7935707172466	-1.61182403102492	Down	1.487008e-05	0.000323918939334638	-	-	-	-
Unigene48922_A0A	1049	151	46	38.5363540150216	12.6527006129795	-1.60677473348571	Down	9.2704e-13	5.89663657142857e-11	-	-	-	-
Unigene10967_A0A	333	564	172	453.423509815073	149.03391214249	-1.60521854791435	Down	1.68819e-43	2.69414551075269e-41	-	-	-	-
Unigene30275_A0A	521	59	18	30.3168065277383	9.96863443938406	-1.60464999813718	Down	9.28562e-06	0.000210082434197154	-	GO:0022891//substrate-specific transmembrane transporter activity;GO:0022804//active transmembrane transporter activity	GO:0006811//ion transport	gi|6179898|gb|AAF05702.1|AF190129_1/3.38271e-42/Na+/K+/2Cl- cotransporter [Callinectes sapidus]
Unigene51796_A0A	217	85	26	104.86446747488	34.5712038187139	-1.60088316821426	Down	9.94036e-08	3.2212120014556e-06	-	-	-	gi|345497153|ref|XP_003427923.1|/1.28519e-16/PREDICTED: sphingomyelin phosphodiesterase-like [Nasonia vitripennis]
Unigene27781_A0A	230	124	38	144.33212740737	47.6712619881463	-1.59820074716094	Down	1.187978e-10	5.6211180074389e-09	-	-	-	-
Unigene49392_A0A	1539	3378	1036	587.61136823179	194.232555427918	-1.59707727533248	Down	1.06253e-249	2.90240173312883e-247	GO:0044424//intracellular part	-	-	gi|157130207|ref|XP_001655641.1|/2.24014e-60/heat shock protein [Aedes aegypti]
Unigene1884_A0A	398	488	150	328.250891153412	108.744944365978	-1.59385059728465	Down	1.7195e-37	2.57780260942761e-35	-	-	-	gi|167518295|ref|XP_001743488.1|/4.37905e-33/hypothetical protein [Monosiga brevicollis MX1]
Unigene19681_A0A	1647	629	194	102.24126403835	33.9867016570972	-1.58893531490981	Down	1.225846e-47	2.05190951691729e-45	-	-	-	-
Unigene2063_A0A	384	423	131	294.902399938319	98.4330539818289	-1.58302280180015	Down	2.07948e-32	2.93002680379747e-30	GO:0032991//macromolecular complex;GO:0015630//microtubule cytoskeleton	GO:0032561//guanyl ribonucleotide binding;GO:0017111//nucleoside-triphosphatase activity	GO:0043623//cellular protein complex assembly;GO:0007017//microtubule-based process	gi|128168665|dbj|BAF48691.1|/2.77567e-51/beta tubulin [Holomastigotoides mirabile]
Unigene42070_A0A	228	58	18	68.1023832630982	22.7792041356101	-1.57998794390291	Down	1.386832e-05	0.000303881372047244	GO:0044424//intracellular part	GO:0004812//aminoacyl-tRNA ligase activity;GO:0032559//adenyl ribonucleotide binding	GO:0006418//tRNA aminoacylation for protein translation	gi|321460980|gb|EFX72016.1|/3.22393e-28/hypothetical protein DAPPUDRAFT_227683 [Daphnia pulex]
Unigene2218_A0A	215	90	28	112.06583035756	37.5768576748668	-1.57643012448972	Down	5.83828e-08	1.96931376515152e-06	-	-	-	-
Unigene43883_A0A	365	122	38	89.48209224593	30.0394253623936	-1.57474177433695	Down	2.61094e-10	1.19110761782787e-08	-	-	-	-
Unigene55991_A0A	304	173	54	152.349728075638	51.2532093051227	-1.57167267569091	Down	5.23318e-14	4.46374213601533e-12	-	-	-	gi|340386040|ref|XP_003391516.1|/4.68271e-11/PREDICTED: 40S ribosomal protein S19-like [Amphimedon queenslandica]
Unigene27092_A0A	449	461	144	274.867725213798	92.5373459762868	-1.57062988920468	Down	8.5343e-35	1.24179642973856e-32	GO:0044424//intracellular part	GO:0017076//purine nucleotide binding;GO:0016728	GO:0051262//protein tetramerization;GO:0009165//nucleotide biosynthetic process	gi|260789736|ref|XP_002589901.1|/6.14251e-43/hypothetical protein BRAFLDRAFT_266176 [Branchiostoma floridae]
Unigene19637_A0A	1452	1036	325	191.012726154292	64.582913469877	-1.56444432998839	Down	1.179322e-75	2.33374720222222e-73	-	-	-	-
Unigene13122_A0A	384	314	99	218.911001372653	74.3883385053516	-1.55719607902967	Down	6.36648e-24	7.70292179347826e-22	-	-	-	-
Unigene34260_A0A	207	111	35	143.55614822776	48.7863792276351	-1.55706479962279	Down	2.27826e-09	9.28083499542543e-08	-	-	-	-
Unigene38543_A0A	281	57	18	54.3047351139541	18.4827706153704	-1.55489696294008	Down	2.06378e-05	0.000435496703791469	-	-	-	-
Unigene3018_A0A	615	82	26	35.6950422620377	12.1982946807495	-1.54904423669464	Down	3.24938e-07	9.69046513730743e-06	-	-	-	-
Unigene7923_A0A	783	662	210	226.342126220967	77.3852911886626	-1.54837383935875	Down	2.88408e-48	4.84579856603774e-46	-	-	-	-
Unigene3329_A0A	694	167	53	64.4208075406371	22.035214759423	-1.5477157881285	Down	2.64752e-13	1.93247259016393e-11	-	GO:0016876//ligase activity, forming aminoacyl-tRNA and related compounds	GO:0044260;GO:0044238//primary metabolic process	gi|157564|gb|AAA28594.1|/1.07587e-23/transfer RNA-Glu-Pro aminoacyl synthetase [Drosophila melanogaster]
Unigene16532_A0A	733	1244	395	454.344808055677	155.48697320396	-1.54699387728378	Down	4.8319e-89	1.02937965311005e-86	GO:0005783//endoplasmic reticulum	GO:0005515//protein binding	GO:0023033;GO:0044267//cellular protein metabolic process;GO:0019222//regulation of metabolic process;GO:0033554//cellular response to stress;GO:0048523//negative regulation of cellular process;GO:0042981//regulation of apoptosis	gi|294874273|ref|XP_002766883.1|/1.31235e-14/heat shock protein 70 precursor, putative [Perkinsus marinus ATCC 50983]
Unigene51410_A0A	1175	346	110	78.8328805702023	27.0119356842128	-1.54520046432971	Down	6.30292e-26	7.86099476190476e-24	-	GO:0005102//receptor binding	GO:0002376//immune system process	gi|307207995|gb|EFN85554.1|/1.64269e-78/Cat eye syndrome critical region protein 1 [Harpegnathos saltator]
Unigene12520_A0A	313	357	114	305.34656759299	105.090002465882	-1.538822200082	Down	1.500052e-26	1.88671794632768e-24	-	-	-	-
Unigene15479_A0A	362	97	31	71.7352023360011	24.7089341360485	-1.5376484820179	Down	3.16562e-08	1.1142231660079e-06	GO:0016020//membrane;GO:0005626//insoluble fraction;GO:0031252//cell leading edge;GO:0005768//endosome	GO:0032561//guanyl ribonucleotide binding;GO:0017111//nucleoside-triphosphatase activity;GO:0019899//enzyme binding	GO:0012501//programmed cell death;GO:0045806//negative regulation of endocytosis;GO:0030041//actin filament polymerization;GO:0048513//organ development;GO:0030030//cell projection organization;GO:0016601//Rac protein signal transduction	gi|194207356|ref|XP_001916100.1|/6.38609e-16/PREDICTED: ADP-ribosylation factor 6-like [Equus caballus]
Unigene20537_A0A	230	122	39	142.004189868541	48.9257688825712	-1.53726706891829	Down	5.28596e-10	2.32336988153998e-08	-	-	-	-
Unigene21218_A0A	1276	175	56	36.7160995054267	12.6630476490539	-1.53578813999237	Down	9.82632e-14	7.96934240437158e-12	-	-	-	-
Unigene51687_A0A	247	81	26	87.7924622436756	30.3722721808134	-1.53134223496118	Down	4.79692e-07	1.39051343098958e-05	-	-	-	-
Unigene50092_A0A	825	823	265	267.063816196882	92.6814487456943	-1.52683202118872	Down	2.05668e-58	3.72250719512195e-56	-	-	-	gi|119624987|gb|EAX04582.1|/1.74382e-08/hCG1999844 [Homo sapiens]
Unigene19387_A0A	1242	736	237	158.644632275723	55.0589136997596	-1.52675065737641	Down	2.03892e-52	3.60249654761905e-50	-	-	-	-
Unigene20639_A0A	390	686	221	470.899980610728	163.504065240046	-1.52609415699903	Down	6.0826e-49	1.02976336501901e-46	-	-	-	-
Unigene44894_A0A	836	639	206	204.627380431597	71.0987280596314	-1.52510354398142	Down	1.156582e-45	1.91437968587361e-43	GO:0044444//cytoplasmic part	GO:0004812//aminoacyl-tRNA ligase activity;GO:0000166//nucleotide binding	GO:0006418//tRNA aminoacylation for protein translation	gi|158299584|ref|XP_319682.4|/6.54961e-27/AGAP008929-PA [Anopheles gambiae str. PEST]
Unigene30563_A0A	957	220	71	61.543176313858	21.4065805495911	-1.52354454423763	Down	1.0224e-16	1.03932328767123e-14	GO:0044444//cytoplasmic part;GO:0000267//cell fraction	GO:0004812//aminoacyl-tRNA ligase activity;GO:0032559//adenyl ribonucleotide binding	GO:0006418//tRNA aminoacylation for protein translation;GO:0065003	gi|260831390|ref|XP_002610642.1|/1.79334e-122/hypothetical protein BRAFLDRAFT_117885 [Branchiostoma floridae]
Unigene47395_A0A	249	83	27	89.2376056550942	31.2870996561391	-1.51208387940111	Down	4.42302e-07	1.2905305733945e-05	-	-	-	-
Unigene10654_A0A	497	98	32	52.7884427818867	18.5778083359503	-1.50664179433286	Down	4.29466e-08	1.47318749229584e-06	-	-	-	-
Unigene21051_A0A	950	165	54	46.4974892623912	16.4010269776393	-1.50336666229999	Down	1.130682e-12	7.07073259129213e-11	-	-	-	-
Unigene19761_A0A	476	366	120	205.846409683389	72.7403157271582	-1.50074119289317	Down	2.95324e-26	3.70402847887324e-24	-	-	-	gi|262401257|gb|ACY66531.1|/1.00951e-22/hypothetical protein [Scylla paramamosain]
Unigene28003_A0A	379	307	101	216.854445404596	76.8923355078905	-1.49581531283604	Down	3.5803e-22	4.18406450131234e-20	-	-	-	gi|5020110|gb|AAD38027.1|AF148497_1/2.15253e-16/beta 1,4-endoglucanase [Cherax quadricarinatus]
Unigene53267_A0A	364	155	51	113.99858964181	40.4268293175937	-1.49563101352039	Down	6.55976e-12	3.58372164417178e-10	-	-	GO:0048812//neuron projection morphogenesis	gi|320170413|gb|EFW47312.1|/1.08832e-07/predicted protein [Capsaspora owczarzaki ATCC 30864]
Unigene19005_A0A	260	272	90	280.068793132911	99.8780489022903	-1.48754169513832	Down	1.143582e-19	1.25413764901478e-17	-	-	-	-
Unigene3292_A0A	575	758	251	352.915330886407	125.95249220026	-1.48644243443797	Down	6.49428e-52	1.1384166023622e-49	-	GO:0016798//hydrolase activity, acting on glycosyl bonds	GO:0044238//primary metabolic process	gi|301507712|gb|ADK77876.1|/1.60521e-60/lipopolysaccharide and beta-1,3-glucan binding protein [Portunus trituberculatus]
Unigene19566_A0A	700	479	159	183.192056180529	65.5390244701695	-1.48293084066948	Down	2.62434e-33	3.745151875e-31	-	-	-	-
Unigene27232_A0A	379	111	37	78.406656156059	28.1684793444747	-1.47689445093881	Down	8.98404e-09	3.38708197290432e-07	-	-	-	-
Unigene50193_A0A	707	180	60	68.158850146748	24.4868389576572	-1.47689445093881	Down	2.21824e-13	1.63792928689884e-11	-	-	-	-
Unigene20811_A0A	481	87	29	48.4220687650303	17.3961766856842	-1.47689445093881	Down	3.72486e-07	1.10125757968127e-05	-	-	-	-
Unigene22846_A0A	214	57	19	71.306684892622	25.6177342459665	-1.47689445093881	Down	4.13024e-05	0.000814432843224092	-	-	-	gi|221102529|ref|XP_002162049.1|/3.89141e-13/PREDICTED: similar to aquaporin 9a, partial [Hydra magnipapillata]
Unigene9680_A0A	207	66	22	85.3577097570466	30.6657240859421	-1.47689445093881	Down	9.9718e-06	0.000224239593434343	-	-	-	-
Unigene2629_A0A	608	108	36	47.554250381991	17.0844031017076	-1.4768944509388	Down	1.42914e-08	5.22863258011504e-07	-	GO:0003824//catalytic activity	-	gi|328786557|ref|XP_003250812.1|/7.90272e-88/PREDICTED: dual 3',5'-cyclic-AMP and -GMP phosphodiesterase 11-like [Apis mellifera]
Unigene54754_A0A	226	200	67	236.913997314409	85.5396072702998	-1.4696989495346	Down	1.297254e-14	1.19093266701031e-12	-	-	-	gi|68075091|ref|XP_679462.1|/4.55584e-06/60S ribosomal protein L34-a [Plasmodium berghei strain ANKA]
Unigene19369_A0A	958	188	63	52.5365444566525	18.9747441547149	-1.46924087839537	Down	8.12546e-14	6.66272755985267e-12	-	-	-	-
Unigene50235_A0A	360	179	60	133.112761768849	48.0894309529546	-1.46885713187339	Down	3.22116e-13	2.26575274881517e-11	GO:0015630//microtubule cytoskeleton	GO:0046872//metal ion binding;GO:0004812//aminoacyl-tRNA ligase activity;GO:0032559//adenyl ribonucleotide binding	GO:0006418//tRNA aminoacylation for protein translation	gi|157106533|ref|XP_001649366.1|/1.6179e-43/lysyl-tRNA synthetase [Aedes aegypti]
Unigene15980_A0A	201	143	48	190.462352368335	68.9042592758752	-1.46684078627488	Down	8.06274e-11	3.85599890977444e-09	-	-	-	gi|321473062|gb|EFX84030.1|/6.26495e-11/hypothetical protein DAPPUDRAFT_47245 [Daphnia pulex]
Unigene11391_A0A	467	402	135	230.450861713155	83.4099337727906	-1.46616804434575	Down	9.1403e-28	1.17282956051873e-25	GO:0015630//microtubule cytoskeleton	-	-	gi|328720096|ref|XP_001942615.2|/9.62081e-28/PREDICTED: hypothetical protein LOC100165697 [Acyrthosiphon pisum]
Unigene2279_A0A	293	268	90	244.870426439234	88.628985374046	-1.46616804434575	Down	5.06558e-19	5.46113679176755e-17	-	-	-	-
Unigene17574_A0A	304	104	35	91.5859636986493	33.2196726977647	-1.46308865141378	Down	3.31198e-08	1.16114889370079e-06	GO:0043231//intracellular membrane-bounded organelle	GO:0005488//binding;GO:0003824//catalytic activity	GO:0008152//metabolic process	gi|321466168|gb|EFX77165.1|/4.65024e-35/hypothetical protein DAPPUDRAFT_321740 [Daphnia pulex]
Unigene20718_A0A	1022	469	158	122.854511895027	44.6074173614491	-1.46159531455592	Down	5.50452e-32	7.63516364485981e-30	-	-	-	gi|67043783|gb|AAY63990.1|/4.34302e-53/putative zinc-dependent alcohol dehydrogenase [Lysiphlebus testaceipes]
Unigene9548_A0A	1504	92	31	16.3760499739402	5.94723015774571	-1.46129759588779	Down	2.13402e-07	6.56196412292818e-06	GO:0044444//cytoplasmic part	GO:0004180//carboxypeptidase activity	GO:0001523//retinoid metabolic process	gi|291235674|ref|XP_002737769.1|/4.03541e-115/PREDICTED: serine carboxypeptidase 1-like [Saccoglossus kowalevskii]
Unigene23247_A0A	218	86	29	105.611478252359	38.3833072743766	-1.46021570979217	Down	5.43206e-07	1.56342903361345e-05	-	GO:0016787//hydrolase activity	GO:0006629//lipid metabolic process	gi|328702442|ref|XP_003241903.1|/9.81759e-25/PREDICTED: sphingomyelin phosphodiesterase-like isoform 4 [Acyrthosiphon pisum]
Unigene20347_A0A	2505	5727	1932	612.052416271526	222.53600143978	-1.45961645950697	Down	0	0	GO:0044424//intracellular part	GO:0005515//protein binding;GO:0032559//adenyl ribonucleotide binding	GO:0044267//cellular protein metabolic process;GO:0050896//response to stimulus	gi|209962093|gb|ACJ01642.1|/0/90 kDa heat shock protein [Eriocheir sinensis]
Unigene18993_A0A	1881	2416	818	343.856547468433	125.477366888411	-1.45437965660098	Down	2.1325e-156	5.33424508426966e-154	-	-	-	-
Unigene21037_A0A	674	419	142	166.426810546667	60.789607079996	-1.45299126441232	Down	1.650992e-28	2.16844893215339e-26	-	-	-	-
Unigene1063_A0A	457	176	60	103.101653798446	37.8822650832903	-1.44447297324643	Down	9.78378e-13	6.18782392755682e-11	-	GO:0004812//aminoacyl-tRNA ligase activity;GO:0000166//nucleotide binding	GO:0006412//translation;GO:0043039//tRNA aminoacylation	gi|242012157|ref|XP_002426803.1|/1.67651e-08/Alanyl-tRNA synthetase, putative [Pediculus humanus corporis]
Unigene20228_A0A	1602	745	254	124.498157702332	45.7479979852077	-1.44434387879501	Down	5.46792e-49	9.29233351145038e-47	-	-	-	-
Unigene38527_A0A	319	82	28	68.816460787314	25.3260952981077	-1.44212903277813	Down	1.261736e-06	3.42553630487805e-05	-	-	-	-
CL279.Contig1_A0A	1284	404	138	84.2336277678926	31.0109414556436	-1.44161897619128	Down	3.0493e-27	3.87914521428571e-25	-	-	-	-
Unigene48744_A0A	929	480	164	138.323091650523	50.9364909124944	-1.44127054120809	Down	4.68348e-32	6.53705163009404e-30	-	-	-	-
Unigene18670_A0A	871	111	38	34.1172476270337	12.5882781369387	-1.43842030312418	Down	1.73125e-08	6.27719106270358e-07	-	-	-	-
Unigene49492_A0A	2766	108	37	10.4529950225056	3.85967233244972	-1.43736608675217	Down	2.75402e-08	9.7474356518283e-07	-	-	-	-
Unigene38830_A0A	231	64	22	74.1715163886497	27.4796748302598	-1.43250033158035	Down	2.12382e-05	0.000446473491501416	-	-	-	-
Unigene39428_A0A	777	64	22	22.0509913587877	8.16963305764479	-1.43250033158035	Down	2.12382e-05	0.000446262791411043	-	-	-	-
Unigene37075_A0A	207	96	33	124.156668737522	45.9985861289131	-1.43250033158035	Down	1.770184e-07	5.5194287535014e-06	-	-	-	-
Unigene19619_A0A	223	1579	543	1895.59882505911	702.580116792494	-1.43191901827353	Down	1.492254e-100	3.25699065441176e-98	-	-	-	gi|57901143|gb|AAW57891.1|/6.533e-29/hemocyanin subunit 3 [Metacarcinus magister]
Unigene10688_A0A	268	61	21	60.9346337122471	22.6092100748966	-1.43035186500177	Down	3.41002e-05	0.000687018735294118	-	-	-	-
Unigene50728_A0A	705	1059	365	402.138827186148	149.384189768753	-1.4286661704426	Down	8.19822e-68	1.57338683405172e-65	-	-	-	-
Unigene19582_A0A	804	813	281	270.709602229819	100.844254461047	-1.42461717207174	Down	2.9854e-52	5.25395e-50	-	-	-	-
Unigene24797_A0A	568	188	65	88.6091718124526	33.0191515345991	-1.42415298886683	Down	2.95828e-13	2.11424425361156e-11	-	GO:0016769//transferase activity, transferring nitrogenous groups;GO:0048037//cofactor binding	GO:0030097//hemopoiesis	gi|291220946|ref|XP_002730485.1|/7.35873e-63/PREDICTED: CG8745-like [Saccoglossus kowalevskii]
Unigene40063_A0A	1257	98	34	20.8718027546521	7.80448998759168	-1.41917895308252	Down	1.607032e-07	5.05675616961131e-06	GO:0044424//intracellular part	GO:0005515//protein binding	-	gi|156359821|ref|XP_001624963.1|/3.38072e-16/predicted protein [Nematostella vectensis]
Unigene22076_A0A	207	72	25	93.1175015531417	34.8474137340251	-1.41800076188524	Down	7.4861e-06	0.000172883092582988	-	-	-	-
Unigene18818_A0A	255	1148	399	1205.23260343586	451.474892946562	-1.41659394067099	Down	1.870824e-72	3.65344028947368e-70	-	-	-	-
Unigene44002_A0A	269	109	38	108.478427692252	40.7598150828017	-1.41218876155099	Down	3.61378e-08	1.2619886627451e-06	-	-	-	-
Unigene48429_A0A	898	86	30	25.6384212238466	9.63930687252987	-1.41130610931123	Down	1.03829e-06	2.85369520061728e-05	-	-	-	-
Unigene8954_A0A	479	63	22	35.2106627741395	13.252202266785	-1.40978025508027	Down	3.0831e-05	0.000628836589555657	-	-	-	-
Unigene20053_A0A	1520	63	22	11.0959917557979	4.17618742486185	-1.40978025508027	Down	3.0831e-05	0.000628548660714286	-	-	-	gi|7320913|emb|CAA72032.2|/2.25499e-97/masquerade-like protein [Pacifastacus leniusculus]
Unigene56526_A0A	950	123	43	34.6617647228734	13.0600770377498	-1.40818170085479	Down	5.13606e-09	2.00423375547765e-07	-	-	-	gi|147906033|ref|NP_001087367.1|/5.07856e-45/leukocyte receptor cluster (LRC) member 9 [Xenopus laevis]
Unigene24596_A0A	648	60	21	24.7882237930817	9.35072268529673	-1.40650512304741	Down	4.95106e-05	0.000952250308855292	-	-	-	gi|225709402|gb|ACO10547.1|/8.75914e-22/Leukocyte receptor cluster member 9 [Caligus rogercresseyi]
Unigene25196_A0A	1431	77	27	14.4052319401305	5.44408652297599	-1.40383098874908	Down	4.2308e-06	0.000102601508714597	-	-	-	gi|291234401|ref|XP_002737137.1|/7.09271e-21/PREDICTED: hypothetical protein [Saccoglossus kowalevskii]
Unigene28101_A0A	336	188	66	149.791695206765	56.6768293374108	-1.40212668253683	Down	5.54942e-13	3.71560790225564e-11	-	GO:0046872//metal ion binding	-	gi|260802646|ref|XP_002596203.1|/1.07901e-15/hypothetical protein BRAFLDRAFT_203077 [Branchiostoma floridae]
Unigene52353_A0A	285	205	72	192.565359571519	72.8934532339522	-1.40148704828078	Down	5.09982e-14	4.37513459537572e-12	-	-	-	-
Unigene43023_A0A	362	148	52	109.451648925033	41.4472443572426	-1.40094559770551	Down	1.669656e-10	7.79260308176101e-09	-	-	-	gi|330804518|ref|XP_003290241.1|/1.01719e-21/glycosyltransferase [Dictyostelium purpureum]
Unigene50989_A0A	734	74	26	26.9901205114862	10.2206420009004	-1.40094559770551	Down	6.76596e-06	0.000158471524986849	-	-	-	gi|270014029|gb|EFA10477.1|/1.0488e-11/hypothetical protein TcasGA2_TC012723 [Tribolium castaneum]
Unigene54216_A0A	346	432	152	334.254152973994	126.755956731487	-1.39889193893753	Down	8.26518e-28	1.06360444942197e-25	GO:0032991//macromolecular complex;GO:0015630//microtubule cytoskeleton;GO:0043005//neuron projection;GO:0044297//cell body	GO:0017111//nucleoside-triphosphatase activity;GO:0032561//guanyl ribonucleotide binding;GO:0005198//structural molecule activity	GO:0016477//cell migration;GO:0007097//nuclear migration;GO:0000910//cytokinesis;GO:0042330//taxis;GO:0002164//larval development;GO:0040001//establishment of mitotic spindle localization;GO:0043623//cellular protein complex assembly;GO:0009790//embryonic development;GO:0009612//response to mechanical stimulus	gi|32400734|gb|AAP80599.1|AF465697_1/1.25382e-40/putative alpha-tubulin [Oikopleura dioica]
Unigene46861_A0A	307	68	24	59.2979529434502	22.5566060495943	-1.39443229074684	Down	1.734146e-05	0.000371215628125	-	-	-	-
Unigene15776_A0A	306	170	60	148.72934275849	56.575801121123	-1.39443229074683	Down	8.69264e-12	4.65751860409146e-10	-	-	-	gi|293629626|gb|ADE58568.1|/1.66163e-16/GH5 family protein GH5C [Limnoria quadripunctata]
Unigene28374_A0A	500	79	28	42.2986250805146	16.1580488001927	-1.38835777633715	Down	3.81772e-06	9.39138027624309e-05	-	-	-	-
Unigene21020_A0A	1171	79	28	18.0608988388192	6.89925226310535	-1.38835777633715	Down	3.81772e-06	9.38619453340696e-05	-	GO:0005488//binding	-	gi|157818169|ref|NP_001100185.1|/1.41464e-146/pumilio homolog 2 [Rattus norvegicus]
Unigene40454_A0A	1251	62	22	13.2679413683833	5.07418456098322	-1.38669664196723	Down	4.45934e-05	0.000870460822007891	GO:0005875//microtubule associated complex	GO:0003774//motor activity;GO:0032559//adenyl ribonucleotide binding	GO:0007017//microtubule-based process	gi|340708902|ref|XP_003393056.1|/2.90546e-169/PREDICTED: LOW QUALITY PROTEIN: dynein heavy chain, cytoplasmic-like [Bombus terrestris]
Unigene13113_A0A	714	62	22	23.2467712210749	8.89048303331934	-1.38669664196723	Down	4.45934e-05	0.000870842603070176	-	-	-	-
Unigene28622_A0A	368	138	49	100.392306361981	38.4192736417626	-1.38574656288061	Down	9.53286e-10	4.08518374879692e-08	GO:0000267//cell fraction;GO:0005740//mitochondrial envelope	GO:0016702//oxidoreductase activity, acting on single donors with incorporation of molecular oxygen, incorporation of two atoms of oxygen;GO:0005515//protein binding;GO:0005506//iron ion binding	GO:0010038//response to metal ion;GO:0043648//dicarboxylic acid metabolic process;GO:0009108//coenzyme biosynthetic process;GO:0019725//cellular homeostasis	gi|321455612|gb|EFX66740.1|/5.32179e-47/hypothetical protein DAPPUDRAFT_302443 [Daphnia pulex]
Unigene17558_A0A	424	284	101	179.317075514482	68.7315923525719	-1.38346758697054	Down	1.601118e-18	1.69737568928571e-16	-	-	-	gi|72387914|ref|XP_844381.1|/4.74079e-11/asparaginyl-tRNA synthetase [Trypanosoma brucei TREU927]
Unigene6417_A0A	433	502	179	310.373750846586	119.279558529961	-1.37965972690417	Down	2.0011e-31	2.74996844135802e-29	-	-	-	-
Unigene2250_A0A	521	811	291	416.727628711793	161.159590103376	-1.37061471152664	Down	2.87218e-49	4.91860825e-47	-	-	-	-
Unigene45956_A0A	470	719	258	409.54364978306	158.388168330157	-1.37055265523369	Down	7.19392e-44	1.16054089855072e-41	-	-	-	-
Unigene2045_A0A	1143	181	65	42.3937181721051	16.408467254289	-1.3694100242724	Down	3.67062e-12	2.10883039354839e-10	-	-	-	gi|156408850|ref|XP_001642069.1|/1.46967e-07/predicted protein [Nematostella vectensis]
Unigene14736_A0A	354	217	78	164.106444297927	63.5758578700078	-1.36808096379988	Down	2.79886e-14	2.48245500996016e-12	-	-	-	-
Unigene47728_A0A	270	258	93	255.814469544603	99.3848239694395	-1.36400039453287	Down	1.2383e-16	1.25307517045455e-14	GO:0042598//vesicular fraction	GO:0004497//monooxygenase activity	GO:0043434//response to peptide hormone stimulus;GO:0044237//cellular metabolic process;GO:0010038//response to metal ion	gi|148692279|gb|EDL24226.1|/7.20104e-20/mCG1050560 [Mus musculus]
Unigene11112_A0A	338	97	35	76.8288261705101	29.8780488169245	-1.36256177545981	Down	4.31146e-07	1.26045802035456e-05	-	-	-	-
Unigene21058_A0A	1733	3143	1139	485.528784605818	189.638298403053	-1.35630647530829	Down	9.20682e-183	2.42564296153846e-180	-	-	-	-
Unigene22860_A0A	233	176	64	202.220840282788	79.2546844889895	-1.35136356885495	Down	1.17601e-11	6.16021708823529e-10	-	-	-	-
Unigene19181_A0A	1187	706	257	159.229358700497	62.4716954755316	-1.34983177429496	Down	3.7139e-42	5.80215429824561e-40	-	-	-	-
Unigene42700_A0A	256	107	39	111.895591465958	43.9567454804351	-1.34799671775655	Down	1.377172e-07	4.36431197864769e-06	-	-	-	-
Unigene7912_A0A	781	74	27	25.3658751029845	9.97501640765511	-1.34649781368313	Down	1.25664e-05	0.000276442173913043	-	-	-	-
Unigene36368_A0A	546	148	54	72.5668441590876	28.5365854006544	-1.34649781368313	Down	5.66666e-10	2.48579346305419e-08	-	-	-	-
Unigene18742_A0A	1178	74	27	16.8172737312656	6.61331732969325	-1.34649781368313	Down	1.25664e-05	0.000276578823529412	-	-	-	-
Unigene12255_A0A	264	178	65	180.50333871144	71.0412048168647	-1.34529756815559	Down	1.058016e-11	5.57493046153846e-10	-	-	-	-
Unigene16632_A0A	632	573	210	242.720639432131	95.8744984188652	-1.34007776130843	Down	3.64126e-34	5.26386693181818e-32	-	GO:0016787//hydrolase activity;GO:0005488//binding	-	gi|256089106|ref|XP_002580657.1|/3.78292e-35/DEAD box ATP-dependent RNA helicase [Schistosoma mansoni]
Unigene5479_A0A	222	248	91	299.066570303559	118.274005857267	-1.33833362040583	Down	1.247482e-15	1.21807315899123e-13	-	-	-	-
Unigene37508_A0A	228	166	61	194.913717615074	77.1961917929008	-1.33623404400169	Down	6.5821e-11	3.18552176630435e-09	-	GO:0005488//binding;GO:0016491//oxidoreductase activity	GO:0008152//metabolic process	gi|290984045|ref|XP_002674738.1|/2.74335e-19/ribonucleotide reductase [Naegleria gruberi]
Unigene45003_A0A	716	212	78	79.2669234589943	31.4327565446686	-1.3344501859186	Down	1.617982e-13	1.24208014741379e-11	-	-	-	-
Unigene15323_A0A	260	201	74	206.962600807776	82.1219513196609	-1.33353027576763	Down	7.05656e-13	4.58007775510204e-11	-	-	-	gi|7414464|emb|CAB85963.1|/1.9738e-25/alpha glucosidase [Litopenaeus vannamei]
Unigene15992_A0A	311	239	88	205.734286992613	81.6437927432798	-1.33336713956111	Down	4.8719e-15	4.61534781914894e-13	-	GO:0005488//binding;GO:0004869//cysteine-type endopeptidase inhibitor activity	GO:0016567//protein ubiquitination;GO:0010466//negative regulation of peptidase activity;GO:0043066//negative regulation of apoptosis	gi|254813586|sp|A9ULZ2.2|BIR7B_XENLA/2.63667e-14/RecName: Full=Baculoviral IAP repeat-containing protein 7-B; AltName: Full=E3 ubiquitin-protein ligase EIAP-B; AltName: Full=Embryonic/Egg IAP-B; Short=EIAP/XLX-B
Unigene43528_A0A	418	130	48	83.2599669987721	33.1333878336146	-1.32933726252495	Down	8.89882e-09	3.36064427905004e-07	-	-	-	-
Unigene21518_A0A	267	70	26	70.1868808523213	28.0971956129622	-1.32077524902153	Down	2.86682e-05	0.000587414452369995	-	GO:0017111//nucleoside-triphosphatase activity;GO:0000166//nucleotide binding	-	gi|340725185|ref|XP_003400954.1|/3.70066e-24/PREDICTED: LOW QUALITY PROTEIN: probable ATP-dependent RNA helicase DDX5-like [Bombus terrestris]
Unigene45537_A0A	350	320	119	244.766004082544	98.1024391440274	-1.31904228179707	Down	2.4564e-19	2.67411271393643e-17	-	-	-	gi|324532637|gb|ADY49251.1|/4.79365e-08/60S ribosomal protein L23a [Ascaris suum]
Unigene9765_A0A	252	145	54	154.041104999865	61.8292683680845	-1.31695353806912	Down	1.61666e-09	6.66498023148148e-08	GO:0005622//intracellular	-	-	gi|256709333|gb|ACV21038.1|/1.42941e-07/large subunit ribosomal protein 23 [Rhabditoides inermis]
Unigene6453_A0A	556	209	78	100.633055298101	40.4781541114798	-1.31388886343629	Down	4.56932e-13	3.10135629573171e-11	-	GO:0016846//carbon-sulfur lyase activity;GO:0048037//cofactor binding	GO:0000097//sulfur amino acid biosynthetic process;GO:0051260//protein homooligomerization;GO:0065007//biological regulation;GO:0018205//peptidyl-lysine modification	gi|321452138|gb|EFX63600.1|/1.72486e-69/hypothetical protein DAPPUDRAFT_306997 [Daphnia pulex]
Unigene41982_A0A	206	115	43	149.45132985926	60.228510610982	-1.31115724645993	Down	8.85992e-08	2.90064660294118e-06	-	-	-	-
Unigene26506_A0A	423	72	27	45.5681390579204	18.4172288755996	-1.3069694494965	Down	2.55498e-05	0.000528626786710037	-	-	-	-
Unigene53386_A0A	207	136	51	175.888614044823	71.0887240174111	-1.30696944949649	Down	6.38014e-09	2.46166146880416e-07	GO:0005622//intracellular	-	GO:0007049//cell cycle	gi|28626512|ref|NP_775341.1|/4.63327e-06/40S ribosomal protein S18 [Danio rerio]
CL462.Contig1_A0A	1568	112	42	19.1223440689487	7.72865854601056	-1.30696944949649	Down	1.403522e-07	4.43833927911932e-06	-	-	-	-
Unigene55538_A0A	651	204	77	83.8915739799042	34.1279832569355	-1.29757075149425	Down	1.42763e-12	8.71950970507545e-11	GO:0043234//protein complex;GO:0044424//intracellular part	GO:0004812//aminoacyl-tRNA ligase activity;GO:0000166//nucleotide binding	GO:0006418//tRNA aminoacylation for protein translation	gi|157111277|ref|XP_001651466.1|/3.75563e-65/bifunctional aminoacyl-tRNA synthetase [Aedes aegypti]
Unigene50722_A0A	284	151	57	142.340265358302	57.91051192222	-1.29744667537799	Down	1.155678e-09	4.89130826520913e-08	-	-	-	-
Unigene20841_A0A	245	384	145	419.598864141504	170.7665507309	-1.29698536092387	Down	2.37628e-22	2.7990441005291e-20	-	-	-	-
Unigene1730_A0A	254	135	51	142.288308229579	57.934511305528	-1.29632220529698	Down	9.0042e-09	3.39181053299492e-07	-	-	-	-
Unigene9370_A0A	633	111	42	46.9449015531538	19.1446075831668	-1.29403039378899	Down	1.983368e-07	6.13260140277778e-06	-	-	-	-
Unigene27075_A0A	354	161	61	121.756394156527	49.7195811547497	-1.29211149076938	Down	3.70498e-10	1.66294591229839e-08	-	-	-	-
Unigene49228_A0A	1026	113	43	29.4849398801919	12.0926639238424	-1.28584615793074	Down	1.76735e-07	5.5144540119131e-06	-	-	-	gi|321454785|gb|EFX65941.1|/4.55792e-18/hypothetical protein DAPPUDRAFT_332703 [Daphnia pulex]
Unigene24612_A0A	448	2340	894	1398.32141004188	575.785061677787	-1.2800937435051	Down	4.21388e-125	1.00333158823529e-122	-	-	-	gi|156340423|ref|XP_001620448.1|/1.29273e-08/hypothetical protein NEMVEDRAFT_v1g223105 [Nematostella vectensis]
Unigene23879_A0A	288	246	94	228.671364491179	94.1751356162027	-1.27985760387926	Down	1.389342e-14	1.26763222438525e-12	-	GO:0004553//hydrolase activity, hydrolyzing O-glycosyl compounds	GO:0008152//metabolic process	gi|5020110|gb|AAD38027.1|AF148497_1/2.27626e-29/beta 1,4-endoglucanase [Cherax quadricarinatus]
Unigene19965_A0A	1119	1500	574	358.864365905204	148.00714942089	-1.2777718089252	Down	1.207192e-80	2.44319199090909e-78	-	-	-	-
Unigene17608_A0A	681	81	31	31.842493647853	13.1345582338466	-1.2775856427154	Down	1.127782e-05	0.000251198066783392	-	-	-	gi|320164787|gb|EFW41686.1|/2.21093e-18/conserved hypothetical protein [Capsaspora owczarzaki ATCC 30864]
Unigene37651_A0A	223	81	31	97.2409783595869	40.110467072868	-1.2775856427154	Down	1.127782e-05	0.00025107246775	GO:0044424//intracellular part	GO:0008233//peptidase activity	GO:0009790//embryonic development;GO:0010259//multicellular organismal aging;GO:0002164//larval development	gi|225713992|gb|ACO12842.1|/5.36918e-15/Proteasome subunit beta type-3 [Lepeophtheirus salmonis]
Unigene39633_A0A	638	805	310	337.788115449925	140.198027543096	-1.2686525179454	Down	1.263454e-43	2.02357155935252e-41	-	-	GO:0009790//embryonic development;GO:0040009//regulation of growth rate;GO:0002164//larval development	gi|312074397|ref|XP_003139952.1|/1.97478e-55/60S ribosomal protein L10 [Loa loa]
Unigene43127_A0A	302	70	27	62.0526396939396	25.7963172661544	-1.26632746499915	Down	5.1247e-05	0.000982675570628769	-	-	GO:0009790//embryonic development;GO:0048806//genitalia development;GO:0051301//cell division	gi|256077653|ref|XP_002575116.1|/7.49885e-09/DNA replication licensing factor MCM3 [Schistosoma mansoni]
Unigene38394_A0A	268	171	66	170.816760078594	71.0575173782463	-1.26539034574509	Down	2.08462e-10	9.55898099897013e-09	-	-	-	-
Unigene45614_A0A	1108	792	306	191.361508155689	79.6860967776396	-1.26390072760461	Down	1.044346e-42	1.64309207243816e-40	GO:0044424//intracellular part	GO:0004812//aminoacyl-tRNA ligase activity;GO:0046872//metal ion binding;GO:0032559//adenyl ribonucleotide binding	GO:0006418//tRNA aminoacylation for protein translation	gi|312371338|gb|EFR19556.1|/8.99926e-148/hypothetical protein AND_22229 [Anopheles darlingi]
Unigene4183_A0A	255	243	94	255.114566755152	106.362506107711	-1.2621556021458	Down	3.80136e-14	3.31224176125245e-12	-	-	-	-
Unigene9021_A0A	271	922	357	910.816299785943	380.101701480549	-1.26077462661789	Down	2.97072e-49	5.06786620689655e-47	-	-	-	-
Unigene26397_A0A	501	449	174	239.926257120582	100.210311207354	-1.25956008911007	Down	8.60558e-25	1.05264683928571e-22	GO:0005840//ribosome	GO:0005488//binding	GO:0007049//cell cycle;GO:0006412//translation	gi|332263251|ref|XP_003280664.1|/2.9051e-29/PREDICTED: 60S ribosomal protein L13-like isoform 1 [Nomascus leucogenys]
Unigene17276_A0A	202	116	45	153.736073108776	64.2779522638502	-1.25805984901555	Down	1.964026e-07	6.08124183936022e-06	-	-	-	-
Unigene12182_A0A	360	108	42	80.3138450895847	33.6626016670682	-1.25450202960236	Down	5.51972e-07	1.58456178594455e-05	-	GO:0005488//binding;GO:0019787//small conjugating protein ligase activity	GO:0006259//DNA metabolic process;GO:0032446//protein modification by small protein conjugation;GO:0002164//larval development	gi|290989170|ref|XP_002677215.1|/1.42064e-31/predicted protein [Naegleria gruberi]
Unigene26661_A0A	342	203	79	158.905560947229	66.6502639523406	-1.25348711922572	Down	6.1261e-12	3.35503816113161e-10	-	-	-	-
Unigene3730_A0A	323	185	72	153.333966373304	64.3177528534872	-1.25338840929165	Down	5.28656e-11	2.58663828571429e-09	GO:0015934//large ribosomal subunit	GO:0005488//binding	GO:0042254//ribosome biogenesis;GO:0006412//translation	gi|156089177|ref|XP_001611995.1|/2.13398e-19/ribosomal protein L24 family protein [Babesia bovis]
Unigene20634_A0A	1736	1589	619	245.043586496448	102.882572902807	-1.25203976035191	Down	1.022262e-82	2.12692596028037e-80	-	-	-	-
Unigene41678_A0A	270	284	111	281.594222289408	118.620596350621	-1.24726320337223	Down	5.13322e-16	5.07903601111111e-14	-	-	-	-
Unigene2155_A0A	256	219	86	229.019948888269	96.9302592645491	-1.24045425511673	Down	1.38257e-12	8.49088679310345e-11	-	-	-	-
Unigene11275_A0A	348	89	35	68.4667836491671	29.0194841957485	-1.23838236423908	Down	6.9545e-06	0.000162630836397059	-	-	-	-
Unigene18852_A0A	1085	54156	21357	13362.4472954579	5679.51692274056	-1.23434412751503	Down	0	0	-	-	-	gi|7582388|gb|AAF64305.1|AF249297_1/2.03745e-88/hemocyanin subunit [Callinectes sapidus]
Unigene10769_A0A	295	147	58	133.402657945412	56.7292270224685	-1.23362329992644	Down	7.7737e-09	2.95832472222222e-07	-	-	-	gi|339243547|ref|XP_003377699.1|/6.19039e-11/40S ribosomal protein S26 [Trichinella spiralis]
Unigene19269_A0A	2314	1590	629	183.951330585479	78.4310771030469	-1.22982679351008	Down	1.568626e-80	3.16032002941176e-78	GO:0043231//intracellular membrane-bounded organelle;GO:0044444//cytoplasmic part;GO:0015630//microtubule cytoskeleton	GO:0005515//protein binding;GO:0016628//oxidoreductase activity, acting on the CH-CH group of donors, NAD or NADP as acceptor;GO:0017111//nucleoside-triphosphatase activity;GO:0032559//adenyl ribonucleotide binding	GO:0006950//response to stress;GO:0044267//cellular protein metabolic process	gi|91077414|ref|XP_975386.1|/0/PREDICTED: similar to conserved hypothetical protein [Tribolium castaneum]
Unigene19176_A0A	480	273	108	152.261664649004	64.9207317864887	-1.22980158897403	Down	3.78688e-15	3.61051032119914e-13	-	-	-	-
Unigene7966_A0A	2434	700	277	76.9921823647074	32.8367437320503	-1.22940089600079	Down	2.0891e-36	3.09027167774086e-34	-	-	-	gi|326579691|gb|ADZ96217.1|/2.57733e-136/JHE-like carboxylesterase 1 [Pandalopsis japonica]
Unigene20344_A0A	1434	2101	832	392.234747868939	167.40755879857	-1.2283526787496	Down	1.284568e-105	2.91813215306122e-103	-	-	-	-
Unigene31933_A0A	469	111	44	63.3606027359197	27.0695304298081	-1.22691619793046	Down	6.05424e-07	1.7246643378119e-05	-	-	-	-
CL235.Contig1_A0A	1777	569	226	85.7223370023893	36.6962680766496	-1.22403783010905	Down	1.04737e-29	1.4046430496988e-27	-	-	-	-
Unigene48885_A0A	1088	3412	1358	839.555267909507	360.140334011649	-1.22106611729121	Down	9.63556e-169	2.45156176571428e-166	-	-	-	-
Unigene49719_A0A	728	103	41	37.8769507519562	16.2500000198171	-1.22088047278278	Down	1.701882e-06	4.49978005047506e-05	-	GO:0016740//transferase activity	-	gi|255983833|gb|ACU46011.1|/1.17883e-124/glutathione S-transferase [Eriocheir sinensis]
Unigene3748_A0A	289	261	104	241.775243003248	103.833234998767	-1.21939822864644	Down	2.2544e-14	2.02373306451613e-12	GO:0032991//macromolecular complex;GO:0015630//microtubule cytoskeleton	GO:0032561//guanyl ribonucleotide binding;GO:0017111//nucleoside-triphosphatase activity	GO:0043623//cellular protein complex assembly;GO:0007017//microtubule-based process	gi|302026165|gb|ADK90066.1|/7.78191e-38/beta-tubulin [Massisteria marina]
Unigene13583_A0A	889	110	44	33.1253204343994	14.2807758960405	-1.21386004510501	Down	8.43004e-07	2.34007188902743e-05	-	-	-	-
Unigene4748_A0A	669	440	176	176.07419949884	75.9079806970404	-1.21386004510501	Down	4.77326e-23	5.68260431818182e-21	-	-	-	gi|260794509|ref|XP_002592251.1|/5.96025e-61/hypothetical protein BRAFLDRAFT_206907 [Branchiostoma floridae]
Unigene52075_A0A	227	90	36	106.141645492843	45.7591061050141	-1.21386004510501	Down	8.58108e-06	0.000195633685099846	-	GO:0016746//transferase activity, transferring acyl groups;GO:0005496//steroid binding	-	gi|198428552|ref|XP_002120864.1|/2.239e-29/PREDICTED: similar to sterol carrier protein 2 [Ciona intestinalis]
Unigene49593_A0A	477	197	79	110.564832163859	47.7869817016781	-1.21020302149693	Down	4.41162e-11	2.17286925331858e-09	GO:0044421//extracellular region part	GO:0016814//hydrolase activity, acting on carbon-nitrogen (but not peptide) bonds, in cyclic amidines;GO:0046914//transition metal ion binding;GO:0001948//glycoprotein binding;GO:0042802//identical protein binding;GO:0001664//G-protein-coupled receptor binding	GO:0046483//heterocycle metabolic process;GO:0046085//adenosine metabolic process	gi|148223271|ref|NP_001089165.1|/1.11873e-13/insect-derived growth factor-A-like protein [Xenopus laevis]
Unigene37219_A0A	223	177	71	212.489545304283	91.8659084572137	-1.20979038079597	Down	4.30606e-10	1.90773454228856e-08	-	-	-	-
Unigene20343_A0A	1352	10131	4066	2006.06401529236	867.743903497249	-1.20902641510155	Down	0	0	-	-	-	gi|290561421|gb|ADD38111.1|/2.57709e-17/Beta-crystallin A1 [Lepeophtheirus salmonis]
Unigene10404_A0A	446	339	137	203.485751011728	88.6311933706921	-1.19904133039347	Down	8.62672e-18	8.9534896969697e-16	-	-	-	gi|340508192|gb|EGR33953.1|/3.07341e-26/ribosomal protein s14, putative [Ichthyophthirius multifiliis]
Unigene14371_A0A	591	1006	407	455.70066644175	198.704552262462	-1.19746155575693	Down	1.480186e-49	2.54460546911197e-47	-	-	-	gi|334854886|gb|AEH05998.1|/1.36062e-09/mitochondrial C type lectin containing domain protein [Litopenaeus vannamei]
Unigene18850_A0A	1770	85898	34814	12992.0878823073	5675.20491252936	-1.19488890716867	Down	0	0	-	-	-	gi|57901141|gb|AAW57890.1|/0/hemocyanin subunit 2 [Metacarcinus magister]
Unigene19240_A0A	1314	290	118	59.084259452003	25.9112002394915	-1.18919799087075	Down	2.97208e-15	2.85197978448276e-13	-	-	-	gi|55736029|gb|AAV63541.1|/9.07393e-20/fed tick salivary protein 7 [Ixodes scapularis]
Unigene18954_A0A	2442	99162	40520	10870.9821277278	4787.67504229415	-1.18308514553655	Down	0	0	-	GO:0003824//catalytic activity	-	gi|166219081|gb|ABY85409.1|/0/chitinase [Scylla serrata]
CL1617.Contig1_A0A	1696	203	83	32.0434562759153	14.120599418969	-1.1822284360559	Down	5.13006e-11	2.51282641914191e-09	-	-	-	-
Unigene26825_A0A	671	237	97	94.557284084608	41.7109520337102	-1.18076235692878	Down	1.326886e-12	8.18276996537396e-11	GO:0044444//cytoplasmic part	GO:0016702//oxidoreductase activity, acting on single donors with incorporation of molecular oxygen, incorporation of two atoms of oxygen;GO:0005506//iron ion binding	GO:0010038//response to metal ion;GO:0043648//dicarboxylic acid metabolic process	gi|321455612|gb|EFX66740.1|/1.64206e-18/hypothetical protein DAPPUDRAFT_302443 [Daphnia pulex]
Unigene26148_A0A	1352	127	52	25.1475797001412	11.0975609891434	-1.18017691884872	Down	2.23048e-07	6.83026973865199e-06	-	GO:0016787//hydrolase activity	GO:0008152//metabolic process	gi|227122182|gb|ACP19562.1|/1.38167e-95/clip domain serine proteinase 1 [Penaeus monodon]
Unigene45837_A0A	290	400	164	369.259057883148	163.172413992094	-1.17823613537429	Down	3.3975e-20	3.84920324427481e-18	-	-	-	-
Unigene19706_A0A	2083	2843	1167	365.390080956456	161.652518258564	-1.17654148818783	Down	5.25014e-133	1.29150543370166e-130	-	-	-	-
Unigene20613_A0A	374	95	39	68.0019187478659	30.0880396871427	-1.17638533968635	Down	8.1366e-06	0.000186071964560863	-	-	-	-
Unigene26482_A0A	385	151	62	104.999052887682	46.465631985712	-1.17614037915585	Down	1.744122e-08	6.31871700976404e-07	-	GO:0000166//nucleotide binding	-	gi|37703985|gb|AAR01314.1|/4.28805e-36/elongation factor-2 [Skogsbergia lerneri]
Unigene32676_A0A	278	170	70	163.709276561504	72.6530971231688	-1.17203986941039	Down	2.43922e-09	9.90933125e-08	GO:0030529//ribonucleoprotein complex	-	-	gi|294954638|ref|XP_002788244.1|/1.93918e-25/60S ribosomal protein L3, putative [Perkinsus marinus ATCC 50983]
Unigene28655_A0A	276	136	56	131.916460533617	58.5436550731621	-1.17203986941038	Down	9.73984e-08	3.165448e-06	GO:0031224//intrinsic to membrane	GO:0008238//exopeptidase activity;GO:0043169//cation binding	GO:0019538//protein metabolic process	gi|331284213|ref|NP_001193597.1|/1.93918e-25/angiotensin I converting enzyme (peptidyl-dipeptidase A) 3 [Bos taurus]
Unigene9724_A0A	774	6123	2522	2117.83666444241	940.167014444585	-1.17160235764331	Down	3.0322e-282	8.38563385093167e-280	-	-	-	gi|320090151|gb|ADW08727.1|/4.22088e-22/C-type lectin-2 [Litopenaeus vannamei]
Unigene41142_A0A	253	432	178	457.122280351787	203.002024734211	-1.17108602141473	Down	1.706618e-21	1.97883245963542e-19	GO:0044444//cytoplasmic part;GO:0030529//ribonucleoprotein complex	-	GO:0007052//mitotic spindle organization	gi|66359256|ref|XP_626806.1|/1.33479e-13/ribosomal protein S18A, rps18ap, HhH domain [Cryptosporidium parvum Iowa II]
CL1596.Contig1_A0A	3289	599	247	48.7564540474929	21.6687554491574	-1.16997691142176	Down	3.75592e-29	4.97715291666667e-27	-	GO:0008194//UDP-glycosyltransferase activity	GO:0007444//imaginal disc development;GO:0006464//protein modification process	gi|328777929|ref|XP_003249419.1|/0/PREDICTED: UDP-N-acetylglucosamine--peptide N-acetylglucosaminyltransferase 110 kDa subunit isoform 1 [Apis mellifera]
Unigene7747_A0A	623	80	33	34.3772477644022	15.283639371886	-1.16946592574656	Down	4.68516e-05	0.000908565979965157	-	GO:0005488//binding	-	gi|117650662|gb|ABK54276.1|/4.96675e-08/Egln3 [Branchiostoma belcheri]
Unigene45903_A0A	386	465	192	322.503782095483	143.520788750787	-1.16805635549189	Down	6.26552e-23	7.43926074666667e-21	-	-	-	-
Unigene3360_A0A	491	104	43	56.704955120956	25.268988158579	-1.16610691365665	Down	3.51934e-06	8.75411248603352e-05	-	GO:0016740//transferase activity	-	gi|242012375|ref|XP_002426908.1|/1.25431e-58/alanine-glyoxylate aminotransferase, putative [Pediculus humanus corporis]
Unigene45635_A0A	1183	104	43	23.5351927002446	10.4878048908388	-1.16610691365664	Down	3.51934e-06	8.74922465103294e-05	-	GO:0005488//binding	-	gi|321475394|gb|EFX86357.1|/5.50642e-90/hypothetical protein DAPPUDRAFT_308494 [Daphnia pulex]
Unigene19526_A0A	1493	1499	621	268.788688969162	120.014212813603	-1.16326715994503	Down	8.90168e-70	1.73077424454148e-67	-	-	-	gi|299757081|emb|CBN88274.1|/2.44969e-72/hemoglobin [Carcinus maenas]
Unigene6061_A0A	478	387	161	216.746569384026	97.184916946766	-1.15720482824745	Down	4.43646e-19	4.806165e-17	-	GO:0016787//hydrolase activity	-	gi|5020110|gb|AAD38027.1|AF148497_1/3.41494e-50/beta 1,4-endoglucanase [Cherax quadricarinatus]
Unigene18718_A0A	588	269	112	122.474060822553	54.9593496605195	-1.15603939071668	Down	1.07839e-13	8.68269706148282e-12	-	-	-	-
Unigene44472_A0A	263	293	122	298.250400649535	133.845868659934	-1.15595146707702	Down	8.75662e-15	8.13963477035491e-13	-	-	-	gi|47078715|gb|AAT09986.1|/2.18603e-08/trypsin [Squilla oratoria]
Unigene20104_A0A	252	951	396	1010.29717830946	453.414634699286	-1.15587686099861	Down	1.789084e-44	2.9072615e-42	GO:0005576//extracellular region	-	GO:0006810//transport	gi|7582388|gb|AAF64305.1|AF249297_1/9.22228e-23/hemocyanin subunit [Callinectes sapidus]
Unigene8037_A0A	705	302	126	114.6798166291	51.568240851679	-1.15305676604282	Down	3.87134e-15	3.68314986111111e-13	-	-	-	-
Unigene43369_A0A	349	115	48	88.21482507452	39.6841149411201	-1.15245950044087	Down	1.339128e-06	3.60487752116082e-05	GO:0044464//cell part	-	-	gi|209887012|gb|ACI94903.1|/3.41154e-30/cytochrome P450 CYP379A1 [Carcinus maenas]
Unigene46699_A0A	203	129	54	170.122923096165	76.753574525898	-1.14827170347744	Down	3.26728e-07	9.73732543507363e-06	-	-	-	gi|332022873|gb|EGI63145.1|/1.44431e-07/Apolipophorin [Acromyrmex echinatior]
CL367.Contig1_A0A	1652	1399	586	226.71321485135	102.350144812705	-1.14735534296015	Down	7.29424e-64	1.3761696440678e-61	-	-	-	gi|9739175|gb|AAF97937.1|/1.69322e-69/cytochrome P450 CYP6N3v2 [Aedes albopictus]
Unigene16363_A0A	762	93	39	32.6736115193849	14.7676205288601	-1.14568854246343	Down	1.547248e-05	0.000335563649293716	-	-	-	gi|195588504|ref|XP_002083998.1|/6.5973e-12/GD14022 [Drosophila simulans]
Unigene45498_A0A	547	815	342	398.87741467405	180.401302222053	-1.14473568445019	Down	8.5748e-38	1.29861554421769e-35	-	-	-	gi|334854886|gb|AEH05998.1|/7.24579e-25/mitochondrial C type lectin containing domain protein [Litopenaeus vannamei]
Unigene53178_A0A	925	884	371	255.846627240335	115.72656573111	-1.14455913298828	Down	7.68572e-41	1.1923577804878e-38	GO:0032991//macromolecular complex;GO:0015630//microtubule cytoskeleton	GO:0032561//guanyl ribonucleotide binding;GO:0017111//nucleoside-triphosphatase activity	GO:0043623//cellular protein complex assembly;GO:0007017//microtubule-based process	gi|89267206|emb|CAJ81407.1|/1.99511e-123/tubulin, alpha 2 [Xenopus (Silurana) tropicalis]
Unigene46175_A0A	1500	162	68	28.9129842322505	13.0803252192036	-1.14431911185194	Down	1.11348e-08	4.15920276845638e-07	-	-	-	gi|291239382|ref|XP_002739602.1|/1.78172e-38/PREDICTED: c11.1-like [Saccoglossus kowalevskii]
Unigene28156_A0A	627	247	104	105.462624865111	47.8593379818878	-1.13985946366123	Down	1.928134e-12	1.1523512261745e-10	-	-	-	-
Unigene19689_A0A	814	705	297	231.864294791799	105.276862356468	-1.13909227670304	Down	1.13856e-32	1.60934552380952e-30	-	-	-	-
Unigene46231_A0A	739	1416	597	512.965289340785	233.093831763848	-1.13795037903584	Down	8.51952e-64	1.60055539240506e-61	GO:0043231//intracellular membrane-bounded organelle	GO:0046914//transition metal ion binding;GO:0016714//oxidoreductase activity, acting on paired donors, with incorporation or reduction of molecular oxygen, reduced pteridine as one donor, and incorporation of one atom of oxygen	GO:0044255//cellular lipid metabolic process;GO:0006662//glycerol ether metabolic process	gi|149051148|gb|EDM03321.1|/3.85727e-38/similar to putative protein, with at least 6 transmembrane domains, of ancient origin (58.5 kD) (3N884) (predicted), isoform CRA_a [Rattus norvegicus]
Unigene3941_A0A	335	173	73	138.251693537295	62.8751365892361	-1.13673561897436	Down	4.2767e-09	1.68513334070796e-07	-	GO:0016787//hydrolase activity	GO:0009987//cellular process	gi|326925233|ref|XP_003208823.1|/2.85505e-08/PREDICTED: receptor-type tyrosine-protein phosphatase F-like, partial [Meleagris gallopavo]
Unigene9425_A0A	1825	123	52	18.0431104036875	8.22131641497087	-1.1340067374158	Down	7.9523e-07	2.21852229010025e-05	GO:0043231//intracellular membrane-bounded organelle	GO:0001071	GO:0010468//regulation of gene expression;GO:0006351//transcription, DNA-dependent	gi|303307787|gb|ADM14334.1|/0/relish [Eriocheir sinensis]
Unigene20796_A0A	861	337	143	104.784226849361	47.9218719600872	-1.12866539462111	Down	3.27984e-16	3.28168260674157e-14	-	-	-	-
CL425.Contig1_A0A	420	673	286	428.977918613417	196.479675036357	-1.12652330804958	Down	9.70032e-31	1.31678886585366e-28	-	-	-	-
Unigene41693_A0A	244	162	69	177.74375552613	81.5943623546033	-1.1232574963241	Down	1.822568e-08	6.59218848090983e-07	-	-	-	gi|194756114|ref|XP_001960324.1|/1.48865e-12/GF13297 [Drosophila ananassae]
Unigene8977_A0A	400	340	145	227.55589442049	104.594512322676	-1.12141379634042	Down	3.4461e-16	3.44030498878924e-14	-	-	-	-
Unigene14768_A0A	268	211	90	210.773896939084	96.8966146066995	-1.12117804259516	Down	1.377488e-10	6.49022785185185e-09	-	-	-	-
Unigene20200_A0A	1323	733	313	148.324637063909	68.2630017608834	-1.11958249141884	Down	5.07122e-33	7.21393196485623e-31	-	-	-	-
Unigene24150_A0A	309	117	50	101.36698894802	46.6887679154899	-1.11844048002634	Down	1.931492e-06	5.04989320610687e-05	-	GO:0003824//catalytic activity	-	gi|75042407|sp|Q5RDY1.1|NPL_PONAB/1.35516e-18/RecName: Full=N-acetylneuraminate lyase; Short=NALase; AltName: Full=N-acetylneuraminate pyruvate-lyase; AltName: Full=N-acetylneuraminic acid aldolase; AltName: Full=Sialate lyase; AltName: Full=Sialate-pyruvate lyase; AltName: Full=Sialic acid aldolase; AltName: Full=Sialic acid lyase
Unigene16748_A0A	557	341	146	163.895997459895	75.6307747123666	-1.11573532036181	Down	4.10822e-16	4.08300213169643e-14	-	-	-	-
Unigene11383_A0A	546	390	167	191.223440689487	88.2520326279496	-1.11555797149321	Down	3.2955e-18	3.44441637323944e-16	-	-	-	gi|325116683|emb|CBZ52236.1|/6.42533e-37/putative elongation factor 2 [Neospora caninum Liverpool]
Unigene20645_A0A	1091	1247	534	305.992559812747	141.226889801344	-1.11548176835977	Down	1.130388e-54	2.02945668145161e-52	-	-	-	-
Unigene56531_A0A	392	224	96	152.97875255159	70.6620209920965	-1.1143243715541	Down	4.65572e-11	2.29056279558011e-09	-	-	-	-
Unigene4080_A0A	276	140	60	135.796356431665	62.7253447212451	-1.1143243715541	Down	2.0382e-07	6.2977692574601e-06	-	-	-	gi|61741283|gb|AAX54597.1|/2.81318e-08/vitelline membrane outer layer protein I-like protein [Pacifastacus leniusculus]
Unigene7973_A0A	1464	4082	1750	746.450627631341	344.903705605207	-1.11385321053068	Down	2.47238e-174	6.40015811046511e-172	-	-	-	gi|226347407|gb|ACO50114.1|/7.72018e-55/elongation factor 1 alpha [Malawimonas californiana]
Unigene25973_A0A	1769	114	49	17.252267458475	7.99225138505859	-1.11011212026719	Down	3.00752e-06	7.54846832018038e-05	-	-	-	gi|307194186|gb|EFN76603.1|/1.6373e-150/E3 ubiquitin-protein ligase UBR4 [Harpegnathos saltator]
Unigene6520_A0A	283	314	135	297.038249212363	137.64112746252	-1.10973710205845	Down	7.74014e-15	7.24012045168067e-13	-	-	-	-
Unigene161_A0A	475	100	43	56.3605930453226	26.1201540754995	-1.10952338529028	Down	1.245622e-05	0.000274560987871287	GO:0000323//lytic vacuole;GO:0000267//cell fraction	GO:0048029//monosaccharide binding;GO:0015923//mannosidase activity	GO:0008152//metabolic process	gi|321477298|gb|EFX88257.1|/1.085e-29/hypothetical protein DAPPUDRAFT_311672 [Daphnia pulex]
Unigene13547_A0A	537	437	188	217.859405984783	101.014670605089	-1.10883256804061	Down	4.87474e-20	5.46719895465995e-18	-	-	-	gi|3914880|sp|O43992.1|RS2_LEIAM/2.61339e-24/RecName: Full=40S ribosomal protein S2
Unigene21118_A0A	297	813	351	732.830034319107	340.997783120951	-1.10371627198812	Down	1.179498e-35	1.72753777796053e-33	-	-	-	-
Unigene48626_A0A	2114	7921	3427	1003.09991635856	467.745922069372	-1.10066833563127	Down	0	0	-	GO:0003824//catalytic activity	-	gi|321455300|gb|EFX66437.1|/0/hypothetical protein DAPPUDRAFT_64687 [Daphnia pulex]
Unigene20266_A0A	3731	3033	1314	217.628778840981	101.618084597452	-1.09871217251949	Down	3.02988e-127	7.33181559782609e-125	-	-	-	-
Unigene14446_A0A	658	346	150	140.773001018218	65.7758174128558	-1.09774148735849	Down	6.05552e-16	5.9783154767184e-14	-	-	-	-
Unigene290_A0A	308	99	43	86.0505483102694	40.2827051489035	-1.09502381559516	Down	1.697008e-05	0.000363965709055877	-	-	-	gi|221057009|ref|XP_002259642.1|/5.34137e-07/transcriptional regulator [Plasmodium knowlesi strain H]
Unigene9734_A0A	596	209	91	93.8791589693692	44.0550827186463	-1.09149644209984	Down	4.0781e-10	1.8121497255489e-08	-	-	-	-
Unigene43080_A0A	237	135	59	152.494642575161	71.8297829423879	-1.08610449790664	Down	5.82472e-07	1.66353853752405e-05	-	-	-	-
Unigene38961_A0A	236	128	56	145.200171913374	68.466308475393	-1.08457702816005	Down	1.179274e-06	3.2114480030581e-05	-	-	-	gi|330843883|ref|XP_003293872.1|/9.07568e-07/hypothetical protein DICPUDRAFT_58708 [Dictyostelium purpureum]
Unigene40921_A0A	336	480	210	382.446881378975	180.33536607358	-1.08457702816004	Down	3.80018e-21	4.36090243556701e-19	-	-	-	-
Unigene44760_A0A	1120	155	68	37.0495416335882	17.5182927042906	-1.08059351424155	Down	9.55644e-08	3.11038370614035e-06	GO:0005924//cell-substrate adherens junction;GO:0031674//I band	GO:0046872//metal ion binding;GO:0003779//actin binding	GO:0007015//actin filament organization	gi|91080533|ref|XP_972324.1|/2.63314e-171/PREDICTED: similar to alpha actinin CG4376-PB [Tribolium castaneum]
Unigene32750_A0A	422	91	40	57.7295410991486	27.3494394045239	-1.07779849552899	Down	4.71162e-05	0.000911711779661017	-	GO:0005488//binding	-	gi|332020969|gb|EGI61362.1|/3.99475e-26/T-complex protein 1 subunit alpha [Acromyrmex echinatior]
Unigene20543_A0A	210	125	55	159.35286724124	75.5691057832144	-1.07635652135508	Down	1.825728e-06	4.81009107692308e-05	-	-	-	-
Unigene32023_A0A	445	125	55	75.2002294846299	35.6618252010675	-1.07635652135508	Down	1.825728e-06	4.81293896980462e-05	-	-	-	-
Unigene8616_A0A	775	252	111	87.0498450003241	41.3258851802165	-1.07479600736746	Down	1.18788e-11	6.20778838028169e-10	-	-	-	-
Unigene14504_A0A	1068	118	52	29.5787569306211	14.0485978064811	-1.0741352814384	Down	3.70354e-06	9.14080479490022e-05	-	-	-	gi|328707499|ref|XP_001943504.2|/1.19303e-16/PREDICTED: hypothetical protein LOC100166576 [Acyrthosiphon pisum]
Unigene49317_A0A	1065	156	69	39.2142717808301	18.69391963805	-1.06880971230173	Down	1.127748e-07	3.62810546965318e-06	GO:0031981//nuclear lumen;GO:0005768//endosome	GO:0016790//thiolester hydrolase activity;GO:0005515//protein binding;GO:0019783//small conjugating protein-specific protease activity	GO:0042770//DNA damage response, signal transduction;GO:0070646	gi|291228177|ref|XP_002734058.1|/3.08235e-65/PREDICTED: ubiquitin specific peptidase 10-like [Saccoglossus kowalevskii]
Unigene18827_A0A	1805	3014	1336	447.02849325948	213.565029650351	-1.06569135934142	Down	1.889604e-120	4.40495382722513e-118	-	-	-	-
Unigene12335_A0A	432	97	43	60.1114426982231	28.7200768191257	-1.06558003770268	Down	3.12344e-05	0.000635899250114312	-	-	GO:0006810//transport	gi|198470116|ref|XP_001355229.2|/2.39316e-31/GA17462 [Drosophila pseudoobscura pseudoobscura]
Unigene20791_A0A	4231	389	173	24.613634081658	11.7978797752699	-1.06093006756712	Down	7.21606e-17	7.38609359770115e-15	GO:0016021//integral to membrane;GO:0044459//plasma membrane part	GO:0004871//signal transducer activity;GO:0004674//protein serine/threonine kinase activity;GO:0005488//binding	GO:0001934//positive regulation of protein amino acid phosphorylation;GO:0006351//transcription, DNA-dependent;GO:0010594;GO:0010631//epithelial cell migration;GO:0045597//positive regulation of cell differentiation;GO:0001935//endothelial cell proliferation;GO:0003073;GO:0051239;GO:0031669//cellular response to nutrient levels;GO:0030282//bone mineralization;GO:0016049//cell growth;GO:0030509//B…	gi|345498100|ref|XP_003428148.1|/3.10108e-119/PREDICTED: hypothetical protein LOC100121252 isoform 2 [Nasonia vitripennis]
Unigene29666_A0A	546	137	61	67.1733624986148	32.2357723970355	-1.05922669561529	Down	8.1098e-07	2.25680528125e-05	-	-	-	-
Unigene19156_A0A	1755	305	136	46.5255892731687	22.359530289237	-1.05713454141756	Down	1.790012e-13	1.35314574363328e-11	GO:0044424//intracellular part	GO:0016831//carboxy-lyase activity	GO:0048675//axon extension;GO:0009996//negative regulation of cell fate specification;GO:0009266//response to temperature stimulus;GO:0035194//posttranscriptional gene silencing by RNA;GO:0060446;GO:0044281;GO:0044237//cellular metabolic process;GO:0001751//compound eye photoreceptor cell differentiation;GO:0035146	gi|242012387|ref|XP_002426914.1|/3.12511e-77/conserved hypothetical protein [Pediculus humanus corporis]
Unigene51293_A0A	439	130	58	79.2771439760518	38.1210067690847	-1.05631876811854	Down	1.640592e-06	4.35583534883721e-05	-	GO:0003676//nucleic acid binding	-	gi|242246995|ref|NP_001156264.1|/2.00033e-38/calcium-regulated heat stable protein 1 [Acyrthosiphon pisum]
Unigene20363_A0A	765	325	145	113.734203285904	54.6899410837523	-1.05631876811853	Down	3.02536e-14	2.66740899009901e-12	-	-	-	-
Unigene24761_A0A	405	94	42	62.1358143079915	29.9223125929495	-1.05420337911653	Down	4.84438e-05	0.000934963240138708	-	-	-	-
Unigene12224_A0A	272	116	52	114.171642529312	55.161406093095	-1.04947322720413	Down	6.74054e-06	0.000157959233421053	-	-	-	-
CL1844.Contig1_A0A	776	439	197	151.450936401751	73.2496229206087	-1.04795726029663	Down	1.689288e-18	1.78659259382423e-16	-	-	-	-
Unigene20637_A0A	2257	2616	1174	310.295405042614	150.085047245287	-1.04786208260568	Down	5.23834e-102	1.1546390519802e-99	-	-	-	gi|321454784|gb|EFX65940.1|/6.58414e-147/hypothetical protein DAPPUDRAFT_332702 [Daphnia pulex]
Unigene20138_A0A	8276	1280	576	41.4055589313148	20.0818116690927	-1.0439350436627	Down	1.54178e-50	2.67111885214008e-48	-	-	-	gi|270014225|gb|EFA10673.1|/0/muscle-specific protein 300 [Tribolium castaneum]
Unigene29282_A0A	257	133	60	138.543986989815	67.3626270158119	-1.04032379011032	Down	1.678484e-06	4.44848214880952e-05	GO:0044464//cell part	GO:0004553//hydrolase activity, hydrolyzing O-glycosyl compounds;GO:0046983//protein dimerization activity	GO:0009987//cellular process;GO:0048731;GO:0050905//neuromuscular process;GO:0005975//carbohydrate metabolic process;GO:0007626//locomotory behavior	gi|296213632|ref|XP_002753355.1|/6.8037e-26/PREDICTED: beta-hexosaminidase subunit alpha isoform 2 [Callithrix jacchus]
Unigene39324_A0A	203	115	52	151.659970202007	73.9108495434573	-1.03698228302093	Down	9.0603e-06	0.000205611548165138	-	-	-	gi|344944171|gb|AEN25591.1|/9.36173e-07/macrophage migration inhibitory factor [Mytilus galloprovincialis]
Unigene54659_A0A	1771	126	57	19.0467616813244	9.28660947821032	-1.03632185955282	Down	3.39562e-06	8.45581546420582e-05	-	GO:0030695//GTPase regulator activity	-	gi|189235873|ref|XP_970436.2|/6.84712e-165/PREDICTED: similar to breakpoint cluster region protein [Tribolium castaneum]
Unigene55023_A0A	255	130	59	136.481043943085	66.7594453229252	-1.03165671388426	Down	2.58038e-06	6.5279215625e-05	-	-	-	-
Unigene48542_A0A	1658	189	86	30.5173235261993	14.9663126488085	-1.02790961973663	Down	1.520084e-08	5.52955392973856e-07	-	-	-	gi|340724117|ref|XP_003400431.1|/5.78021e-110/PREDICTED: LOW QUALITY PROTEIN: GRAM domain-containing protein 1A-like [Bombus terrestris]
Unigene53055_A0A	305	189	86	165.894171824388	81.357856956474	-1.02790961973662	Down	1.520084e-08	5.53407523303352e-07	-	-	-	gi|194244949|gb|ACF35258.1|/5.17734e-10/ribosomal protein S16 [Plutella xylostella]
Unigene9743_A0A	1273	334	152	70.2404405863349	34.4521296379376	-1.02770872924812	Down	5.03348e-14	4.3349264410058e-12	-	-	-	-
Unigene46693_A0A	207	125	57	161.662329085315	79.4521033135772	-1.02482622071499	Down	4.54864e-06	0.000110129524741707	-	-	-	-
Unigene20224_A0A	520	17567	8021	9044.05972236369	4450.67683469595	-1.02294576897567	Down	0	0	-	-	-	gi|57901139|gb|AAW57889.1|/2.97989e-67/hemocyanin subunit 1 [Metacarcinus magister]
Unigene48860_A0A	1363	208	95	40.8541936381355	20.1107671630111	-1.02251606002779	Down	3.3623e-09	1.34870637387387e-07	-	GO:0004112//cyclic-nucleotide phosphodiesterase activity;GO:0043169//cation binding	GO:0023060	gi|158293395|ref|XP_314743.3|/2.61434e-126/AGAP008646-PA [Anopheles gambiae str. PEST]
Unigene19440_A0A	1103	9619	4403	2334.65964314511	1151.79200989588	-1.01933202384354	Down	0	0	-	-	-	gi|57901143|gb|AAW57891.1|/1.25967e-109/hemocyanin subunit 3 [Metacarcinus magister]
Unigene1662_A0A	960	107	49	29.8388243909221	14.7273882293423	-1.01868909250359	Down	2.46634e-05	0.000511475493712157	-	-	-	gi|242019950|ref|XP_002430421.1|/4.12699e-10/ran-binding protein, putative [Pediculus humanus corporis]
Unigene21134_A0A	1152	512	235	118.983474206792	58.8594597601267	-1.01541500365265	Down	2.5198e-20	2.8694141943734e-18	-	-	-	-
Unigene8913_A0A	985	220	101	59.7937256166113	29.5859849314624	-1.01508018099052	Down	1.489494e-09	6.19810470560748e-08	-	-	-	-
Unigene9497_A0A	702	161	74	61.3985235490178	30.4155375258003	-1.01339546270332	Down	2.4674e-07	7.50929494190021e-06	-	GO:0046872//metal ion binding;GO:0008092//cytoskeletal protein binding	-	gi|321473812|gb|EFX84778.1|/1.78636e-98/hypothetical protein DAPPUDRAFT_99081 [Daphnia pulex]
Unigene50966_A0A	290	211	97	194.784153033361	96.5105131538606	-1.01311829673771	Down	3.4099e-09	1.36533990557554e-07	-	GO:0016787//hydrolase activity	-	gi|118087009|ref|XP_419226.2|/7.07117e-23/PREDICTED: similar to Ggh protein [Gallus gallus]
Unigene20510_A0A	1019	3630	1671	953.677650229613	473.154695519453	-1.01118976503958	Down	6.39118e-133	1.56355653571429e-130	-	-	-	gi|301176643|gb|ADK66338.1|/3.56051e-31/C-type lectin [Eriocheir sinensis]
Unigene42872_A0A	729	475	219	174.435648914279	86.6797150510046	-1.00892859383479	Down	8.74366e-19	9.35844859375e-17	-	-	-	gi|7414464|emb|CAB85963.1|/2.46944e-106/alpha glucosidase [Litopenaeus vannamei]
Unigene43474_A0A	341	242	112	189.989741072136	94.768614663887	-1.00344026543464	Down	3.34228e-10	1.50318198989899e-08	-	-	-	gi|225714572|gb|ACO13132.1|/9.75116e-09/60S ribosomal protein L8 [Lepeophtheirus salmonis]
Unigene3096_A0A	503	259	120	137.848150286299	68.8357659763962	-1.00184964229569	Down	8.50786e-11	4.06451144313305e-09	GO:0030529//ribonucleoprotein complex	GO:0003723//RNA binding	GO:0040009//regulation of growth rate;GO:0002164//larval development	gi|290562667|gb|ADD38729.1|/1.93512e-49/60S ribosomal protein L11 [Lepeophtheirus salmonis]
